# Supplementary material for: Monitoring global protein thiol-oxidation and protein S-mycothiolation in Mycobacterium smegmatis under hypochlorite stress
Source: Sci Rep. 2017 Apr 26;7:1195. doi: 10.1038/s41598-017-01179-4 (PMC5430705; doi:10.1038/s41598-017-01179-4)
Supplement: Supplementary file 2 — Supplementary Table S1A [file 41598_2017_1179_MOESM2_ESM.xlsx]

## Sheet: Table S1A
Table S1A: Summary of the identifications of S-mycothiolated peptides in Mycobacterium smegmatis wild type and S-cysteinylated peptides in the mshC mutant and quantification of their oxidation state by OxICAT approach
MSMEG-ID	Protein	Function	MW	Cys-peptide with-SSM or -SSCys	Cys position	Cys-SSM or Cys-SSCys (* conserved)	Cys-peptides (OxICAT)	% Oxidation NaOCl/control	Coefficient of variation	Ortholog in M. tuberculosis	Conservation of mycothiolated Cys in Mtb
Enzymes involved in detoxification
MSMEG_6242	Adh2	Alcohol dehydrogenase, iron-containing	46 kDa	(R)AISEHIQDDWC398(+484)TPGNPR(E)	4 Cys: C98, C197, C205, C398	(Cys398*)	AISEHIQDDWC398TPGNPR	4.94412	0.664294
MSMEG_4891	AhpC	Alkyl hydroperoxide reductase subunit C	22 kDa	(K)DFTFVC61(+484)PTEIAAFGK(L)	4 Cys: C61, C122, C174, C176	(Cys61*); peroxidatic Cys	DFTFVC61PTEIAAFGKLNEDFEDRDAK	6.69781	-22.8419	Rv2428	+
MSMEG_2421	OsmC	OsmC family protein	15 kDa	(R)AVDQVC116(+484)TVGR(T)	2 Cys: C48, C116	(Cys116*)	AVDQVC116TVGR	10.4898	1.15942	Rv2923c	+
MSMEG_3479	Tpx	Probable thiol peroxidase	17 kDa	(K)SVLLNIFPSVDTPVC60(+484, 119)ATSVR(T)	3 Cys: C60, C80, C93	(Cys60*); peroxidatic Cys	SVLLNIFPSVDTPVC60ATSVR	11.5698	0.566385	Rv1932	+
				(K)AASSGATVLC80(+484)VSK(D)			AASSGATVLC80VSKDLPFAQK	-9.08667	-0.886521		+
				(R)FC93(+484, 119)GAEGIENVTTASAFR(S)			RFC93GAEGIENVTTASAFR	6.90641	0.959711		+
Protein biosynthesis and quality control
MSMEG_1436	RplC	50S ribosomal protein L3	23 kDa	(R)RPGSIGGC154(+484, 119)ATPGR(V)	1 Cys: C154	(Cys154*)	RPGSIGGC154ATPGRVFK	7.32344	0.387402	Rv0107	+
							RPGSIGGC154ATPGR	4.21984	0.92658
MSMEG_1521	RpsM	30S ribosomal protein S13	14 kDa	(R)KIEIGC86(+484,119)YQGLR(H)	1 Cys: C86	(Cys86*)	RKIEIGC86YQGLR	21.7739	0.227028	Rv3460c	+
							KIEIGC86YQGLR	20.2088	0.247186
MSMEG_6895	RpsR2	30S ribosomal protein S18 2	10 kDa	(R)VTGNC57(+484, 119)VQHQR(D)	3 Cys: C20, C23, C57	(Cys57*)	RVTGNC57VQHQR	10.6584	0.398278	Rv0055	+
							ARRVTGNC57VQHQR	7.31468	0.527601
MSMEG_2364	GatC	Aspartyl/glutamyl-tRNA(Asn/Gln) amidotransferase subunit C	11 kDa	(K)DVNVTRPDTVQPC71(+484)LTQDEALAAAPK(A)	1 Cys: C71	(Cys71)	DVNVTRPDTVQPC71LTQDEALAAAPK	6.59235	0.258977	Rv3012c	+
MSMEG_3777	PheT	Phenylalanine--tRNA ligase beta subunit	89 kDa	(K)VDVGDQNVDGAPRDIVC89(+484)GAR(N)	8 Cys: C71, C89, C130, C180, C192, C387, C686, C717	(Cys89*)	DIVC89GAR	16.7495	0.467817	Rv1650	+
MSMEG_0839	Lon1	ATP-dependent protease La (LON) domain subfamily protein	22 kDa	(R)IIDC72(+484)QNLGANR(Y)	4 Cys: C35, C61, C72, C84	(Cys72)	IIDC72QNLGANRYR	25.6974	0.313584	Rv0434	+
MSMEG_1918	MSMEG_1918	Sensor histidine kinase	54 kDa	(K)TEQGC421(+484)VTIK(A)	3 Cys: C53, C148, C421	(Cys421)	-	-	-	Rv3220c	-
MSMEG_3100	OpcA	OpcA protein	33 kDa	(R)ITDATNGTDPLAC157(+484)IK(S)	3 Cys: C61, C157, C276	(Cys157)	-	-	-	Rv1446c	-
MSMEG_0832	Def	Peptide deformylase	21 kDa	(R)LFVYDC68(+484)APTR(G)	2 Cys: C68, C106	(Cys68)	LFVYDC68APTRGQTTR	5.75888	0.594386	Rv0429c	+
DNA replication and transcription regulation
MSMEG_1255	MSMEG_1255	ATP-dependent DNA helicase, UvrD/REP family	81 kDa	(R)AGDGAAAAC361(+484)ER(V)	2 Cys: C361, 595	(Cys361)	AGDGAAAAC361ER	1.54083	2.71549
MSMEG_1368	RpoC	DNA-directed RNA polymerase subunit beta'	147 kDa	(R)VLTDAAINC1241(+484)R(S)	12 Cys: C48, C60, C62, C75, C78, C441, C529, C890, C967, C974, C977, C1241	(Cys1241)	VLTDAAINC1241R	9.75302	0.542219	Rv0668	+
MSMEG_4568	Rnz2	Ribonuclease Z	30 kDa	(R)IRDIC215(+484)DYHSSVQEAAATAAR(A)	4 Cys: C36, C180, C215, C281	(Cys215*)	IRDIC215DYHSSVQEAAATAAR	14.7948	0.611098	Rv2407	+
MSMEG_2750	IdeR	Iron-dependent repressor IdeR	25 kDa	(R)LLVDVIGLPWEDVHAEAC102(+484)R(W)	1 Cys: C102	(Cys102*)	-	-	-	Rv2711	+
MSMEG_4953	MSMEG_4953	Putative transcriptional regulator	22 kDa	(R)LIDAAETC21(+484)LR(A)	2 Cys: C21, C118	(Cys21)	-	-	-
MSMEG_0227	TetR	Transcriptional regulator, TetR family	21 kDa	(R)LTAILLGPEPGTAC143(+484)R(V)	2 Cys: C143, C178	(Cys143)	-	-	-
Biosynthesis of amino acids and cofactors
MSMEG_4958	LysA	Diaminopimelate decarboxylase	50 kDa	(R)YNLLC442(+484)RPAVVAVADGQAR(L)	5 Cys: C79, C101, C400, C431, C442	(Cys442)	YNLLC442RPAVVAVADGQAR	25.1576	0.48324	Rv1293	-
MSMEG_1574	MSMEG_1574	Glutamate decarboxylase	51 kDa	(R)AGYTQVMQC344(+484)LSQTAR(W)	4 Cys: C97, C169, C223, C344	(Cys344)	-	-	-	Rv3432c	-
MSMEG_4180	HisG	ATP phosphoribosyltransferase	31 kDa	(R)TLGLHNLVAFGDPLC179(+484)ESEAVLIER(D)	3 Cys: C179, C223, C286	(Cys179)	TLGLHNLVAFGDPLC179ESEAVLIERDGADGDENAAAR	13.3801	0.688205	Rv2121c	+
MSMEG_2374	IlvC	Ketol-acid reductoisomerase	36 kDa	(K)GVPC150(+484)LIAIDQDPKGEGQALALSYAAAIGGAR(A)	2 Cys: C150, C201	(Cys150*)	GVPC150LIAIDQDPKGEGQALALSYAAAIGGAR	6.54752	0.61787	Rv3001c	+
MSMEG_3864	CobN	Cobaltochelatase, CobN subunit	131 kDa	(R)LAGTEC787(+484)EIDQVLR(A)	7 Cys: C190, C205, C266, C324, C556, C671, C787	(Cys787)	-	-	-	Rv2062c	-
MSMEG_0913	UmaA	Methoxy mycolic acid synthase 1	33 kDa	(K)LDLKPGMTLLDVGC76(484)GWGGALER(A)	3 Cys: C38, C76, C272	(Cys76*); S-AdoMet binding	LDLKPGMTLLDVGC76GWGGALER	10.4579	0.732313	Rv0469	+
MSMEG_6904	Ino1	Inositol-3-phosphate synthase	39 kDa	(R)VAIVGVGNC18(+484)ASSLVQGVQYYR(N)	2v Cys: C18, CCys152	(Cys18*)	VAIVGVGNC18ASSLVQGVQYYR	6.31079	0.409114	Rv0046c	+
MSMEG_4272	YfhF2	HesB/YadR/YfhF family protein	12 kDa	(R)IAVQPGGC47(+484)AGLR(Y)	3 Cys: C47, C111, C113	(Cys47*)	IAVQPGGC47AGLR	11.0444	0.838003	Rv2204c	+
MSMEG_4827	MSMEG_4827	Aminoglycoside phosphotransferase	38 kDa	(R)FLSGGTQNVIYELC44(+484)R(G)	3 Cys: C44, C50, C91	(Cys44)	FLSGGTQNVIYELC44RGDAR	32.4735	0.244295
MSMEG_0793	ThiG	Thiazole synthase	26 kDa	(R)LGIAALPNTAGC75(+484)R(G)	3 Cys: C75, C148, C201	(Cys75*)	LGIAALPNTAGC75R	10.2537	0.599611	Rv0417	+
MSMEG_2394	MSMEG_2394	Cys/Met metabolism pyridoxal-phosphate-dependent enzyme	39 kDa	(K)SLSGHSDLIAGYVAGC212(+484)QPELAER(I)	4 Cys: C130, C161, C212, C254	(Cys212)	SLSGHSDLIAGYVAGC212QPELAERIER	15.3269	0.253417
MSMEG_1366	Mkl	ABC transporter, ATP-binding protein	39 kDa	(R)GSIVIDGTDILQC71(+484)SAK(E)	2 Cys: C71, C164	(Cys71)	-	-	-	Rv0655	+
Metabolism of carbohydrates
MSMEG_3657	MSMEG_3657	Putative fumarate reductase/succinate dehydrogenase	53 kDa	(K)HFGETGC225(+484)VK(A)	4 Cys: C37, C110, C225, C461	(Cys225)	-	-	-	Rv1817	-
MSMEG_6759	GlpK3	Glycerol kinase	55 kDa	(K)NGLLTTVC294(+484)YR(L)	4 Cys: C258, C294, C389, C423	(Cys294)	NGLLTTVC294YR	10.732	0.735934
				(R)ATLESIC389(+484)YQSR(D)		(Cys389)	ATLESIC389YQSRDVAEAMEADSGVHLDVLK	5.67173	1.25514
MSMEG_3086	TpiA	Triosephosphate isomerase	27 kDa	(R)VAGAADAQEVC192(+484)K(A)	3 Cys: C93, C131, C192	(Cys192)	VAGAADAQEVC192K	2.04343	0.983142	Rv1438	+
MSMEG_0386	MSMEG_0386	NAD dependent epimerase/dehydratase family protein	41 kDa	(R)WDPVGPNGEHAVPLPSC194(+484)ASR(T)	4 Cys: C194, C299, C321, C342	(Cys194)	WDPVGPNGEHAVPLPSC194ASR	7.52302	0.691802
MSMEG_1371	MSMEG_1371	Phosphomannose isomerase-like protein	35 kDa	(R)HLDC116(+484)VYGK(T)	2 Cys: C116, C323	(Cys116)	-	-	-
MSMEG_4270	AdoK	Adenosine kinase	35 kDa	(R)FVC104(+119)TTDQDmAQIASFYPGAMSEAR(N)	3 Cys: C88, C104, C159	(Cys104)	-	-	-	Rv2202c	+
MSMEG_0911	AceA	Isocitrate lyase	47 kDa	(K)NGLEPC268(+484)IAR(A)	3 Cys: C191, C268, C314	(Cys268)	VKNGLEPC268IAR	11.3598	0.648941	Rv0467	+
MSMEG_5676	CitA	Citrate (Si) synthase	40 kDa	(R)TIDEC143(+484, 119)PTVTAR(F)	3 Cys: C143, C326, C333	(Cys143*)	TIDEC143PTVTAR	14.2334	0.475209	Rv0889c	+
							TIDEC143PTVTAR	7.53667	0.728755
MSMEG_5049	Kgd	Multifunctional 2-oxoglutarate metabolism enzyme	136 kDa	(R)SSEYC695(+484)TDVAK(M)	6 Cys: C219, C444, C525, C695, C717, C741	(Cys695*)	SSEYC695TDVAK	4.6023	0.708636	Rv1248c	+
MSMEG_0777	Fgd	F420-dependent glucose-6-phosphate DH	37 kDa	(R)YNPAVIAQAFATMGC96(+119)LYPGR(I)	2Cys: C96, C194	(Cys96)	-	-	-	Rv0407	+
MSMEG_4117	MSMEG_4117	2-deoxy-D-gluconate 3-DH	26 kDa	(K)AAGGQALAC64(+119)STDITDEASVER(L)	1 Cys: C64	(Cys64)	-	-	-
Metabolism of fatty acids and phospholipids
MSMEG_5639	EchA6	Enoyl-CoA hydratase	26 kDa	(R)NALNC26(+484)ELVDSLR(E)	2 Cys: C26, C108	(Cys26)	NALNC26ELVDSLR	4.72826	0.931018	Rv0905	-
MSMEG_0531	MSMEG_0531	Acyl-CoA dehydrogenase	44 kDa	(R)AAYEYALDYAC285(+484)QR(E)	2 Cys: C127, C285	(Cys285)	AAYEYALDYAC285QREQFGR	4.50292	0.64202
MSMEG_5715	MSMEG_5715	Luciferase-like protein	37 kDa	(K)LGQMC83(+484)TAMSYR(N)	3 Cys: C83, C222, C301	(Cys83)
MSMEG_6208	MSMEG_6208	Acyl-CoA thioesterase	30 kDa	(R)DGDVFC21(+484)IREPEPNTIER(L)	3 Cys: C21, C176, C255	(Cys21)
MSMEG_1813	AccD5	Propionyl-CoA carboxylase beta chain	58 kDa	(R)VEGRPVGIVANQPTQFAGC356(+484, 119)LDINASEK(A)	5 Cys: C104, C356, C372, C374, C431	(Cys356)	VEGRPVGIVANQPTQFAGC356LDINASEK	11.4904	0.628051	Rv3280	+
							VEGRPVGIVANQPTQFAGC356LDINASEK	10.7325	1.04554
MSMEG_4329	AccD6	Acetyl/propionyl-CoA carboxylase (Beta subunit)	50 kDa	(R)LGGC294(+484, 119)LNSESAEK(S)	6 Cys: C58, C73, C191, C213, C294, C310	(Cys294)	LGGC294LNSESAEK	12.9613	0.39846	Rv2247	+
Metabolism of nucleotides
MSMEG_2299	NrdE2	Ribonucleoside-diphosphate reductase subunit alpha 2	82 kDa	(K)ITHSNLC380(+484)SEILQVSTPSEFNDDLSYAK(V)	5 Cys: C170, C380, C407, C701, C704	(Cys396*); active site				Rv3051c	+
MSMEG_1602	guaB	Inosine-5'-monophosphate dehydrogenase	53 kDa	(K)VGVGPGSIC325(+484)TTR(V)	4 Cys: C120, C133, C325, C348	(Cys325*); active site	VGVGPGSIC325TTR	19.3429	0.356952	Rv3411c	+
MSMEG_3634	GuaB2	IMP dehydrogenase family protein	50 kDa	(K)VGVGPGAmC302(+484)TTR(M)	4 Cys: C140, C302, C321, C443	(Cys302*); thioimidate	VGVGPGAMC302TTR	33.3708	0.144355	Rv1843c	+
MSMEG_5841	PurC	Phosphoribosylaminoimidazole-succinocarboxamide synthase	33 kDa	(K)TGTVC125(+484)GIALPPGLGEASKFDEPLFTPATK(A)	2 Cys: C104, C125	(Cys125)				Rv0780	+
MSMEG_1676	Add	Adenosine deaminase	40 kDa	(R)TIVVRC152(+119)LVTAMR(H)	4 Cys: C95, C152, C229, C271	(Cys152*)	-	-	-	Rv3313c	+
MSMEG_2656	Pnp	Polyribonucleotide nucleotidyltransferase	81 kDa	(K)ALC248(+484)AAQQELADR(A)	3 Cys: C104, C248, C476	(Cys248)	ALC248AAQQELADR	5.67455	0.618947	Rv2783c	+
other functions
MSMEG_4580	RsfS	Ribosomal silencing factor RsfS	15 kDa	(R)LWKDC111(+484)PQVPVDLDHRGEASEDGAEAQE(-)	2 Cys: C40, C111	(Cys111)	DC111PQVPVDLDHRGEASEDGAEAQE	5.68463	0.678372	Rv2420c	+
MSMEG_1512	RfbB	dTDP-glucose 4,6-dehydratase	37 kDa	(R)TYLIGAEC242(+484)ER(N)	2 Cys: C174, C242	(Cys242)	TYLIGAEC242ERNNLTVMR	5.36577	1.36255	Rv3464	-
MSMEG_2423	Smc	Chromosome partition protein Smc	130 kDa	(R)VAAAVSEC847(+484)GR(Q)	3 Cys: C28, C119, C847	(Cys847)	-	-	-	Rv2922c	+
MSMEG_0683	MSMEG_0683	Uncharacterized protein	13 kDa	(R)MYVHDGVVVAEQTITC78(+484)ADGSTAAGASAFR(V)	1 Cys: C78	(Cys78)	-	-	-	Rv0333	-
MSMEG_0703	MSMEG_0703	Uncharacterized protein	22 kDa	(R)ATGPDAPTLC26(+484)EGWTTR(D)	1 Cys: C26	(Cys26)	-	-	-	Rv1929c	-
MSMEG_3569	MSMEG_3569	Uncharacterized protein	27 kDa	(R)ADDAWC18(+484)AR(M)	3 Cys: C18, C87, C245	(Cys18)	-	-	-	Rv1874	+
MSMEG_5198	MSMEG_5198	Carnitinyl-CoA dehydratase	28 kDa	(R)ITC202(+484)NAPLAVQASK(R)	2 Cys: C65, C202	(Cys202)	ITC202NAPLAVQASKR	5.32836	0.91557	Rv1136	-
MSMEG_5404	PrpE	AMP-dependent synthetase and ligase	68 kDa	(K)VVVAASC165(+484)GIEPTR(I)	7 Cys: C55, C129, C165, C193, C203, C442, C523	(Cys165*)	VVVAASC165GIEPTR	9.1674	0.605678
Table S1A: Summary of the identifications of S-mycothiolated peptides in Mycobacterium smegmatis wild type and S-cysteinylated peptides in the mshC mutant and quantification of the % oxidation state by OxICAT approach in teh wild type. The M. smegmatis wild type and the mshC mutant was exposed to 1 and 0.5 mM NaOCl, respectively for 30min and S-mycothiolated and S-cysteinylated proteins were iden…
