# Supplementary material for: Monitoring global protein thiol-oxidation and protein S-mycothiolation in Mycobacterium smegmatis under hypochlorite stress
Source: Sci Rep. 2017 Apr 26;7:1195. doi: 10.1038/s41598-017-01179-4 (PMC5430705; doi:10.1038/s41598-017-01179-4)
Supplement: Supplementary file 3 — Supplementary Table S1B [file 41598_2017_1179_MOESM3_ESM.xlsx]

## Sheet: Table S1B
Table S1B: Identification of S-mycothiolated peptides in Mycobacterium smegmatis wild type using shotgun LC-MS/MS analysis and their Sequest Xcorrs and deltaCn scores
Protein	MSMEG-ID	Function	Accession Number	Cys-peptides with MSH	Total Cys-peptides	Prob	SEQUEST XCorr	SEQUEST DCn	Modifications	Observed	Actual Mass	Charge	DDa	DPPM	Spectrum ID
Enzymes involved in detoxification
Adh2	MSMEG_6242	Alcohol dehydrogenase, iron-containing	A0R5M3	(R)AISEHIQDDWC398(+484)TPGNPR(E)	4Cys: Cys98, 197, 205, 398	1	2.0638	0.5347	^ (+484)	808.3414	2,422.0025	3	-0.003067	-1.266	140620_V3_P5_SK_HA_Smegmatis_NaOCl1_04.10389.10389.3.dta
AhpC	MSMEG_4891	Alkyl hydroperoxide reductase subunit C	A0R1V9	(K)DFTFVC61(+484)PTEIAAFGK(L)	4 Cys: Cys61, 122, 174, 176	1	1.9673	0.5823	^ (+484)	1,065.4678	2,128.9210	2	-0.001236	-0.5803	140624_V3_P5_SK_HA_NaOCl2_07.20637.20637.2.dta
OsmC	MSMEG_2421	OsmC family protein	A0QV23	(R)AVDQVC116(+484)TVGR(T)	2 Cys: Cys48, 116	0.98	1.7134	0.5205	^ (+484)	766.3350	1,530.6555	2	0.001261	0.8233	140620_V3_P5_SK_HA_Smegmatis_NaOCl1_05.04827.04827.2.dta
Tpx	MSMEG_3479	Probable thiol peroxidase	A0QXZ5	(K)SVLLNIFPSVDTPVC60(+484)ATSVR(T)	3 Cys: Cys60, 80, 93	1	3.7748	0.6131	^ (+484)	1,302.1343	2,602.2540	2	0.9986	-1.597 (+1 neutron corrected from 383.6)	140624_V3_P5_SK_HA_NaOCl2_09.19602.19602.2.dta
				(K)AASSGATVLC80(+484)VSK(D)	3 Cys: Cys60, 80, 93	0.98	1.4811	0.5483	^ (+484)	839.3798	1,676.7451	2	-0.003339	-1.990	140624_V3_P5_SK_HA_NaOCl2_08.04430.04430.2.dta
				(R)FC93(+484)GAEGIENVTTASAFR(S)	3 Cys: Cys60, 80, 93	1	3.6951	0.6618	^ (+484)	1,128.9843	2,255.9540	2	-0.002277	-1.009	140624_V3_P5_SK_HA_NaOCl2_09.13572.13572.2.dta
Protein biosynthesis and quality control
RplC	MSMEG_1436	50S ribosomal protein L3	A0QSD1	(R)RPGSIGGC154(+484)ATPGR(V)	1 Cys: Cys154	1	3.1383	0.5859	^ (+484)	856.8814	1,711.7483	2	-0.002466	-1.440	140625_V3_P5_SK_HA_Smegmatis_NaOCl3_07.03418.03418.2.dta
RpsM	MSMEG_1521	30S ribosomal protein S13	A0QSL5	(R)KIEIGC86(+484)YQGLR(H)	1 Cys: Cys86	1	2.7761	0.6303	^ (+484)	882.4135	1,762.8124	2	0.0004210	0.2387	140624_V3_P5_SK_HA_NaOCl2_09.08389.08389.2.dta
RpsR2	MSMEG_6895	30S ribosomal protein S18 2	A0R7F7	(R)VTGNC57(+484)VQHQR(D)	3 Cys: Cys20, 23, 57	0.96	1.3977	0.4267	^ (+484)	813.3475	1,624.6805	2	-0.001615	-0.9934	140624_V3_P5_SK_HA_NaOCl2_09.01143.01143.2.dta
GatC	MSMEG_2364	Aspartyl/glutamyl-tRNA(Asn/Gln) amidotransferase subunit C	A0QUW9	(K)DVNVTRPDTVQPC71(+484)LTQDEALAAAPK(A)	1 Cys: Cys71	1	3.7438	0.4927	^ (+484)	1,046.4954	3,136.4643	3	1.005	0.7638 (+1 neutron corrected from 320.4)	140624_V3_P5_SK_HA_NaOCl2_09.12730.12730.3.dta
PheT	MSMEG_3777	Phenylalanine--tRNA ligase beta subunit	A0QYT3	(K)VDVGDQNVDGAPRDIVC89(+484)GAR(N)	8 Cys: Cys71, 89, 130, 180, 192, 387, 686, 717	0.99	2.5296	0.4139	^ (+484)	847.3802	2,539.1187	3	0.001805	0.7106	140625_V3_P5_SK_HA_Smegmatis_NaOCl3_02.10303.10303.3.dta
Lon1	MSMEG_0839	ATP-dependent protease La (LON) domain subfamily protein	A0QQQ5	(R)IIDC72(+484)QNLGANR(Y)	4 Cys: Cys35, 61, 72, 84	0.99	1.639	0.5491	^ (+484)	850.8768	1,699.7391	2	-0.0003210	-0.1887	140624_V3_P5_SK_HA_NaOCl2_07.06816.06816.2.dta
MSMEG_1918	MSMEG_1918	Sensor histidine kinase	A0QTP6	(K)TEQGC421(+484)VTIK(A)	3 Cys: Cys53, 148, 421	0.97	1.3623	0.4745	^ (+484)	731.8173	1,461.6201	2	-0.001539	-1.052	140625_V3_P5_SK_HA_Smegmatis_NaOCl3_05.03391.03391.2.dta
OpcA	MSMEG_3100	OpcA protein	A0QWX7	(R)ITDATNGTDPLAC157(+484)IK(S)	3 Cys: Cys61, 157, 276	1	2.7672	0.7263	^ (+484)	1,008.9529	2,015.8912	2	-0.0006210	-0.3079	140620_V3_P5_SK_HA_Smegmatis_NaOCl1_07.10891.10891.2.dta
Def	MSMEG_0832	Peptide deformylase	A0QQP8	(R)LFVYDC68(+484)APTR(G)	2 Cys: Cys68, 106	0.99	1.7926	0.5432	^ (+484)	834.8583	1,667.7021	2	-0.003808	-2.282	140620_V3_P5_SK_HA_Smegmatis_NaOCl1_07.09842.09842.2.dta
DNA replication and transcription regulation
MSMEG_1255	MSMEG_1255	ATP-dependent DNA helicase, UvrD/REP family	A0QRV8	(R)AGDGAAAAC361(+484)ER(V)	2 Cys: Cys361, 595	0.99	1.7565	0.6147	^ (+484)	738.2835	1,474.5525	2	-0.002766	-1.875	140620_V3_P5_SK_HA_Smegmatis_NaOCl1_02.02128.02128.2.dta
RpoC	MSMEG_1368	DNA-directed RNA polymerase subunit beta'	A0QS66	(R)VLTDAAINC1241(+484)R(S)	12Cys: Cys48, 60, 62, 75, 78, 441, 529, 890, 967, 974, 977, 1241	1	2.0459	0.5261	^ (+484)	780.3495	1,558.6845	2	-0.0009860	-0.6322	140620_V3_P5_SK_HA_Smegmatis_NaOCl1_01.06765.06765.2.dta
Rnz2	MSMEG_4568	Ribonuclease Z	A0R0Z8	(R)IRDIC215(+484)DYHSSVQEAAATAAR(A)	4 Cys: Cys36, 180, 215, 281	1	2.7331	0.5504	^ (+484)	887.7307	2,660.1703	3	0.0008800	0.3307	140625_V3_P5_SK_HA_Smegmatis_NaOCl3_07.10839.10839.3.dta
IdeR	MSMEG_2750	Iron-dependent repressor IdeR	A0QVZ3	(R)LLVDVIGLPWEDVHAEAC102(+484)R(W)	1 Cys: Cys102	0.96	2.825	0.4463	^ (+484)	873.7448	2,618.2124	3	-0.01221	-4.660	140620_V3_P5_SK_HA_Smegmatis_NaOCl1_07.21086.21086.3.dta
MSMEG_4953	MSMEG_4953	Putative transcriptional regulator	A0R217	(R)LIDAAETC21(+484)LR(A)	2 Cys: Cys21, 118	1	2.3393	0.4633	^ (+484)	794.8576	1,587.7007	2	-0.0002730	-0.1718	140620_V3_P5_SK_HA_Smegmatis_NaOCl1_08.07271.07271.2.dta
TetR	MSMEG_0227	Transcriptional regulator, TetR family	A0QP04	(R)LTAILLGPEPGTAC143(+484)R(V)	2 Cys: Cys143, 178	1	3.0797	0.6874	^ (+484)	998.4847	1,994.9548	2	0.0004770	0.2390	140620_V3_P5_SK_HA_Smegmatis_NaOCl1_08.10531.10531.2.dta
Biosynthesis of amino acids and cofactors
LysA	MSMEG_4958	Diaminopimelate decarboxylase	Q9X5M1	(R)YNLLC442(+484)RPAVVAVADGQAR(L)	5 Cys: Cys79, 101, 400, 431, 442	1	3.55	0.5963	^ (+484)	800.7214	2,399.1423	3	-0.003835	-1.598	140624_V3_P5_SK_HA_NaOCl2_04.11983.11983.3.dta
MSMEG_1574	MSMEG_1574	Glutamate decarboxylase	A0QSR5	(R)AGYTQVMQC344(+484)LSQTAR(W)	4 Cys: Cys97, 169, 223, 344	1	2.5908	0.7172	^ (+484)	1,070.9629	2,139.9112	2	-0.001102	-0.5147	140620_V3_P5_SK_HA_Smegmatis_NaOCl1_04.13529.13529.2.dta
HisG	MSMEG_4180	ATP phosphoribosyltransferase	A0QZX1	(R)TLGLHNLVAFGDPLC179(+484)ESEAVLIER(D)	3 Cys: Cys179, 223, 286	1	3.1996	0.4322	^ (+484)	1,027.4972	3,079.4697	3	-0.003482	-1.130	140620_V3_P5_SK_HA_Smegmatis_NaOCl1_06.20818.20818.3.dta
IlvC	MSMEG_2374	Ketol-acid reductoisomerase	A0QUX8	(K)GVPC150(+484)LIAIDQDPKGEGQALALSYAAAIGGAR(A)	2 Cys: Cys150, 201	1	3.9008	0.5397	^ (+484)	1,170.9089	3,509.7050	3	0.9979	-1.362 (+1 neutron corrected from 284.3)	140625_V3_P5_SK_HA_Smegmatis_NaOCl3_06.20088.20088.3.dta
CobN	MSMEG_3864	Cobaltochelatase, CobN subunit	A0QZ17	(R)LAGTEC787(+484)EIDQVLR(A)	7 Cys: Cys190, 205, 266, 324, 556, 671, 787	0.98	2.2372	0.3826	^ (+484)	965.9350	1,929.8554	2	0.0005120	0.2652	140625_V3_P5_SK_HA_Smegmatis_NaOCl3_02.11744.11744.2.dta
UmaA	MSMEG_0913	Methoxy mycolic acid synthase 1	A0QQX8	(K)LDLKPGMTLLDVGC76(484)GWGGALER(A)	3 Cys: Cys38, 76, 272	0.96	2.6725	0.4364	^ (+484)	929.4383	2,785.2931	3	0.9905	-4.381 (+1 neutron corrected from 355.5)	140624_V3_P5_SK_HA_NaOCl2_06.22041.22041.3.dta
Ino1	MSMEG_6904	Inositol-3-phosphate synthase	A0R7G6	(R)VAIVGVGNC18(+484)ASSLVQGVQYYR(N)	2v Cys: Cys18, Cys152	0.99	2.9604	0.4539	^ (+484)	889.7570	2,666.2492	3	-0.007502	-2.813	140624_V3_P5_SK_HA_NaOCl2_05.15071.15071.3.dta
YfhF2	MSMEG_4272	HesB/YadR/YfhF family protein	A0R061	(R)IAVQPGGC47(+484)AGLR(Y)	3 Cys: Cys47, 111, 113	1	2.164	0.5403	^ (+484)	813.3791	1,624.7436	2	-0.0002040	-0.1255	140625_V3_P5_SK_HA_Smegmatis_NaOCl3_09.05129.05129.2.dta
MSMEG_4827	MSMEG_4827	Aminoglycoside phosphotransferase	A0R1P5	(R)FLSGGTQNVIYELC44(+484)R(G)	3 Cys: Cys44, 50, 91	1	3.1855	0.5779	^ (+484)	1,092.4934	2,182.9723	2	-0.004067	-1.862	140625_V3_P5_SK_HA_Smegmatis_NaOCl3_06.15109.15109.2.dta
ThiG	MSMEG_0793	Thiazole synthase	A0QQL0	(R)LGIAALPNTAGC75(+484)R(G)	3 Cys: Cys75, 148, 201	1	2.5335	0.6165	^ (+484)	870.9102	1,739.8058	2	-0.001371	-0.7876	140624_V3_P5_SK_HA_NaOCl2_06.10577.10577.2.dta
MSMEG_2394	MSMEG_2394	Cys/Met metabolism pyridoxal-phosphate-dependent enzyme	A0QUZ6	(K)SLSGHSDLIAGYVAGC212(+484)QPELAER(I)	4 Cys: Cys130, 161, 212, 254	1	3.5482	0.5255	^ (+484)	953.1011	2,856.2816	3	0.002047	0.7164	140620_V3_P5_SK_HA_Smegmatis_NaOCl1_05.13489.13489.3.dta
Mkl	MSMEG_1366	ABC transporter, ATP-binding protein	A0QS64	(R)GSIVIDGTDILQC71(+484)SAK(E)	2 Cys: Cys71, 164	0.99	1.9142	0.4994	^ (+484)	1,052.4857	2,102.9569	2	-0.003347	-1.591	140625_V3_P5_SK_HA_Smegmatis_NaOCl3_05.13779.13779.2.dta
Metabolism of carbohydrates
MSMEG_3657	MSMEG_3657	Putative fumarate reductase/succinate dehydrogenase	A0QYH2	(K)HFGETGC225(+484)VK(A)	4 Cys: Cys37, 110, 225, 461	0.96	1.3561	0.4899	^ (+484)	731.2974	1,460.5803	2	0.0002660	0.1820	140625_V3_P5_SK_HA_Smegmatis_NaOCl3_04.02581.02581.2.dta
GlpK3	MSMEG_6759	Glycerol kinase	A0R729	(K)NGLLTTVC294(+484)YR(L)	4 Cys: Cys258,294,389,423	0.99	2.3326	0.4105	^ (+484)	812.3654	1,622.7162	2	-0.0006700	-0.4126	140625_V3_P5_SK_HA_Smegmatis_NaOCl3_01.09565.09565.2.dta
				(R)ATLESI389(+484)YQSR(D)	4 Cys: Cys258,294,389,423	1	2.3093	0.7179	^ (+484)	877.8760	1,753.7374	2	-0.001230	-0.7009	140625_V3_P5_SK_HA_Smegmatis_NaOCl3_04.07300.07300.2.dta
TpiA	MSMEG_3086	Triosephosphate isomerase	A0QWW4	(R)VAGAADAQEVC192(+484)K(A)	3 Cys: Cys93, 131, 192	0.98	1.5573	0.491	^ (+484)	823.3505	1,644.6865	2	0.0005670	0.3445	140624_V3_P5_SK_HA_NaOCl2_07.04555.04555.2.dta
MSMEG_0386	MSMEG_0386	NAD dependent epimerase/dehydratase family protein	A0QPG1	(R)WDPVGPNGEHAVPLPSC194(+484)ASR(T)	4 Cys: Cys194, 299, 321, 342	1	3.1314	0.4754	^ (+484)	858.3818	2,572.1237	3	0.002549	0.9906	140625_V3_P5_SK_HA_Smegmatis_NaOCl3_06.11198.11198.3.dta
MSMEG_1371	MSMEG_1371	Phosphomannose isomerase-like protein	A0QS69	(R)HLDC116(+484)VYGK(T)	2 Cys: Cys116, 323	0.99	2.1329	0.6015	^ (+484)	709.7944	1,417.5742	2	-0.00003799	-0.02678	140624_V3_P5_SK_HA_NaOCl2_05.03187.03187.2.dta
AceA	MSMEG_0911	Isocitrate lyase	A0QQX6	(K)NGLEPC268(+484)IAR(A)	3 Cys: Cys191,268,314	0.99	1.4288	0.569	^ (+484)	728.8174	1,455.6203	2	-0.001895	-1.301	140625_V3_P5_SK_HA_Smegmatis_NaOCl3_05.06371.06371.2.dta
CitA	MSMEG_5676	Citrate (Si) synthase	A0R421	(R)TIDEC143(+484)PTVTAR(F)	3 Cys: Cys143, 326, 333	0.95	1.7064	0.4075	^ (+484)	845.3638	1,688.7130	2	0.0007560	0.4474	140620_V3_P5_SK_HA_Smegmatis_NaOCl1_05.05526.05526.2.dta
Kgd	MSMEG_5049	Multifunctional 2-oxoglutarate metabolism enzyme	A0R2B1	(R)SSEYC695(+484)TDVAK(M)	6 Cys: Cys219, 444, 525, 695, 717, 741	0.99	1.6431	0.5165	^ (+484)	793.8075	1,585.6004	2	-0.0006930	-0.4368	140620_V3_P5_SK_HA_Smegmatis_NaOCl1_02.04038.04038.2.dta
Metabolism of fatty acids and phospholipids
EchA6	MSMEG_5639	Enoyl-CoA hydratase	A0R3Y5	(R)NALNC26(+484)ELVDSLR(E)	2 Cys: Cys26, 108	1	2.2585	0.5102	^ (+484)	915.9081	1,829.8017	2	-0.0005990	-0.3272	140625_V3_P5_SK_HA_Smegmatis_NaOCl3_08.11789.11789.2.dta
MSMEG_0531	MSMEG_0531	Acyl-CoA dehydrogenase	A0QPV4	(R)AAYEYALDYAC285(+484)QR(E)	2 Cys: Cys127, 285	0.99	2.0661	0.4904	^ (+484)	1,010.9100	2,019.8055	2	-0.002215	-1.096	140620_V3_P5_SK_HA_Smegmatis_NaOCl1_05.12674.12674.2.dta
MSMEG_5715	MSMEG_5715	Luciferase-like protein	A0R461	(K)LGQMC83(+484)TAMSYR(N)	3 Cys: Cys83, 222, 301	1	1.7099	0.6291	^ (+484)	872.8479	1,743.6812	2	-0.001182	-0.6775	140620_V3_P5_SK_HA_Smegmatis_NaOCl1_05.07907.07907.2.dta
MSMEG_6208	MSMEG_6208	Acyl-CoA thioesterase	A0R5I9	(R)DGDVFC21(+484)IREPEPNTIER(L)	3 Cys: Cys21, 176, 255	1	2.5627	0.5639	^ (+484)	825.3609	2,473.0609	3	-0.001856	-0.7502	140625_V3_P5_SK_HA_Smegmatis_NaOCl3_07.14460.14460.3.dta
AccD5	MSMEG_1813	Propionyl-CoA carboxylase beta chain	A0QTE7	(R)VEGRPVGIVANQPTQFAGC356(+484)LDINASEK(A)	5 Cys: Cys104, 356, 372, 374, 431	1	4.3401	0.7061	^ (+484)	1,099.8572	3,296.5497	3	-0.004626	-1.403	140625_V3_P5_SK_HA_Smegmatis_NaOCl3_03.13442.13442.3.dta
AccD6	MSMEG_4329	Acetyl/propionyl-CoA carboxylase (Beta subunit)	A0R0B6	(R)LGGC294(+484)LNSESAEK(S)	6 Cys: Cys58, 73, 191, 213, 294, 310	1	1.7081	0.631	^ (+484)	846.3530	1,690.6915	2	0.00007201	0.04257	140620_V3_P5_SK_HA_Smegmatis_NaOCl1_03.04534.04534.2.dta
Metabolism of nucleotides
NrdE2	MSMEG_2299	Ribonucleoside-diphosphate reductase subunit alpha 2	P0CH00	(K)ITHSNLC396(+484)SEILQVSTPSEFNDDLSYAK(V)	5 Cys: Cys186, 396, 423, 717, 720	1	3.723	0.5855	^ (+484)	1,166.1942	3,495.5608	3	1.001	-0.3848 (+1 neutron corrected from 286.4)	140620_V3_P5_SK_HA_Smegmatis_NaOCl1_02.16782.16782.3.dta
GuaB	MSMEG_1602	Inosine-5'-monophosphate dehydrogenase	A0QSU3	(K)VGVGPGSIC325(+484)TTR(V)	4 Cys: Cys120, 133, 325, 348	0.97	1.9516	0.3541	^ (+484)	815.8674	1,629.7202	2	-0.002542	-1.559	140625_V3_P5_SK_HA_Smegmatis_NaOCl3_04.06122.06122.2.dta
GuaB2	MSMEG_3634	IMP dehydrogenase family protein	A0QYE8	(K)VGVGPGAmC302(+484)TTR(M)	4 Cys: Cys140, 302, 321, 443	0.99	1.8787	0.5187	Oxidation (+16), ^ (+484)	824.8461	1,647.6777	2	-0.001437	-0.8716	140625_V3_P5_SK_HA_Smegmatis_NaOCl3_04.03383.03383.2.dta
PurC	MSMEG_5841	Phosphoribosylaminoimidazole-succinocarboxamide synthase	A0R4I0	(K)TGTVC125(+484)GIALPPGLGEASKFDEPLFTPATK(A)	2 Cys: Cys104, 125	0.99	2.9592	0.3761	^ (+484)	1,134.8829	3,401.6270	3	0.9958	-2.023 (+1 neutron corrected from 292.7)	140620_V3_P5_SK_HA_Smegmatis_NaOCl1_06.18669.18669.3.dta
Pnp	MSMEG_2656	Polyribonucleotide nucleotidyltransferase	A0QVQ5	(K)ALC248(+484)AAQQELADR(A)	3 Cys: Cys104, 248, 476	0.99	1.7774	0.5186	^ (+484)	886.8857	1,771.7569	2	-0.003599	-2.030	140625_V3_P5_SK_HA_Smegmatis_NaOCl3_03.06608.06608.2.dta
Other functions
RsfS	MSMEG_4580	Ribosomal silencing factor RsfS	A0R111	(R)LWKDC111(+484)PQVPVDLDHRGEASEDGAEAQE(-)	2 Cys: Cys40, 111	1	3.1471	0.501	^ (+484)	1,160.5017	3,478.4833	3	1.000	-0.6497 (+1 neutron corrected from 287.5)	140624_V3_P5_SK_HA_NaOCl2_09.11409.11409.3.dta
RmlB (RfbB)	MSMEG_1512	dTDP-glucose 4,6-dehydratase	A0QSK6	(R)TYLIGAEC242(+484)ER(N)	2 Cys: Cys174, 242	1	2.1881	0.6159	^ (+484)	819.8463	1,637.6780	2	-0.002178	-1.329	140620_V3_P5_SK_HA_Smegmatis_NaOCl1_05.07892.07892.2.dta
Smc	MSMEG_2423	Chromosome partition protein Smc	A0QV25	(R)VAAAVSEC847(+484)GR(Q)	3 Cys: Cys28, 119, 847	0.99	1.3493	0.5615	^ (+484)	723.8075	1,445.6004	2	-0.0008930	-0.6173	140625_V3_P5_SK_HA_Smegmatis_NaOCl3_02.02930.02930.2.dta
MSMEG_0683	MSMEG_0683	Uncharacterized protein	A0QQA3	(R)MYVHDGVVVAEQTITC78(+484)ADGSTAAGASAFR(V)	1 Cys: Cys78	1	4.8638	0.5323	^ (+484)	1,138.1748	3,411.5026	3	1.007	1.326 (+1 neutron corrected from 295.2)	140620_V3_P5_SK_HA_Smegmatis_NaOCl1_09.15865.15865.3.dta
MSMEG_0703	MSMEG_0703	Uncharacterized protein	A0QQC2	(R)ATGPDAPTLC26(+484)EGWTTR(D)	1 Cys: Cys26	1	2.7629	0.617	^ (+484)	1,080.4601	2,158.9056	2	0.001883	0.8718	140625_V3_P5_SK_HA_Smegmatis_NaOCl3_08.10277.10277.2.dta
MSMEG_3569	MSMEG_3569	Uncharacterized protein	A0QY84	(R)ADDAWC18(+484)AR(M)	3 Cys: Cys18, 87, 245	0.97	1.2138	0.6051	^ (+484)	696.2564	1,390.4983	2	-0.003466	-2.491	140624_V3_P5_SK_HA_NaOCl2_07.05781.05781.2.dta
MSMEG_5198	MSMEG_5198	Carnitinyl-CoA dehydratase	A0R2Q6	(R)ITC202(+484)NAPLAVQASK(R)	2 Cys: Cys65, 202	0.98	1.7176	0.4691	^ (+484)	900.4240	1,798.8335	2	0.0005390	0.2995	140620_V3_P5_SK_HA_Smegmatis_NaOCl1_07.06630.06630.2.dta
PrpE	MSMEG_5404	AMP-dependent synthetase and ligase	A0R3A6	(K)VVVAASC165(+484)GIEPTR(I)	7 Cys: Cys55, 129, 165, 193, 203, 442, 523	1	1.7043	0.6049	^ (+484)	893.4153	1,784.8160	2	-0.001217	-0.6815	140625_V3_P5_SK_HA_Smegmatis_NaOCl3_03.06853.06853.2.dta
Table S1B: Identification of S-mycothiolated peptides in the Mycobacterium smegmatis wild type using shotgun LC-MS/MS analysis and their Sequest Xcorrs, deltaCn scores and mass deviations. The M. smegmatis wild type was exposed to 1 mM NaOCl for 30min and S-mycothiolated proteins were identified using shotgun LC-MS/MS analysis and the Scaffold proteome software based on the mass increase of 484 D…
