# Supplementary material for: Monitoring global protein thiol-oxidation and protein S-mycothiolation in Mycobacterium smegmatis under hypochlorite stress
Source: Sci Rep. 2017 Apr 26;7:1195. doi: 10.1038/s41598-017-01179-4 (PMC5430705; doi:10.1038/s41598-017-01179-4)
Supplement: Supplementary file 4 — Supplementary Table S1C [file 41598_2017_1179_MOESM4_ESM.xlsx]

## Sheet: GlpK
Table S1C: MS/MS spectra and fragment ion tables of S-mycothiolated and S-cysteinylated peptides identified in Mycobacterium smegmatis using shotgun LC-MS/MS analysis
In total, 58 S-mycothiolated proteins were identified in the M .smegmatis wild type and 12 S-cysteinylated peptides were found in the mshC mutant using shotgun-LC-MS/MS analysis and the Scaffold proteome software based on the mass increase of MSH at Cys residues (Cys+484 Da) and Cys at Cys residues (Cys+119 Da). The identified S-mycothiolated peptides of the wild type and S-cysteinylated peptides…
Identification :	GlpK
Uniprot accession:	A0R729
Function :	Glycerol kinase
Sequence	Prob	SEQUEST XCorr	SEQUEST deltaCn	NTT	Modifications	Observed	Actual Mass	Charge	Delta Da	Delta PPM	TIC	Start	Stop	Spectrum ID
(K)NGLLTTVC294(+484)YR(L)	0.99	2.3326	0.4105	2	^ (+484)	812.3654	1,622.7162	2	-0.0006700	-0.4126	37,456.3	287	296	140625_V3_P5_SK_HA_Smegmatis_NaOCl3_01.09565.09565.2.dta
(K)NGLLTTVC294(+484)YR(L)	0.99	2.1229	0.4537	2	^ (+484)	812.3659	1,622.7173	2	0.0004290	0.2642	31,044.1	287	296	140625_V3_P5_SK_HA_Smegmatis_NaOCl3_04.09132.09132.2.dta
(R)ATLESI389(+484)YQSR(D)	1	2.3093	0.7179	2	^ (+484)	877.8760	1,753.7374	2	-0.001230	-0.7009	14,571.7	383	393	140625_V3_P5_SK_HA_Smegmatis_NaOCl3_04.07300.07300.2.dta
(R)ATLESI389(+484)YQSR(D)	1	1.9061	0.6353	2	^ (+484)	877.8754	1,753.7363	2	-0.002328	-1.327	65,285.5	383	393	140625_V3_P5_SK_HA_Smegmatis_NaOCl3_05.07766.07766.2.dta
(R)ATLESI389(+484)YQSR(D)	1	1.7851	0.6158	2	^ (+484)	877.8762	1,753.7379	2	-0.0007420	-0.4228	17,892.2	383	393	140625_V3_P5_SK_HA_Smegmatis_NaOCl3_01.07616.07616.2.dta
(R)ATLESI389(+484)YQSR(D)	1	1.9528	0.5934	2	^ (+484)	877.8755	1,753.7364	2	-0.002206	-1.257	16,584.5	383	393	140625_V3_P5_SK_HA_Smegmatis_NaOCl3_04.07222.07222.2.dta
(R)ATLESI389(+484)YQSR(D)	0.99	1.7022	0.5508	2	^ (+484)	877.8751	1,753.7356	2	-0.003061	-1.744	16,506.7	383	393	140625_V3_P5_SK_HA_Smegmatis_NaOCl3_02.07679.07679.2.dta
(R)ATLESI389(+484)YQSR(D)	0.99	1.9039	0.4535	2	^ (+484)	877.8754	1,753.7362	2	-0.002451	-1.397	11,934.6	383	393	140625_V3_P5_SK_HA_Smegmatis_NaOCl3_03.08036.08036.2.dta

## Sheet: Msmeg_6242
Identification :	MSMEG_6242
Uniprot accession:	A0R5M3
Function :	Alcohol dehydrogenase, iron-containing
Sequence	Prob	SEQUEST XCorr	SEQUEST deltaCn	NTT	Modifications	Observed	Actual Mass	Charge	Delta Da	Delta PPM	TIC	Start	Stop	Spectrum ID
(R)AISEHIQDDWC398(+484)TPGNPR(E)	1	2.0638	0.5347	2	^ (+484)	808.3414	2,422.0025	3	-0.003067	-1.266	119923	388	404	140620_V3_P5_SK_HA_Smegmatis_NaOCl1_04.10389.10389.3.dta
(R)AISEHIQDDWC398(+484)TPGNPR(E)	0.99	1.9622	0.4544	2	^ (+484)	808.3410	2,422.0012	3	-0.004349	-1.795	63,673.6	388	404	140620_V3_P5_SK_HA_Smegmatis_NaOCl1_04.10277.10277.3.dta
(R)AISEHIQDDWC398(+484)TPGNPR(E)	0.99	1.9471	0.4512	2	^ (+484)	808.3412	2,422.0017	3	-0.003799	-1.568	47,335.2	388	404	140620_V3_P5_SK_HA_Smegmatis_NaOCl1_03.10114.10114.3.dta
(R)AISEHIQDDWC398(+484)TPGNPR(E)	0.99	1.7229	0.4171	2	^ (+484)	808.3415	2,422.0026	3	-0.002884	-1.190	32,311.0	388	404	140620_V3_P5_SK_HA_Smegmatis_NaOCl1_01.10003.10003.3.dta

## Sheet: AceA
Identification :	AceA
Uniprot accession:	A0QQX6
Function :	Isocitrate lyase
Sequence	Prob	SEQUEST XCorr	SEQUEST deltaCn	NTT	Modifications	Observed	Actual Mass	Charge	Delta Da	Delta PPM	TIC	Start	Stop	Spectrum ID
(K)NGLEPC268(+484)IAR(A)	0.99	1.4288	0.569	2	^ (+484)	728.8174	1,455.6203	2	-0.001895	-1.301	26,145.0	263	271	140625_V3_P5_SK_HA_Smegmatis_NaOCl3_05.06371.06371.2.dta

## Sheet: Ino1
Identification :	Ino1
Uniprot accession :	A0R7G6
Function :	Inositol-3-phosphate synthase
Sequence	Prob	SEQUEST XCorr	SEQUEST deltaCn	NTT	Modifications	Observed	Actual Mass	Charge	Delta Da	Delta PPM	TIC	Start	Stop	Spectrum ID
(R)VAIVGVGNcASSLVQGVQYYR(N)	0.99	2.9604	0.4539	2	^ (+484)	889.7570	2,666.2492	3	-0.007502	-2.813	56,349.7	10	30	140624_V3_P5_SK_HA_NaOCl2_05.15071.15071.3.dta

## Sheet: RpoC
Identification :	RpoC
Uniprot accession:	A0QS66
Function :	DNA-directed RNA polymerase subunit beta'
Sequence	Prob	SEQUEST XCorr	SEQUEST deltaCn	NTT	Modifications	Observed	Actual Mass	Charge	Delta Da	Delta PPM	TIC	Start	Stop	Spectrum ID
(R)VLTDAAINC1241(+484)R(S)	1	2.0459	0.5261	2	^ (+484)	780.3495	1,558.6845	2	-0.0009860	-0.6322	79,571.7	1233	1242	140620_V3_P5_SK_HA_Smegmatis_NaOCl1_01.06765.06765.2.dta
(R)VLTDAAINC1241(+484)R(S)	0.99	1.8855	0.528	2	^ (+484)	780.3489	1,558.6832	2	-0.002329	-1.493	67,880.3	1233	1242	140620_V3_P5_SK_HA_Smegmatis_NaOCl1_02.06834.06834.2.dta

## Sheet: IlvC
Identification :	IlvC
Uniprot accession :	A0QUX8
Function :	Ketol-acid reductoisomerase
Sequence	Prob	SEQUEST XCorr	SEQUEST deltaCn	NTT	Modifications	Observed	Actual Mass	Charge	Delta Da	Delta PPM	Retention Time	Intensity	TIC	Start	Stop	Spectrum ID
(K)GVPC150(+484)LIAIDQDPKGEGQALALSYAAAIGGAR(A)	1	3.9008	0.5397	2	^ (+484)	1,170.9089	3,509.7050	3	0.9979	-1.362 (+1 neutron corrected from 284.3)			18,548.0	147	177	140625_V3_P5_SK_HA_Smegmatis_NaOCl3_06.20088.20088.3.dta

## Sheet: Pnp
Identification :	Pnp
Uniprot number :	A0QVQ5
Function :	Polyribonucleotide nucleotidyltransferase
Sequence	Prob	SEQUEST XCorr	SEQUEST deltaCn	NTT	Modifications	Observed	Actual Mass	Charge	Delta Da	Delta PPM	TIC	Start	Stop	Spectrum ID
(K)ALC248(+484)AAQQELADR(A)	0.99	1.7774	0.5186	2	^ (+484)	886.8857	1,771.7569	2	-0.003599	-2.030	14,605.2	246	257	140625_V3_P5_SK_HA_Smegmatis_NaOCl3_03.06608.06608.2.dta

## Sheet: Kgd
Identification :	Kgd
Uniprot accession number :	A0R2B1
Function :	Multifunctional 2-oxoglutarate metabolism enzyme
Sequence	Prob	SEQUEST XCorr	SEQUEST deltaCn	NTT	Modifications	Observed	Actual Mass	Charge	Delta Da	Delta PPM	TIC	Start	Stop	Spectrum ID
(R)SSEYC695(+484)TDVAK(M)	0.99	1.6431	0.5165	2	^ (+484)	793.8075	1,585.6004	2	-0.0006930	-0.4368	7,483.43	691	700	140620_V3_P5_SK_HA_Smegmatis_NaOCl1_02.04038.04038.2.dta

## Sheet: Tpx-SSM;-SCys
Identification :	Tpx
Uniprot accession number :	A0QXZ5
Function :	Thiol peroxidase
Sequence	Prob	SEQUEST XCorr	SEQUEST deltaCn	NTT	Modifications	Observed	Actual Mass	Charge	Delta Da	Delta PPM	TIC	Start	Stop	Spectrum ID
(K)SVLLNIFPSVDTPVC60(+484)ATSVR(T)	1	3.7748	0.6131	2	^ (+484)	1,302.1343	2,602.2540	2	0.9986	-159	19,488.7	46	65	140624_V3_P5_SK_HA_NaOCl2_09.19602.19602.2.dta
(K)SVLLNIFPSVDTPVC60(+484)ATSVR(T)	1	3.4003	0.6365	2	^ (+484)	1,302.1344	2,602.2542	2	0.9988	-1503	4,803.08	46	65	140624_V3_P5_SK_HA_NaOCl2_08.14209.14209.2.dta
(K)SVLLNIFPSVDTPVC60(+484)ATSVR(T)	1	2.9777	0.5522	2	^ (+484)	1,301.6350	2,601.2555	2	0.00003701	0.01422	35,782.2	46	65	140624_V3_P5_SK_HA_NaOCl2_09.19657.19657.2.dta
(K)AASSGATVLC80(+484)VSK(D)	0.98	1.4811	0.5483	2	^ (+484)	839.3798	1,676.7451	2	-0.003339	-1.990	7,879.52	71	83	140624_V3_P5_SK_HA_NaOCl2_08.04430.04430.2.dta
(R)FC93(+484)GAEGIENVTTASAFR(S)	1	3.6951	0.6618	2	^ (+484)	1,128.9843	2,255.9540	2	-0.002277	-1.009	106544	92	108	140624_V3_P5_SK_HA_NaOCl2_09.13572.13572.2.dta
(R)FC93(+484)GAEGIENVTTASAFR(S)	1	3.3456	0.6345	2	^ (+484)	1,128.9843	2,255.9540	2	-0.002277	-1.009	20,709.9	92	108	140624_V3_P5_SK_HA_NaOCl2_08.10002.10002.2.dta
(R)FC93(+484)GAEGIENVTTASAFR(S)	1	3.1344	0.6269	2	^ (+484)	1,128.9849	2,255.9552	2	-0.001056	-0.4679	45,976.5	92	108	140624_V3_P5_SK_HA_NaOCl2_09.13701.13701.2.dta
(R)FC93(+484)GAEGIENVTTASAFR(S)	1	2.6412	0.5167	2	^ (+484)	752.9925	2,255.9557	3	-0.0005810	-0.2574	42,079.5	92	108	140624_V3_P5_SK_HA_NaOCl2_08.10004.10004.3.dta
(R)FC93(+484)GAEGIENVTTASAFR(S)	1	3.3684	0.7376	2	^ (+484)	1,128.9867	2,255.9588	2	0.002606	1.155	16,393.9	92	108	140624_V3_P5_SK_HA_NaOCl2_08.09927.09927.2.dta
(R)FC93(+484)GAEGIENVTTASAFR(S)	1	2.6424	0.4484	2	^ (+484)	752.9919	2,255.9540	3	-0.002229	-0.9876	39,474.2	92	108	140624_V3_P5_SK_HA_NaOCl2_08.09926.09926.3.dta
Cysteinylation of Tpx in M. smegmatis ΔmshC mutant
Sequence	Prob	SEQUEST XCorr	SEQUEST deltaCn	NTT	Modifications	Observed	Actual Mass	Charge	Delta Da	Delta PPM	TIC	Start	Stop	Spectrum ID
(K)SVLLNIFPSVDTPVC60(+119)ATSVR(T)	1	3.2943	0.5384	2	Cysteinyl (+119)	746.3815	2,236.1226	3	-0.0006870	-0.3071	209718	46	65	141108_OV3_P5_SK_HA_Smc_1-6.19211.19211.3.dta
(K)SVLLNIFPSVDTPVC60(+119)ATSVR(T)	1	3.0595	0.5197	2	Cysteinyl (+119)	746.3821	2,236.1244	3	0.001144	0.5114	194148	46	65	141108_OV3_P5_SK_HA_Smc_1-6.19107.19107.3.dta
(R)FC93(+119)GAEGIENVTTASAFR(S)	1	5.5519	0.7349	2	Cysteinyl (+119)	946.4183	1,890.8221	2	-0.001950	-1.031	48,798.0	92	108	141108_OV3_P5_SK_HA_Smc_1-6.13218.13218.2.dta
(R)FC93(+119)GAEGIENVTTASAFR(S)	1	3.3571	0.5677	2	Cysteinyl (+119)	631.2816	1,890.8228	3	-0.001230	-0.6502	516524	92	108	141108_OV3_P5_SK_HA_Smc_1-6.13163.13163.3.dta

## Sheet: UmaA
Identification :	UmaA
Uniprot accession number :	A0QQX8
Function :	Methoxy mycolic acid synthase 1
Sequence	Prob	SEQUEST XCorr	SEQUEST deltaCn	NTT	Modifications	Observed	Actual Mass	Charge	Delta Da	Delta PPM	TIC	Start	Stop	Spectrum ID
(K)LDLKPGMTLLDVGC76(484)GWGGALER(A)	0.96	2.6725	0.4364	2	^ (+484)	929.4383	2,785.2931	3	0.9905	-4381	111220	63	84	140624_V3_P5_SK_HA_NaOCl2_06.22041.22041.3.dta

[truncated: 48 more sheets: RplC-SSM;-SCys, AccD5, AhpC, RpsM-SSM;-SCys, NrdE2, TpiA, Msmeg_5715, PheT, GuaB, EchA6, AccD6-SSM;-SCys, Msmeg_1574, RpsR2, Msmeg_5404, Msmeg_0531, Msmeg_5198, IdeR, Msmeg_3634 (GuaB2), Msmeg_4272, OpcA …]
