# Supplementary material for: Monitoring global protein thiol-oxidation and protein S-mycothiolation in Mycobacterium smegmatis under hypochlorite stress
Source: Sci Rep. 2017 Apr 26;7:1195. doi: 10.1038/s41598-017-01179-4 (PMC5430705; doi:10.1038/s41598-017-01179-4)
Supplement: Supplementary file 5 — Supplementary Table S1D [file 41598_2017_1179_MOESM5_ESM.xlsx]

## Sheet: Table S1D
Table S1D: Total spectral counts of protein abundance as detected in the LC-MS/MS proteome dataset of M. smegmatis in response to NaOCl stress
Accession Number	Gene	Functions	Molecular Weight	Total Spectral counts
				NaOCl-Rep1	NaOCl-Rep2	NaOCl-Rep3	NaOCl-Mean	SD
MSMEG_0880	groEL	molecular chaperone GroEL	56 kDa	1693	2129	1774	1865.33	231.906
MSMEG_6759	glpK3	glycerol kinase	55 kDa	1361	1953	1595	1636.33	298.157
MSMEG_1401	tuf	elongation factor Tu	44 kDa	1214	1928	1332	1491.33	382.739
MSMEG_1582	groES	co-chaperonin GroES	11 kDa	1045	973	425	814.333	339.089
MSMEG_1807	accA3	acetyl-/propionyl-coenzyme A carboxylase subunit alpha	63 kDa	622	575	643	613.333	34.8186
MSMEG_1583	groEL2	molecular chaperone GroEL	56 kDa	559	710	655	641.333	76.4221
MSMEG_6242	adh2	alcohol dehydrogenase	46 kDa	552	911	715	726	179.753
MSMEG_2351	etfB	electron transfer flavoprotein subunit beta	28 kDa	523	684	568	591.667	83.0682
MSMEG_0911	aceA	isocitrate lyase	47 kDa	520	740	574	611.333	114.653
MSMEG_6904	ino1	myo-inositol-1-phosphate synthase	39 kDa	453	547	593	531	71.3583
MSMEG_0709	dnaK	molecular chaperone DnaK	67 kDa	449	595	673	572.333	113.707
MSMEG_2374	ilvC	ketol-acid reductoisomerase	36 kDa	405	381	477	421	49.96
MSMEG_3084	gap	glyceraldehyde-3-phosphate dehydrogenase	36 kDa	392	398	452	414	33.0454
MSMEG_6761	glpD2	glycerol-3-phosphate dehydrogenase	61 kDa	385	556	458	466.333	85.804
MSMEG_3479	tpx	thiol peroxidase	17 kDa	380	342	190	304	100.539
MSMEG_4936	atpD	F0F1 ATP synthase subunit beta	52 kDa	372	453	436	420.333	42.7122
MSMEG_2520	tsf	elongation factor Ts	29 kDa	370	505	469	448	69.9071
MSMEG_5790	MSMEG_5790	SseC protein	9 kDa	370	320	100	263.333	143.643
MSMEG_1368	rpoC	DNA-directed RNA polymerase subunit beta'	147 kDa	365	342	452	386.333	58.0201
MSMEG_6894	rplI	50S ribosomal protein L9	16 kDa	351	359	168	292.667	108.039
MSMEG_3833	rpsA	30S ribosomal protein S1	53 kDa	346	346	371	354.333	14.4338
MSMEG_3507	fba	fructose-1,6-bisphosphate aldolase	32 kDa	344	421	411	392	41.8688
MSMEG_1557	rpsI	30S ribosomal protein S9	17 kDa	340	238	207	261.667	69.5869
MSMEG_3103	tkt	transketolase	75 kDa	334	422	484	413.333	75.3746
MSMEG_4938	atpA	F0F1 ATP synthase subunit alpha	59 kDa	333	442	495	423.333	82.5974
MSMEG_1367	rpoB	DNA-directed RNA polymerase subunit beta	129 kDa	331	239	331	300.333	53.1162
MSMEG_4290	glnA2	glutamine synthetase	54 kDa	330	438	335	367.667	60.9617
MSMEG_1467	rplE	50S ribosomal protein L5	21 kDa	317	339	291	315.667	24.0278
MSMEG_1654	icd2	isocitrate dehydrogenase	83 kDa	313	225	324	287.333	54.2617
MSMEG_0216	MSMEG_0216	3-hydroxyacyl-CoA dehydrogenase	27 kDa	308	383	312	334.333	42.194
MSMEG_2352	etfA	electron transfer flavoprotein subunit alpha	32 kDa	305	481	383	389.667	88.1892
MSMEG_5789	MSMEG_5789	thiosulfate sulfurtransferase	31 kDa	305	348	313	322	22.8692
MSMEG_3055	metK	S-adenosylmethionine synthetase	43 kDa	302	341	369	337.333	33.6502
MSMEG_6091	clpC1	negative regulator of genetic competence ClpC/mecB	94 kDa	298	266	343	302.333	38.6825
MSMEG_3143	acnA	aconitate hydratase 1	102 kDa	296	373	405	358	56.0268
MSMEG_6159	cspA2	hypothetical protein	7 kDa	293	186	79	186	107
MSMEG_5524	sucD	succinyl-CoA synthetase subunit alpha	31 kDa	288	352	292	310.667	35.8515
MSMEG_4757	MSMEG_4757	fatty acid synthase	330 kDa	283	245	335	287.667	45.1811
MSMEG_1365	rplL	50S ribosomal protein L7/L12	13 kDa	282	368	180	276.667	94.1134
MSMEG_6398	MSMEG_6398	antigen 85-A	36 kDa	282	292	289	287.667	5.1316
MSMEG_6384	katG3	catalase/peroxidase HPI	81 kDa	271	343	385	333	57.6541
MSMEG_5049	kgd	alpha-ketoglutarate decarboxylase	136 kDa	260	174	256	230	48.5386
MSMEG_4954	rho	transcription termination factor Rho	72 kDa	255	246	291	264	23.8118
MSMEG_2519	rpsB	30S ribosomal protein S2	32 kDa	252	268	289	269.667	18.5562
MSMEG_1543	MSMEG_1543	eptc-inducible aldehyde dehydrogenase	56 kDa	250	391	338	326.333	71.2203
MSMEG_6393	fadD32	long-chain-fatty-acid--CoA ligase	68 kDa	249	234	269	250.667	17.5594
MSMEG_5720	fadB	3-hydroxyacyl-CoA dehydrogenase	77 kDa	248	270	347	288.333	51.984
MSMEG_4674	tig	trigger factor	52 kDa	248	256	271	258.333	11.6762
MSMEG_5525	sucC	succinyl-CoA synthetase subunit beta	41 kDa	247	308	305	286.667	34.3851
MSMEG_1466	rplX	50S ribosomal protein L24	11 kDa	245	145	97	162.333	75.5072
MSMEG_2695	MSMEG_2695	hypothetical protein	30 kDa	242	256	226	241.333	15.0111
MSMEG_1524	rpoA	DNA-directed RNA polymerase subunit alpha	38 kDa	240	393	314	315.667	76.5136
MSMEG_1443	rplP	50S ribosomal protein L16	16 kDa	239	244	122	201.667	69.0386
MSMEG_2440	rplS	50S ribosomal protein L19	13 kDa	238	198	96	177.333	73.2211
MSMEG_1471	rplR	50S ribosomal protein L18	14 kDa	237	128	67	144	86.122
MSMEG_1472	rpsE	30S ribosomal protein S5	22 kDa	232	259	236	242.333	14.5717
MSMEG_2079	MSMEG_2079	alcohol dehydrogenase	34 kDa	231	220	263	238	22.3383
MSMEG_2727	MSMEG_2727	glutamate binding protein	29 kDa	225	277	202	234.667	38.4231
MSMEG_1523	rpsD	30S ribosomal protein S4	23 kDa	224	339	248	270.333	60.6658
MSMEG_3247	MSMEG_3247	branched-chain amino acid ABC transporter substrate-binding protein	41 kDa	220	319	254	264.333	50.3024
MSMEG_2656	pnp	polynucleotide phosphorylase	81 kDa	220	283	310	271	46.1844
MSMEG_4935	atpC	F0F1 ATP synthase subunit epsilon	13 kDa	216	201	64	160.333	83.7636
MSMEG_3805	MSMEG_3805	oxidoreductase, short chain dehydrogenase/reductase	27 kDa	216	212	198	208.667	9.45163
MSMEG_1436	rplC	50S ribosomal protein L3	23 kDa	215	246	226	229	15.7162
MSMEG_5415	eno	phosphopyruvate hydratase	45 kDa	215	323	276	271.333	54.151
MSMEG_1813	accD5	propionyl-CoA carboxylase subunit beta	58 kDa	215	232	314	253.667	52.9371
MSMEG_3102	tal	transaldolase	40 kDa	215	235	230	226.667	10.4083
MSMEG_4920	MSMEG_4920	acetyl-CoA acetyltransferase	43 kDa	213	183	265	220.333	41.489
MSMEG_1470	rplF	50S ribosomal protein L6	19 kDa	212	253	208	224.333	24.9065
MSMEG_1556	rplM	50S ribosomal protein L13	16 kDa	206	218	107	177	60.918
MSMEG_1521	rpsM	30S ribosomal protein S13	14 kDa	205	168	87	153.333	60.3517
MSMEG_1439	rplB	50S ribosomal protein L2	30 kDa	205	243	225	224.333	19.0088
MSMEG_5721	MSMEG_5721	acetyl-CoA acetyltransferase	42 kDa	203	190	222	205	16.0935
MSMEG_1474	rplO	50S ribosomal protein L15	16 kDa	199	156	97	150.667	51.2087
MSMEG_2389	hup	DNA-binding protein HU	21 kDa	199	279	214	230.667	42.5245
MSMEG_0913	umaA	methoxy mycolic acid synthase 1	33 kDa	198	291	264	251	47.8435
MSMEG_1469	rpsH	30S ribosomal protein S8	14 kDa	197	198	107	167.333	52.2526
MSMEG_3640	glcB	malate synthase G	78 kDa	191	146	174	170.333	22.723
MSMEG_6392	MSMEG_6392	polyketide synthase	194 kDa	191	143	211	181.667	34.9476
MSMEG_1441	rplV	50S ribosomal protein L22	16 kDa	190	257	187	211.333	39.5769
MSMEG_1341	MSMEG_1341	(3R)-hydroxyacyl-ACP dehydratase subunit HadB	15 kDa	188	129	47	121.333	70.812
MSMEG_2435	rpsP	30S ribosomal protein S16	17 kDa	183	215	144	180.667	35.5575
MSMEG_1364	rplJ	50S ribosomal protein L10	18 kDa	182	206	139	175.667	33.946
MSMEG_6518	MSMEG_6518	hypothetical protein	13 kDa	182	164	105	150.333	40.2782
MSMEG_1399	rpsG	30S ribosomal protein S7	18 kDa	181	194	118	164.333	40.6489
MSMEG_6636	sodB	[Mn] superoxide dismutase	23 kDa	180	250	139	189.667	56.1278
MSMEG_1442	rpsC	30S ribosomal protein S3	30 kDa	177	269	212	219.333	46.4363
MSMEG_0024	ppiA	peptidyl-prolyl cis-trans isomerase B	19 kDa	175	231	169	191.667	34.1955
MSMEG_4939	atpFH	F0F1 ATP synthase subunit delta	47 kDa	173	198	208	193	18.0278
MSMEG_5431	rplY	50S ribosomal protein L25	23 kDa	171	141	120	144	25.632
MSMEG_4533	MSMEG_4533	sulfate-binding protein	37 kDa	169	172	168	169.667	2.08167
MSMEG_1347	rplA	50S ribosomal protein L1	25 kDa	168	210	159	179	27.2213
MSMEG_0402	mps2	linear gramicidin synthetase subunit D	277 kDa	168	136	173	159	20.0749
MSMEG_0406	fadE5	acyl-CoA dehydrogenase	67 kDa	166	146	189	167	21.5174
MSMEG_5412	MSMEG_5412	immunogenic protein MPT63	33 kDa	166	208	167	180.333	23.9653
MSMEG_3227	pyk2	pyruvate kinase	51 kDa	166	183	210	186.333	22.1886
MSMEG_6427	sodA	[Mn] superoxide dismutase	23 kDa	163	262	169	198	55.5068
MSMEG_0903	lpdA2	dihydrolipoamide dehydrogenase	49 kDa	161	246	221	209.333	43.6845
MSMEG_5672	gltA	type II citrate synthase	49 kDa	161	166	182	169.667	10.9697
MSMEG_1437	rplD	50S ribosomal protein L4	23 kDa	157	154	132	147.667	13.6504
MSMEG_4625	rplU	50S ribosomal protein L21	11 kDa	155	147	87	129.667	37.1663
MSMEG_4217	wag31	DivIVA protein	30 kDa	154	159	177	163.333	12.0968
MSMEG_3124	sufC	FeS assembly ATPase SufC	28 kDa	153	140	140	144.333	7.50555
MSMEG_1522	rpsK	30S ribosomal protein S11	15 kDa	152	149	92	131	33.8083
MSMEG_1652	metC	O-acetylhomoserine aminocarboxypropyltransferase	47 kDa	152	217	187	185.333	32.532
MSMEG_2408	MSMEG_2408	2,5-diketo-D-gluconate reductase A	30 kDa	151	200	161	170.667	25.8908
MSMEG_3235	MSMEG_3235	amino acid ABC transporter	31 kDa	151	152	136	146.333	8.96289
MSMEG_3050	mihF	integration host factor	12 kDa	151	124	79	118	36.3731
MSMEG_1881	secA	preprotein translocase subunit SecA	106 kDa	151	102	155	136	29.5127
MSMEG_2654	rpsO	30S ribosomal protein S15	10 kDa	150	151	81	127.333	40.129
MSMEG_6897	rpsF	30S ribosomal protein S6	10 kDa	150	110	59	106.333	45.6107
MSMEG_5240	fumC	fumarate hydratase	50 kDa	148	162	165	158.333	9.07377
MSMEG_4673	clpP2	ATP-dependent Clp protease proteolytic subunit	22 kDa	147	115	109	123.667	20.4287
MSMEG_4327	kasA	3-oxoacyl-ACP synthase	44 kDa	146	120	149	138.333	15.9478
MSMEG_4690	pepN	aminopeptidase	94 kDa	146	138	204	162.667	36.0185
MSMEG_2449	mmsA2	methylmalonate-semialdehyde dehydrogenase	52 kDa	145	153	163	153.667	9.0185
MSMEG_4283	sucB	dihydrolipoamide acetyltransferase	61 kDa	144	170	187	167	21.6564
MSMEG_6229	glpK	glycerol kinase	55 kDa	144	176	171	163.667	17.2143
MSMEG_6391	accD4b	propionyl-CoA carboxylase subunit beta	56 kDa	144	178	155	159	17.3494
MSMEG_6179	acsA	acetyl-coenzyme A synthetase	100 kDa	141	149	165	151.667	12.2202
MSMEG_0035	MSMEG_0035	FHA domain-containing protein	52 kDa	140	162	172	158	16.3707
MSMEG_0372	fabG3	3-ketoacyl-ACP reductase	46 kDa	139	159	180	159.333	20.502
MSMEG_2201	MSMEG_2201	ZbpA protein	16 kDa	138	93	44	91.6667	47.0142
MSMEG_1438	rplW	50S ribosomal protein L23	11 kDa	137	119	54	103.333	43.6616
MSMEG_0702	MSMEG_0702	monooxygenase	33 kDa	137	171	136	148	19.9249
MSMEG_5263	greA	transcription elongation factor GreA	18 kDa	137	138	73	116	37.2424
MSMEG_5273	fadA3	acetyl-CoA acetyltransferase	43 kDa	135	110	152	132.333	21.1266
MSMEG_6114	ppa	inorganic pyrophosphatase	18 kDa	135	97	52	94.6667	41.5492
MSMEG_3662	MSMEG_3662	mannose-binding lectin	22 kDa	135	187	157	159.667	26.1024
MSMEG_3085	pgk	phosphoglycerate kinase	42 kDa	135	169	171	158.333	20.232
MSMEG_0255	pckG	phosphoenolpyruvate carboxykinase	67 kDa	133	120	142	131.667	11.0604
MSMEG_6459	MSMEG_6459	ferredoxin-dependent glutamate synthase 1	167 kDa	132	92	146	123.333	28.0238
MSMEG_1484	adk	adenylate kinase	20 kDa	131	149	138	139.333	9.07377
MSMEG_6189	MSMEG_6189	Crp/Fnr family transcriptional regulator protein	25 kDa	131	113	108	117.333	12.0968
MSMEG_4891	ahpC	alkylhydroperoxidase	22 kDa	129	170	176	158.333	25.5799
MSMEG_2378	serA	D-3-phosphoglycerate dehydrogenase	54 kDa	128	126	141	131.667	8.14453
MSMEG_3151	inhA	enoyl-ACP reductase	29 kDa	127	132	113	124	9.84886
MSMEG_0777	fgd	F420-dependent glucose-6-phosphate dehydrogenase	37 kDa	127	128	153	136	14.7309
MSMEG_3086	tpiA	triosephosphate isomerase	27 kDa	126	131	119	125.333	6.02771
MSMEG_0935	gpmA	2,3-bisphosphoglycerate-independent phosphoglycerate mutase	27 kDa	124	179	136	146.333	28.9194
MSMEG_4684	MSMEG_4684	ribose-5-phosphate isomerase B	17 kDa	124	78	53	85	36.0139
MSMEG_4326	acpP	acyl carrier protein	11 kDa	123	181	89	131	46.5188
MSMEG_0065	MSMEG_0065	hypothetical protein	10 kDa	123	86	14	74.3333	55.4286
MSMEG_6638	metE	5- methyltetrahydropteroyltriglutamate/homocysteine S-methyltransferase	83 kDa	120	100	132	117.333	16.1658
MSMEG_4692	MSMEG_4692	hypothetical protein	16 kDa	120	113	69	100.667	27.6466
MSMEG_2937	pdxS	pyridoxal biosynthesis lyase PdxS	32 kDa	120	122	116	119.333	3.05505
MSMEG_6896	ssb	single-stranded DNA-binding protein	17 kDa	120	114	95	109.667	13.0512
MSMEG_4956	thrC	threonine synthase	37 kDa	120	118	175	137.667	32.3471
MSMEG_0006	gyrA	DNA gyrase subunit A	93 kDa	119	107	163	129.667	29.4845
MSMEG_0900	MSMEG_0900	eptc-inducible aldehyde dehydrogenase	55 kDa	117	166	140	141	24.5153
MSMEG_1028	MSMEG_1028	geranylgeranyl reductase	43 kDa	117	132	131	126.667	8.3865
MSMEG_3811	MSMEG_3811	universal stress protein family protein	15 kDa	117	109	63	96.3333	29.1433
MSMEG_4672	clpP	ATP-dependent Clp protease proteolytic subunit	24 kDa	116	116	108	113.333	4.6188
MSMEG_3461	katG	catalase/peroxidase HPI	82 kDa	115	126	126	122.333	6.35085
MSMEG_5680	MSMEG_5680	glyoxalase	16 kDa	115	67	45	75.6667	35.7957
MSMEG_1525	rplQ	50S ribosomal protein L17	22 kDa	114	116	101	110.333	8.14453
MSMEG_0550	MSMEG_0550	sulfonate binding protein	35 kDa	114	136	112	120.667	13.3167
MSMEG_1435	rpsJ	30S ribosomal protein S10	11 kDa	113	102	60	91.6667	27.9702
MSMEG_4700	MSMEG_4700	ABC transporter ATP-binding protein	62 kDa	113	83	138	111.333	27.5379
MSMEG_0067	MSMEG_0067	hypothetical protein	51 kDa	113	103	126	114	11.5326
MSMEG_5715	MSMEG_5715	hypothetical protein	37 kDa	113	97	118	109.333	10.9697
MSMEG_3147	moxR	ATPase, MoxR family protein	38 kDa	112	115	149	125.333	20.5508
MSMEG_1424	MSMEG_1424	FMN-dependent dehydrogenase	43 kDa	112	97	111	106.667	8.3865
MSMEG_6086	MSMEG_6086	antibiotic biosynthesis monooxygenase domain-containing protein	11 kDa	111	27	5	47.6667	55.9404
MSMEG_4281	pepA	leucyl aminopeptidase	54 kDa	110	113	131	118	11.3578
MSMEG_0919	MSMEG_0919	heparin-binding hemagglutinin	25 kDa	109	103	86	99.3333	11.9304
MSMEG_6933	trxB	thioredoxin-disulfide reductase	34 kDa	109	123	127	119.667	9.45163
MSMEG_3791	rplT	50S ribosomal protein L20	14 kDa	107	168	112	129	33.8674
MSMEG_0643	MSMEG_0643	extracellular solute-binding protein	61 kDa	107	90	162	119.667	37.6342
MSMEG_0732	clpB	chaperone ClpB	93 kDa	106	89	129	108	20.0749
MSMEG_5541	pgi	glucose-6-phosphate isomerase	60 kDa	106	111	145	120.667	21.2211
MSMEG_3895	prcB	proteasome subunit beta	30 kDa	106	105	98	103	4.3589
MSMEG_4646	MSMEG_4646	pyruvate synthase	69 kDa	106	113	164	127.667	31.6596
MSMEG_2080	fadE23	acyl-CoA dehydrogenase	44 kDa	104	110	121	111.667	8.62168
MSMEG_2450	MSMEG_2450	hypothetical protein	49 kDa	104	113	112	109.667	4.93288
MSMEG_1440	rpsS	30S ribosomal protein S19	11 kDa	102	58	35	65	34.0441
MSMEG_4937	atpG	F0F1 ATP synthase subunit gamma	33 kDa	102	126	133	120.333	16.2583
MSMEG_6431	MSMEG_6431	hypothetical protein	16 kDa	102	106	53	87	29.5127
MSMEG_6282	MSMEG_6282	KanY protein	15 kDa	102	88	38	76	33.6452
MSMEG_2541	frr	ribosome recycling factor	21 kDa	102	86	68	85.3333	17.0098
MSMEG_5249	glyA	serine hydroxymethyltransferase	52 kDa	101	126	123	116.667	13.6504
MSMEG_4262	MSMEG_4262	ubiquinol-cytochrome C reductase iron-sulfur subunit	45 kDa	101	101	96	99.3333	2.88675
MSMEG_2078	fbpB	antigen 85-C	35 kDa	100	108	113	107	6.55744
MSMEG_5258	MSMEG_5258	steroid delta-isomerase	13 kDa	100	63	17	60	41.5812
MSMEG_4268	ctaC	cytochrome C oxidase subunit 2	38 kDa	99	129	116	114.667	15.0444
MSMEG_0912	fadB2	3-hydroxybutyryl-CoA dehydrogenase	31 kDa	98	113	128	113	15
MSMEG_2372	ilvB	acetolactate synthase 1 catalytic subunit	66 kDa	97	63	108	89.3333	23.4592
MSMEG_4323	aceE	pyruvate dehydrogenase subunit E1	103 kDa	97	73	108	92.6667	17.8979
MSMEG_3123	sufD	FeS assembly protein SufD	43 kDa	96	95	115	102	11.2694
MSMEG_1959	MSMEG_1959	hypothetical protein	109 kDa	96	96	130	107.333	19.6299
MSMEG_1465	rplN	50S ribosomal protein L14	13 kDa	95	99	52	82	26.0576
MSMEG_5515	purH	bifunctional phosphoribosylaminoimidazolecarboxamide formyltransferase/IMP cyclohydrolase	55 kDa	95	75	97	89	12.1655
MSMEG_0373	fadA2	acetyl-CoA acetyltransferase	45 kDa	94	84	99	92.3333	7.63763
MSMEG_0234	MSMEG_0234	metallopeptidase	74 kDa	94	75	151	106.667	39.5517
MSMEG_3035	efp	elongation factor P	21 kDa	93	86	68	82.3333	12.897
MSMEG_3058	MSMEG_3058	lipoprotein, nlpa family protein	31 kDa	93	98	92	94.3333	3.21455
MSMEG_1642	MSMEG_1642	ABC transporter ATP-binding protein	96 kDa	92	79	113	94.6667	17.1561
MSMEG_5538	MSMEG_5538	[NADP+] succinate-semialdehyde dehydrogenase	51 kDa	90	73	105	89.3333	16.0104
MSMEG_1670	sdhA2	succinate dehydrogenase flavoprotein subunit	64 kDa	90	68	103	87	17.6918
MSMEG_6452	MSMEG_6452	[NADP+] succinate-semialdehyde dehydrogenase	48 kDa	89	118	121	109.333	17.673
MSMEG_2081	MSMEG_2081	acyl-CoA dehydrogenase	47 kDa	89	94	108	97	9.84886
MSMEG_6257	ask	aspartate kinase	44 kDa	89	70	79	79.3333	9.50438
MSMEG_2407	MSMEG_2407	morphine 6-dehydrogenase	30 kDa	89	95	90	91.3333	3.21455
MSMEG_3150	fabG5	3-oxoacyl-ACP reductase	27 kDa	88	87	87	87.3333	0.57735
MSMEG_4940	atpF	F0F1 ATP synthase subunit B	18 kDa	88	80	53	73.6667	18.3394
MSMEG_3647	garA	forkhead-associated protein	15 kDa	88	75	64	75.6667	12.0139
MSMEG_6157	topA	DNA topoisomerase I	103 kDa	87	85	113	95	15.6205
MSMEG_1602	guaB	inosine 5'-monophosphate dehydrogenase	53 kDa	87	83	109	93	14
MSMEG_1498	mmsA	methylmalonate-semialdehyde dehydrogenase	54 kDa	86	81	104	90.3333	12.0968
MSMEG_5199	MSMEG_5199	acyl-CoA dehydrogenase	40 kDa	85	78	99	87.3333	10.6927
MSMEG_3025	alaS	alanyl-tRNA synthetase	97 kDa	85	66	101	84	17.5214
MSMEG_6917	leuS	leucyl-tRNA synthetase	107 kDa	85	70	100	85	15
MSMEG_3159	mutB	methylmalonyl-CoA mutase	81 kDa	85	80	107	90.6667	14.3643
MSMEG_3619	MSMEG_3619	short chain dehydrogenase	23 kDa	84	109	73	88.6667	18.4481
MSMEG_3047	carB	carbamoyl phosphate synthase large subunit	120 kDa	83	66	99	82.6667	16.5025
MSMEG_0835	sodC	copper/zinc superoxide dismutase	23 kDa	83	85	69	79	8.7178
MSMEG_0005	gyrB	DNA gyrase subunit B	75 kDa	83	71	98	84	13.5277
MSMEG_2299	nrdE2	ribonucleotide-diphosphate reductase subunit alpha	81 kDa	83	80	126	96.3333	25.7358
MSMEG_2367	gatB	aspartyl/glutamyl-tRNA amidotransferase subunit B	54 kDa	82	69	90	80.3333	10.5987
MSMEG_2940	MSMEG_2940	hypothetical protein	27 kDa	82	62	53	65.6667	14.8436
MSMEG_2410	MSMEG_2410	serine-threonine protein kinase	26 kDa	82	102	71	85	15.7162
MSMEG_2839	MSMEG_2839	transcriptional accessory protein	85 kDa	82	65	106	84.3333	20.5994
MSMEG_4645	orB	2-oxoglutarate ferredoxin oxidoreductase subunit beta	37 kDa	81	64	82	75.6667	10.116
MSMEG_2123	dhaK	dihydroxyacetone kinase subunit DhaK	35 kDa	81	85	109	91.6667	15.1438
MSMEG_4299	MSMEG_4299	enoyl-CoA hydratase/isomerase	27 kDa	80	70	69	73	6.08276
MSMEG_3122	sufB	FeS assembly protein SufB	53 kDa	80	70	90	80	10
MSMEG_1662	MSMEG_1662	hypothetical protein	50 kDa	80	73	79	77.3333	3.78594
MSMEG_3746	pyrG	CTP synthetase	64 kDa	79	77	117	91	22.5389
MSMEG_2122	MSMEG_2122	dihydroxyacetone kinase subunit DhaL	21 kDa	79	56	42	59	18.6815
MSMEG_5639	echA6	enoyl-CoA hydratase	26 kDa	79	85	81	81.6667	3.05505
MSMEG_1634	MSMEG_1634	forkhead-associated protein	20 kDa	79	86	69	78	8.544
MSMEG_5239	glpX	fructose 1,6-bisphosphatase II	36 kDa	79	58	83	73.3333	13.4288
MSMEG_5871	MSMEG_5871	HIT family protein	16 kDa	79	54	33	55.3333	23.029
MSMEG_3618	MSMEG_3618	hypothetical protein	36 kDa	79	80	89	82.6667	5.50757
MSMEG_5435	MSMEG_5435	long-chain-fatty-acid--CoA ligase	59 kDa	79	72	94	81.6667	11.2398
MSMEG_6142	MSMEG_6142	nucleoside-diphosphate-sugar epimerase	33 kDa	79	101	111	97	16.3707
MSMEG_0400	MSMEG_0400	peptide synthetase	261 kDa	79	66	90	78.3333	12.0139
MSMEG_2960	yajC	preprotein translocase subunit YajC	12 kDa	79	68	17	54.6667	33.0807
MSMEG_1445	rpsQ	30S ribosomal protein S17	11 kDa	77	80	48	68.3333	17.673
MSMEG_4627	ndk	nucleoside diphosphate kinase	15 kDa	77	71	56	68	10.8167
MSMEG_0520	mspB	porin	22 kDa	77	71	75	74.3333	3.05505
MSMEG_2621	proS	prolyl-tRNA synthetase	64 kDa	77	66	106	83	20.664
MSMEG_1346	rplK	50S ribosomal protein L11	15 kDa	76	92	60	76	16
MSMEG_1476	sppA	signal peptide peptidase SppA, 67K type	63 kDa	76	56	84	72	14.4222
MSMEG_4272	yfhF2	HesB/YadR/YfhF family protein	12 kDa	74	59	45	59.3333	14.5029
MSMEG_3158	mutA	methylmalonyl-CoA mutase, small subunit	65 kDa	74	81	84	79.6667	5.1316
MSMEG_3777	pheT	phenylalanyl-tRNA synthetase subunit beta	89 kDa	74	69	103	82	18.3576
MSMEG_5824	purL	phosphoribosylformylglycinamidine synthase II	81 kDa	74	74	94	80.6667	11.547
MSMEG_6941	MSMEG_6941	R3H domain-containing protein	20 kDa	74	78	70	74	4
MSMEG_6077	carD	CarD family transcriptional regulator	18 kDa	73	50	43	55.3333	15.695
MSMEG_2026	MSMEG_2026	short chain dehydrogenase	29 kDa	73	76	70	73	3
MSMEG_4222	ftsZ	cell division protein FtsZ	39 kDa	72	84	83	79.6667	6.65833
MSMEG_5837	MSMEG_5837	glutathione peroxidase	17 kDa	71	49	32	50.6667	19.5533
MSMEG_2613	mqo	malate:quinone oxidoreductase	55 kDa	71	67	77	71.6667	5.03322
MSMEG_3106	MSMEG_3106	quinone oxidoreductase	36 kDa	71	96	98	88.3333	15.0444
MSMEG_6422	bfrB	ferritin family protein	20 kDa	70	54	62	62	8
MSMEG_2383	gltX	glutamyl-tRNA synthetase	54 kDa	69	59	71	66.3333	6.4291
MSMEG_2766	MSMEG_2766	hypothetical protein	28 kDa	69	68	77	71.3333	4.93288
MSMEG_3620	MSMEG_3620	hypothetical protein	34 kDa	69	55	61	61.6667	7.02377
MSMEG_3839	polA	DNA polymerase I	100 kDa	68	55	105	76	25.9422
MSMEG_1681	MSMEG_1681	endoribonuclease L-PSP superfamily protein	16 kDa	68	57	28	51	20.664
MSMEG_1574	MSMEG_1574	glutamate decarboxylase	51 kDa	68	62	81	70.3333	9.71253
MSMEG_3632	gnd	6-phosphogluconate dehydrogenase	52 kDa	67	82	81	76.6667	8.3865
MSMEG_5270	cbs	cystathionine beta-synthase	49 kDa	67	52	77	65.3333	12.5831
MSMEG_2758	rpoD	RNA polymerase sigma factor	52 kDa	67	46	73	62	14.1774
MSMEG_4890	ahpD	alkylhydroperoxidase	19 kDa	66	36	37	46.3333	17.0392
MSMEG_2388	leuD2	isopropylmalate isomerase small subunit	22 kDa	66	89	82	79	11.7898
MSMEG_5485	MSMEG_5485	molybdopterin biosynthesis protein	18 kDa	66	50	31	49	17.5214
MSMEG_4244	aroG	3-deoxy-7-phosphoheptulonate synthase	51 kDa	65	70	85	73.3333	10.4083
MSMEG_6127	rsfB	anti-anti-sigma factor	12 kDa	65	43	21	43	22
MSMEG_3564	bfr	bacterioferritin	18 kDa	65	38	32	45	17.5784
MSMEG_2373	ilvH	acetolactate synthase 3 regulatory subunit	18 kDa	64	38	33	45	16.6433
MSMEG_6512	MSMEG_6512	acyl-CoA dehydrogenase	39 kDa	64	48	69	60.3333	10.9697
MSMEG_5368	ehuB2	ectoine/hydroxyectoine ABC transporter solute-binding protein	33 kDa	64	85	73	74	10.5357
MSMEG_5441	metG	methionyl-tRNA synthetase	58 kDa	64	65	71	66.6667	3.78594
MSMEG_2412	pyc	pyruvate carboxylase	121 kDa	64	46	95	68.3333	24.7857
MSMEG_0826	thiC2	thiamine biosynthesis protein ThiC	58 kDa	64	62	89	71.6667	15.0444
MSMEG_0690	MSMEG_0690	(Fe-S)-binding protein	111 kDa	63	55	92	70	19.4679
MSMEG_6511	MSMEG_6511	acyl-CoA dehydrogenase	42 kDa	63	62	74	66.3333	6.65833
MSMEG_4270	adoK	adenosine kinase	35 kDa	63	38	55	52	12.7671
MSMEG_2731	MSMEG_2731	DNA repair ATPase	50 kDa	63	48	54	55	7.54983
MSMEG_3855	MSMEG_3855	hypothetical protein	26 kDa	63	49	55	55.6667	7.02377
MSMEG_4976	MSMEG_4976	isochorismatase hydrolase	21 kDa	63	58	48	56.3333	7.63763
MSMEG_1165	MSMEG_1165	nucleotide-binding protein	18 kDa	63	51	44	52.6667	9.60902
MSMEG_1809	sseA	thiosulfate sulfurtransferase	33 kDa	63	70	67	66.6667	3.51188
MSMEG_2365	gatA2	aspartyl/glutamyl-tRNA amidotransferase subunit A	51 kDa	62	55	73	63.3333	9.07377
MSMEG_3003	aspS	aspartyl-tRNA synthetase	65 kDa	62	56	66	61.3333	5.03322
MSMEG_1544	MSMEG_1544	PduO protein	13 kDa	62	43	21	42	20.5183
MSMEG_1669	sdhB	succinate dehydrogenase iron-sulfur subunit	29 kDa	62	53	61	58.6667	4.93288
MSMEG_2931	thrS	threonyl-tRNA synthetase	77 kDa	62	55	86	67.6667	16.2583
MSMEG_5058	sugC	ABC transporter ATP-binding protein	44 kDa	61	62	75	66	7.81025
MSMEG_4753	MSMEG_4753	antioxidant, AhpC/TSA family protein	17 kDa	61	44	23	42.6667	19.0351
MSMEG_1038	MSMEG_1038	GTP cyclohydrolase II	10 kDa	61	63	7	43.6667	31.77
MSMEG_1051	MSMEG_1051	hypothetical protein	25 kDa	61	66	47	58	9.84886
MSMEG_3962	MSMEG_3962	lactate 2-monooxygenase	43 kDa	61	61	75	65.6667	8.0829
MSMEG_2723	recA	recombinase A	37 kDa	61	55	70	62	7.54983
MSMEG_4254	MSMEG_4254	AMP-binding protein	64 kDa	60	59	76	65	9.53939
MSMEG_5183	MSMEG_5183	3-hydroxyacyl-CoA dehydrogenase	26 kDa	59	63	58	60	2.64575
MSMEG_1075	menB	naphthoate synthase	34 kDa	59	60	64	61	2.64575
MSMEG_5427	prs	ribose-phosphate pyrophosphokinase	36 kDa	59	58	59	58.6667	0.57735
MSMEG_0001	dnaN	DNA polymerase III subunit beta	41 kDa	58	81	84	74.3333	14.2244
MSMEG_6895	rpsR2	30S ribosomal protein S18	10 kDa	58	46	35	46.3333	11.5036
MSMEG_5489	rpmF	50S ribosomal protein L32	6 kDa	58	53	26	45.6667	17.2143
MSMEG_5939	mhpF	acetaldehyde dehydrogenase	34 kDa	58	47	63	56	8.18535
MSMEG_2658	MSMEG_2658	beta-lactamase	31 kDa	58	68	68	64.6667	5.7735
MSMEG_3169	ileS	isoleucyl-tRNA synthetase	117 kDa	58	44	67	56.3333	11.5902
MSMEG_4571	rpsT	30S ribosomal protein S20	10 kDa	57	50	36	47.6667	10.6927
MSMEG_2379	leuB	3-isopropylmalate dehydrogenase	36 kDa	57	54	70	60.3333	8.5049
MSMEG_1444	rpmC	50S ribosomal protein L29	9 kDa	57	45	40	47.3333	8.73689
MSMEG_0229	ilvD	dihydroxy-acid dehydratase	60 kDa	57	46	84	62.3333	19.5533
MSMEG_5438	ksgA	dimethyladenosine transferase	33 kDa	57	60	58	58.3333	1.52753
MSMEG_1874	mtrA	DNA-binding response regulator MtrA	25 kDa	57	58	47	54	6.08276
MSMEG_4527	MSMEG_4527	ferredoxin sulfite reductase	63 kDa	57	38	52	49	9.84886
MSMEG_3101	zwf2	glucose-6-phosphate 1-dehydrogenase	58 kDa	57	49	60	55.3333	5.68624
MSMEG_4957	MSMEG_4957	homoserine dehydrogenase	46 kDa	57	63	74	64.6667	8.62168
MSMEG_5225	MSMEG_5225	hypothetical protein	22 kDa	57	72	58	62.3333	8.3865
MSMEG_6565	MSMEG_6565	hypothetical protein	25 kDa	57	63	51	57	6
MSMEG_2121	MSMEG_2121	multiphosphoryl transfer protein (MTP)	83 kDa	57	41	78	58.6667	18.5562
MSMEG_0110	pntA	NAD(P) transhydrogenase subunit alpha	53 kDa	57	75	87	73	15.0997
MSMEG_3209	priA1	phosphoribosyl isomerase A	26 kDa	57	63	70	63.3333	6.50641
MSMEG_3654	secA2	preprotein translocase subunit SecA	85 kDa	57	32	76	55	22.0681
MSMEG_4329	accD6	propionyl-CoA carboxylase subunit beta	50 kDa	57	56	75	62.6667	10.6927
MSMEG_4626	rne	ribonuclease, Rne/Rng family protein	113 kDa	57	43	62	54	9.84886
MSMEG_5191	MSMEG_5191	siderophore binding protein	18 kDa	57	30	36	41	14.1774
MSMEG_1345	nusG	transcription antitermination protein NusG	30 kDa	57	66	71	64.6667	7.0946
MSMEG_0531	MSMEG_0531	acyl-CoA dehydrogenase	44 kDa	56	60	66	60.6667	5.03322
MSMEG_4915	MSMEG_4915	alpha-glucan phosphorylase	96 kDa	56	44	76	58.6667	16.1658
MSMEG_6105	ftsH	cell division protein	84 kDa	56	46	75	59	14.7309
MSMEG_2750	ideR	iron-dependent repressor IdeR	25 kDa	56	59	54	56.3333	2.51661
MSMEG_3621	ndh	NADH dehydrogenase	49 kDa	56	68	79	67.6667	11.5036
MSMEG_2086	prfB	peptide chain release factor 2	41 kDa	56	45	50	50.3333	5.50757
MSMEG_1342	MSMEG_1342	(3R)-hydroxyacyl-ACP dehydratase subunit HadC	19 kDa	55	36	21	37.3333	17.0392
MSMEG_0710	grpE	co-chaperone GrpE	23 kDa	55	64	45	54.6667	9.50438
MSMEG_1517	MSMEG_1517	hypothetical protein	55 kDa	55	51	72	59.3333	11.1505
MSMEG_0048	MSMEG_0048	pyridoxamine 5'-phosphate oxidase	19 kDa	55	44	44	47.6667	6.35085
MSMEG_3793	infC	translation initiation factor IF-3	23 kDa	55	63	44	54	9.53939
MSMEG_4624	rpmA	50S ribosomal protein L27	9 kDa	54	59	33	48.6667	13.7961
MSMEG_4185	metH	B12-dependent methionine synthase	137 kDa	54	49	81	61.3333	17.2143
MSMEG_5061	MSMEG_5061	extracellular solute-binding protein	50 kDa	54	48	53	51.6667	3.21455
MSMEG_4294	glnA3	glutamine synthetase	50 kDa	54	49	51	51.3333	2.51661
MSMEG_0131	MSMEG_0131	long-chain-fatty-acid--CoA ligase	58 kDa	54	41	62	52.3333	10.5987
MSMEG_6078	MSMEG_6078	LpqE protein	19 kDa	54	72	50	58.6667	11.7189
MSMEG_0388	tylF	macrocin-O-methyltransferase	27 kDa	54	57	67	59.3333	6.80686
MSMEG_0250	mmpL3	membrane protein, MmpL family protein	109 kDa	54	45	68	55.6667	11.5902
MSMEG_4699	gdh1	NAD-glutamate dehydrogenase	174 kDa	54	32	73	53	20.5183
MSMEG_5070	htrA	trypsin	52 kDa	54	53	64	57	6.08276
MSMEG_1712	MSMEG_1712	ABC transporter periplasmic protein	34 kDa	53	58	60	57	3.60555
MSMEG_4934	MSMEG_4934	ATP:cob(I)alamin adenosyltransferase	21 kDa	53	45	56	51.3333	5.68624
MSMEG_5265	metB	cystathionine gamma-synthase	40 kDa	53	46	55	51.3333	4.72582
MSMEG_1665	MSMEG_1665	gamma-aminobutyraldehyde dehydrogenase	52 kDa	53	63	71	62.3333	9.0185
MSMEG_4278	gcvT	glycine cleavage system aminomethyltransferase T	39 kDa	53	56	58	55.6667	2.51661
MSMEG_3642	gcvP	glycine dehydrogenase	101 kDa	53	34	78	55	22.0681
MSMEG_1416	MSMEG_1416	pyridine nucleotide-disulfide oxidoreductase	42 kDa	53	52	64	56.3333	6.65833
MSMEG_0092	MSMEG_0092	transcriptional regulatory protein	23 kDa	53	38	30	40.3333	11.6762
MSMEG_6256	asd	aspartate-semialdehyde dehydrogenase	36 kDa	52	60	65	59	6.55744
MSMEG_3775	argJ	bifunctional ornithine acetyltransferase/N-acetylglutamate synthase	40 kDa	52	43	49	48	4.58258
MSMEG_5122	MSMEG_5122	ferredoxin	12 kDa	52	59	50	53.6667	4.72582
MSMEG_6458	gltD2	glutamate synthase subunit beta	54 kDa	52	50	62	54.6667	6.4291
MSMEG_0754	MSMEG_0754	hypothetical protein	14 kDa	52	39	18	36.3333	17.1561
MSMEG_5782	pstS	phosphate ABC transporter substrate-binding protein	38 kDa	52	59	68	59.6667	8.02081
MSMEG_5684	serC	phosphoserine aminotransferase	39 kDa	52	52	72	58.6667	11.547
MSMEG_1033	nrdF2	ribonucleotide-diphosphate reductase subunit beta	37 kDa	52	51	66	56.3333	8.3865
MSMEG_2629	rbfA	ribosome-binding factor A	17 kDa	52	45	27	41.3333	12.897
MSMEG_6191	MSMEG_6191	translation initiation inhibitor	16 kDa	52	39	23	38	14.5258
MSMEG_1684	MSMEG_1684	hypothetical protein	47 kDa	51	47	59	52.3333	6.1101
MSMEG_1957	MSMEG_1957	hypothetical protein	49 kDa	51	70	72	64.3333	11.5902
MSMEG_1635	MSMEG_1635	nitroreductase	24 kDa	51	45	38	44.6667	6.50641
MSMEG_3894	prcA	proteasome subunit alpha	27 kDa	51	51	46	49.3333	2.88675
MSMEG_2430	ffh	signal recognition particle protein	55 kDa	51	44	64	53	10.1489
MSMEG_2628	infB	translation initiation factor IF-2	66 kDa	51	49	62	54	7
MSMEG_1398	rpsL	30S ribosomal protein S12	14 kDa	50	30	25	35	13.2288
MSMEG_2684	dapA	dihydrodipicolinate synthase	31 kDa	50	64	53	55.6667	7.37111
MSMEG_0394	MSMEG_0394	hypothetical protein	9 kDa	50	20	19	29.6667	17.6163
MSMEG_0741	MSMEG_0741	hypothetical protein	32 kDa	50	44	41	45	4.58258
MSMEG_0640	MSMEG_0640	oligopeptide transport ATP-binding protein OppD	36 kDa	50	49	61	53.3333	6.65833
MSMEG_5104	dapD	tetrahydropicolinate succinylase	32 kDa	50	46	58	51.3333	6.1101
MSMEG_6740	MSMEG_6740	1-aminocyclopropane-1-carboxylate deaminase	36 kDa	49	38	42	43	5.56776
MSMEG_3099	pgl	6-phosphogluconolactonase	26 kDa	49	46	43	46	3
MSMEG_5198	MSMEG_5198	carnitinyl-CoA dehydratase	28 kDa	49	62	56	55.6667	6.50641
MSMEG_4535	MSMEG_4535	glycoside hydrolase	75 kDa	49	40	61	50	10.5357
MSMEG_4959	argS	arginyl-tRNA synthetase	59 kDa	48	49	69	55.3333	11.8462
MSMEG_4560	MSMEG_4560	periplasmic binding protein	36 kDa	48	37	45	43.3333	5.68624
MSMEG_4630	valS	valyl-tRNA synthetase	97 kDa	48	29	50	42.3333	11.5902
MSMEG_3636	MSMEG_3636	ABC transporter ferric iron-binding periplasmic protein	36 kDa	47	45	52	48	3.60555
MSMEG_1647	folD	bifunctional 5,10-methylene-tetrahydrofolate dehydrogenase/ 5,10-methylene-tetrahydrofolate cyclohydrolase	30 kDa	47	46	43	45.3333	2.08167
MSMEG_5022	MSMEG_5022	flavin-containing monooxygenase FMO	68 kDa	47	31	62	46.6667	15.5027
MSMEG_1735	lpdA1	flavoprotein disulfide reductase	49 kDa	47	47	47	47	0
MSMEG_0948	MSMEG_0948	hypothetical protein	20 kDa	47	13	10	23.3333	20.5508
MSMEG_2739	MSMEG_2739	hypothetical protein	86 kDa	47	50	59	52	6.245
MSMEG_3070	MSMEG_3070	LprG protein	24 kDa	47	92	37	58.6667	29.2973
MSMEG_4328	kasB2	3-oxoacyl-ACP synthase	44 kDa	46	28	49	41	11.3578
MSMEG_3767	MSMEG_3767	acyl-CoA synthetase	107 kDa	46	34	63	47.6667	14.5717
MSMEG_1392	MSMEG_1392	alcohol dehydrogenase	40 kDa	46	60	63	56.3333	9.07377
MSMEG_6284	MSMEG_6284	cyclopropane-fatty-acyl-phospholipid synthase	49 kDa	46	42	47	45	2.64575
MSMEG_4367	MSMEG_4367	formamidase	44 kDa	46	65	55	55.3333	9.50438
MSMEG_0317	MSMEG_0317	hypothetical protein	43 kDa	46	51	63	53.3333	8.73689
MSMEG_0636	MSMEG_0636	hypothetical protein	18 kDa	46	21	19	28.6667	15.0444
MSMEG_6754	MSMEG_6754	MaoC like domain-containing protein	37 kDa	46	36	46	42.6667	5.7735
MSMEG_1046	MSMEG_1046	molybdenum ABC transporter ATPase	31 kDa	46	48	44	46	2
MSMEG_0603	fadE6	acyl-CoA dehydrogenase	79 kDa	45	41	62	49.3333	11.1505
MSMEG_1546	MSMEG_1546	coenzyme B12-dependent glycerol dehydrogenase small subunit	15 kDa	45	31	15	30.3333	15.0111
MSMEG_5662	prrA	DNA-binding response regulator PrrA	25 kDa	45	55	47	49	5.2915
MSMEG_5086	fadD6	long-chain-acyl-CoA synthetase	64 kDa	45	43	59	49	8.7178
MSMEG_1047	MSMEG_1047	nudix hydrolase	30 kDa	45	49	49	47.6667	2.3094
MSMEG_0943	proC	pyrroline-5-carboxylate reductase	29 kDa	45	44	43	44	1
MSMEG_4722	MSMEG_4722	short-chain dehydrogenase	28 kDa	45	61	55	53.6667	8.0829
MSMEG_0889	gabD2	succinate-semialdehyde dehydrogenase	55 kDa	45	49	60	51.3333	7.76745
MSMEG_3073	ribH1	6,7-dimethyl-8-ribityllumazine synthase	16 kDa	44	42	23	36.3333	11.5902
MSMEG_3770	argG	argininosuccinate synthase	44 kDa	44	66	65	58.3333	12.4231
MSMEG_6403	glfT2	bifunctional udp-galactofuranosyl transferase glft	72 kDa	44	34	53	43.6667	9.50438
MSMEG_1819	purK	phosphoribosylaminoimidazole carboxylase ATPase subunit	44 kDa	44	46	45	45	1
MSMEG_6524	MSMEG_6524	polyamine/opine/phosphonate ABC transporter periplasmic ligand-binding protein	40 kDa	44	52	55	50.3333	5.68624
MSMEG_6804	MSMEG_6804	sugar ABC transporter substrate-binding protein	34 kDa	44	61	53	52.6667	8.5049
MSMEG_5773	des	fatty acid desaturase	38 kDa	43	28	48	39.6667	10.4083
MSMEG_4325	fabD	malonyl CoA-ACP transacylase	30 kDa	43	55	55	51	6.9282
MSMEG_6746	MSMEG_6746	oxidoreductase, aldo/keto reductase	40 kDa	43	54	52	49.6667	5.85947
MSMEG_1344	secE	preprotein translocase subunit SecE	15 kDa	43	49	36	42.6667	6.50641
MSMEG_1350	cmaA3	cyclopropane-fatty-acyl-phospholipid synthase	33 kDa	42	33	41	38.6667	4.93288
MSMEG_3641	MSMEG_3641	hypothetical protein	81 kDa	42	37	44	41	3.60555
MSMEG_6783	MSMEG_6783	integral membrane protein	36 kDa	42	46	46	44.6667	2.3094
MSMEG_2387	leuC2	isopropylmalate isomerase large subunit	51 kDa	42	39	52	44.3333	6.80686
MSMEG_3599	MSMEG_3599	LacI family transcriptional regulator	36 kDa	42	45	52	46.3333	5.1316
MSMEG_0371	MSMEG_0371	MaoC like domain-containing protein	31 kDa	42	38	35	38.3333	3.51188
MSMEG_4921	mce3	methylmalonyl-CoA epimerase	17 kDa	42	31	19	30.6667	11.5036
MSMEG_6385	MSMEG_6385	short chain dehydrogenase	27 kDa	42	46	43	43.6667	2.08167
MSMEG_6219	MSMEG_6219	ATPase AAA	35 kDa	41	34	43	39.3333	4.72582
MSMEG_5696	MSMEG_5696	cold-shock DNA-binding domain-containing protein	17 kDa	41	24	16	27	12.7671
MSMEG_4999	MSMEG_4999	extracellular solute-binding protein	61 kDa	41	30	56	42.3333	13.0512
MSMEG_4485	glyS	glycyl-tRNA synthetase	52 kDa	41	49	59	49.6667	9.0185
MSMEG_2416	MSMEG_2416	hypothetical protein	27 kDa	41	49	49	46.3333	4.6188
MSMEG_3896	pup	hypothetical protein	7 kDa	41	30	24	31.6667	8.62168
MSMEG_2426	glnB	nitrogen regulatory protein P-II	12 kDa	41	22	13	25.3333	14.2945
MSMEG_0825	thiD	phosphomethylpyrimidine kinase	29 kDa	41	51	50	47.3333	5.50757
MSMEG_0859	MSMEG_0859	TetR family transcriptional regulator	37 kDa	41	25	13	26.3333	14.0475
MSMEG_1049	MSMEG_1049	UbiE/COQ5 family methyltransferase	36 kDa	41	26	40	35.6667	8.3865
MSMEG_6404	glf	UDP-galactopyranose mutase	47 kDa	41	45	45	43.6667	2.3094
MSMEG_3782	MSMEG_3782	endoribonuclease L-PSP	14 kDa	40	35	17	30.6667	12.0968
MSMEG_5478	MSMEG_5478	hydroxypyruvate isomerase	29 kDa	40	37	39	38.6667	1.52753
MSMEG_0239	MSMEG_0239	O-acetylhomoserine/O-acetylserine sulfhydrylase	45 kDa	40	43	48	43.6667	4.04145
MSMEG_6410	MSMEG_6410	Rieske 2Fe-2S family protein	59 kDa	40	33	37	36.6667	3.51188
MSMEG_3138	trx	thioredoxin	13 kDa	40	29	24	31	8.18535
MSMEG_6292	MSMEG_6292	transcription elongation factor GreA	17 kDa	40	28	12	26.6667	14.0475
MSMEG_3030	aroC	chorismate synthase	42 kDa	39	39	46	41.3333	4.04145
MSMEG_4301	MSMEG_4301	fatty-acid--CoA ligase	63 kDa	39	36	44	39.6667	4.04145
MSMEG_2728	MSMEG_2728	glutamate transport ATP-binding protein GluA	28 kDa	39	25	24	29.3333	8.3865
MSMEG_1547	pduC	glycerol dehydratase large subunit	62 kDa	39	26	46	37	10.1489
MSMEG_0683	MSMEG_0683	hypothetical protein	13 kDa	39	5	4	16	19.9249
MSMEG_2782	MSMEG_2782	hypothetical protein	26 kDa	39	37	31	35.6667	4.16333
MSMEG_3219	trpC	indole-3-glycerol-phosphate synthase	28 kDa	39	34	36	36.3333	2.51661
MSMEG_6317	MSMEG_6317	lipolytic protein G-D-S-L	23 kDa	39	29	28	32	6.08276
MSMEG_6094	lysS2	lysyl-tRNA synthetase	57 kDa	39	21	59	39.6667	19.0088
MSMEG_2310	MSMEG_2310	monooxygenase	56 kDa	39	32	46	39	7
MSMEG_3100	opcA	OpcA protein	33 kDa	39	44	43	42	2.64575
MSMEG_5839	MSMEG_5839	protease 2	80 kDa	39	31	60	43.3333	14.9778
MSMEG_0158	frc	formyl-coenzyme A transferase	46 kDa	38	33	44	38.3333	5.50757
MSMEG_6507	glgX2	glycogen debranching protein GlgX	80 kDa	38	34	46	39.3333	6.1101
MSMEG_0023	cwsA	hypothetical protein	14 kDa	38	39	32	36.3333	3.78594
MSMEG_3634	guaB2	inosine 5-monophosphate dehydrogenase	50 kDa	38	47	53	46	7.54983
MSMEG_5486	MSMEG_5486	peptidase S1 and S6, chymotrypsin/Hap	45 kDa	38	33	29	33.3333	4.50925
MSMEG_2962	secF	preprotein translocase subunit SecF	45 kDa	38	42	42	40.6667	2.3094
MSMEG_1374	MSMEG_1374	ribose ABC transporter periplasmic binding protein	36 kDa	38	25	38	33.6667	7.50555
MSMEG_4276	ilvE	branched-chain amino acid aminotransferase	40 kDa	37	36	50	41	7.81025
MSMEG_3864	cobN	cobaltochelatase subunit CobN	131 kDa	37	24	45	35.3333	10.5987
MSMEG_2092	MSMEG_2092	D-aminopeptidase	38 kDa	37	34	40	37	3
MSMEG_4313	MSMEG_4313	glyoxalase/bleomycin resistance protein/dioxygenase	15 kDa	37	25	24	28.6667	7.23418
MSMEG_5222	ychF	GTP-dependent nucleic acid-binding protein EngD	39 kDa	37	49	49	45	6.9282
MSMEG_5830	MSMEG_5830	hypothetical protein	29 kDa	37	43	47	42.3333	5.03322
MSMEG_6329	MSMEG_6329	hypothetical protein	19 kDa	37	31	30	32.6667	3.78594
MSMEG_4561	accD4a	iron ABC transporter substrate-binding protein	36 kDa	37	43	37	39	3.4641
MSMEG_0639	MSMEG_0639	oligopeptide transport ATP-binding protein AppF	37 kDa	37	29	32	32.6667	4.04145
MSMEG_6520	pyrE	orotate phosphoribosyltransferase	21 kDa	37	37	31	35	3.4641
MSMEG_5717	MSMEG_5717	pyridoxamine 5'-phosphate oxidase	16 kDa	37	27	19	27.6667	9.0185
MSMEG_4906	MSMEG_4906	ThiS family protein	10 kDa	37	28	23	29.3333	7.0946
MSMEG_6271	leuA	2-isopropylmalate synthase	66 kDa	36	29	56	40.3333	14.0119
MSMEG_2580	ispG	4-hydroxy-3-methylbut-2-en-1-yl diphosphate synthase	40 kDa	36	27	45	36	9
MSMEG_5248	desA2	acyl-[ACP] desaturase	31 kDa	36	42	39	39	3
MSMEG_1821	fadE25	acyl-CoA dehydrogenase	42 kDa	36	35	41	37.3333	3.21455
MSMEG_3580	MSMEG_3580	antigen 85-C	36 kDa	36	34	28	32.6667	4.16333
MSMEG_6286	MSMEG_6286	aspartate transaminase	46 kDa	36	35	52	41	9.53939
MSMEG_1934	MSMEG_1934	ATP-binding protein	8 kDa	36	35	17	29.3333	10.6927
MSMEG_4958	lysA	diaminopimelate decarboxylase	50 kDa	36	43	49	42.6667	6.50641
MSMEG_0370	MSMEG_0370	hypothetical protein	124 kDa	36	29	50	38.3333	10.6927
MSMEG_4396	MSMEG_4396	isochorismatase hydrolase	27 kDa	36	46	44	42	5.2915
MSMEG_3778	pheS	phenylalanyl-tRNA synthetase subunit alpha	39 kDa	36	31	39	35.3333	4.04145
MSMEG_2414	coaD	phosphopantetheine adenylyltransferase	17 kDa	36	16	10	20.6667	13.6137
MSMEG_2391	ppk	polyphosphate kinase	82 kDa	36	26	59	40.3333	16.9214
MSMEG_4263	qcrB	ubiquinol-cytochrome C reductase cytochrome b subunit	60 kDa	36	43	39	39.3333	3.51188
MSMEG_5937	bphI-2	4-hydroxy-2-ketovalerate aldolase	37 kDa	35	28	40	34.3333	6.02771
MSMEG_5707	MSMEG_5707	cupin	12 kDa	35	27	17	26.3333	9.0185
MSMEG_3125	csd	cysteine desulfurase	44 kDa	35	23	40	32.6667	8.73689
MSMEG_3004	MSMEG_3004	hypothetical protein	16 kDa	35	21	17	24.3333	9.45163
MSMEG_4917	MSMEG_4917	hypothetical protein	31 kDa	35	38	40	37.6667	2.51661
MSMEG_6595	MSMEG_6595	hypothetical protein	34 kDa	35	45	32	37.3333	6.80686
MSMEG_1334	MSMEG_1334	metallo-beta-lactamase	27 kDa	35	32	36	34.3333	2.08167
MSMEG_5055	MSMEG_5055	NAD-dependent malic enzyme	39 kDa	35	42	41	39.3333	3.78594
MSMEG_0401	MSMEG_0401	non-ribosomal peptide synthase	108 kDa	35	32	49	38.6667	9.07377
MSMEG_0238	MSMEG_0238	O-acetylhomoserine/O-acetylserine sulfhydrylase	17 kDa	35	25	19	26.3333	8.0829
MSMEG_4401	MSMEG_4401	phosphonoacetaldehyde hydrolase	25 kDa	35	34	33	34	1
MSMEG_5404	prpE	propionate--CoA ligase	68 kDa	35	37	71	47.6667	20.232
MSMEG_5477	MSMEG_5477	2-hydroxy-3-oxopropionate reductase	31 kDa	34	38	43	38.3333	4.50925
MSMEG_5940	mhpD	2-keto-4-pentenoate hydratase	28 kDa	34	25	33	30.6667	4.93288
MSMEG_1704	MSMEG_1704	ABC transporter	39 kDa	34	30	42	35.3333	6.1101
MSMEG_0599	MSMEG_0599	acyl-CoA synthetase	59 kDa	34	25	48	35.6667	11.5902
MSMEG_0759	purA	adenylosuccinate synthetase	46 kDa	34	37	45	38.6667	5.68624
MSMEG_4258	trpD	anthranilate phosphoribosyltransferase	38 kDa	34	35	42	37	4.3589
MSMEG_4985	MSMEG_4985	carbonic anhydrase	18 kDa	34	42	29	35	6.55744
MSMEG_2089	ftsE	cell division ATP-binding protein FtsE	25 kDa	34	31	32	32.3333	1.52753
MSMEG_4742	MSMEG_4742	clavaldehyde dehydrogenase	27 kDa	34	32	37	34.3333	2.51661
MSMEG_0539	MSMEG_0539	Crp/Fnr family transcriptional regulator protein	25 kDa	34	32	27	31	3.60555
MSMEG_2664	dapB3	dihydrodipicolinate reductase	26 kDa	34	47	35	38.6667	7.23418
MSMEG_3095	MSMEG_3095	D-ribose-binding periplasmic protein	32 kDa	34	29	32	31.6667	2.51661
MSMEG_0066	MSMEG_0066	early secretory antigenic target, 6 kDa	10 kDa	34	19	7	20	13.5277
MSMEG_3155	MSMEG_3155	hypothetical protein	44 kDa	34	44	42	40	5.2915
MSMEG_6365	MSMEG_6365	hypothetical protein	19 kDa	34	42	30	35.3333	6.1101
MSMEG_6412	MSMEG_6412	hypothetical protein	29 kDa	34	35	40	36.3333	3.21455
MSMEG_3097	ppc	phosphoenolpyruvate carboxylase	103 kDa	34	28	49	37	10.8167
MSMEG_3881	pepE	proline dipeptidase	40 kDa	34	36	45	38.3333	5.85947
MSMEG_4632	MSMEG_4632	saccharopine dehydrogenase	44 kDa	34	35	42	37	4.3589
MSMEG_6235	MSMEG_6235	thiopurine S-methyltransferase (tpmt) superfamily protein	25 kDa	34	30	25	29.6667	4.50925
MSMEG_5784	MSMEG_5784	transcriptional regulatory protein	28 kDa	34	41	38	37.6667	3.51188
MSMEG_4474	MSMEG_4474	acyl-CoA oxidase	70 kDa	33	30	47	36.6667	9.07377
MSMEG_5776	phoU2	phosphate transporter regulatory protein PhoU	25 kDa	33	33	28	31.3333	2.88675
MSMEG_3897	dop	proteasome component	55 kDa	33	28	44	35	8.18535
MSMEG_3246	MSMEG_3246	response regulator	23 kDa	33	24	28	28.3333	4.50925
MSMEG_3217	trpE	anthranilate synthase component I	56 kDa	32	23	36	30.3333	6.65833
MSMEG_3902	mpa	ATPase AAA	68 kDa	32	28	47	35.6667	10.0167
MSMEG_4584	proA	gamma-glutamyl phosphate reductase	44 kDa	32	21	31	28	6.08276
MSMEG_2667	MSMEG_2667	HpcH/HpaI aldolase/citrate lyase	33 kDa	32	28	33	31	2.64575
MSMEG_1680	MSMEG_1680	hypothetical protein	24 kDa	32	22	24	26	5.2915
MSMEG_1603	MSMEG_1603	inosine 5-monophosphate dehydrogenase	39 kDa	32	31	42	35	6.08276
MSMEG_5197	MSMEG_5197	long-chain specific acyl-CoA dehydrogenase	42 kDa	32	29	48	36.3333	10.2144
MSMEG_3772	argF	ornithine carbamoyltransferase	33 kDa	32	25	23	26.6667	4.72582
MSMEG_6938	parB	ParB-like partition proteins	38 kDa	32	28	33	31	2.64575
MSMEG_5852	purD	phosphoribosylamine--glycine ligase	40 kDa	32	34	40	35.3333	4.16333
MSMEG_6467	dps	starvation-induced DNA protecting protein	20 kDa	32	28	29	29.6667	2.08167
MSMEG_3221	trpA	tryptophan synthase subunit alpha	27 kDa	32	33	38	34.3333	3.21455
MSMEG_2540	pyrH	uridylate kinase	26 kDa	32	24	24	26.6667	4.6188
MSMEG_1676	add	adenosine deaminase	40 kDa	31	27	40	32.6667	6.65833
MSMEG_5734	far	alpha-methylacyl-CoA racemase	39 kDa	31	31	42	34.6667	6.35085
MSMEG_2641	MSMEG_2641	enoyl-CoA hydratase	27 kDa	31	29	30	30	1
MSMEG_3059	MSMEG_3059	esterase	31 kDa	31	22	29	27.3333	4.72582
MSMEG_0007	MSMEG_0007	hypothetical protein	27 kDa	31	34	24	29.6667	5.1316
MSMEG_0692	MSMEG_0692	hypothetical protein	60 kDa	31	26	40	32.3333	7.0946
MSMEG_5048	MSMEG_5048	hypothetical protein	26 kDa	31	27	31	29.6667	2.3094
MSMEG_6434	MSMEG_6434	hypothetical protein	24 kDa	31	28	27	28.6667	2.08167
MSMEG_5512	MSMEG_5512	magnesium chelatase	50 kDa	31	41	45	39	7.2111
MSMEG_2982	MSMEG_2982	periplasmic binding protein	45 kDa	31	31	30	30.6667	0.57735
MSMEG_3220	trpB	tryptophan synthase subunit beta	45 kDa	31	30	33	31.3333	1.52753
MSMEG_2900	MSMEG_2900	2-hydroxy-6-oxo-6-phenylhexa-2,4-dienoate hydrolase	32 kDa	30	13	18	20.3333	8.73689
MSMEG_0108	MSMEG_0108	acyl-CoA dehydrogenase	40 kDa	30	23	28	27	3.60555
MSMEG_2332	MSMEG_2332	amino acid carrier protein	54 kDa	30	21	42	31	10.5357
MSMEG_2765	dut	deoxyuridine 5'-triphosphate nucleotidohydrolase	16 kDa	30	23	20	24.3333	5.1316
MSMEG_6752	MSMEG_6752	endoglucanase A	33 kDa	30	15	19	21.3333	7.76745
MSMEG_0987	MSMEG_0987	hypothetical protein	13 kDa	30	18	12	20	9.16515
MSMEG_4476	MSMEG_4476	hypothetical protein	12 kDa	30	20	12	20.6667	9.0185
MSMEG_5005	MSMEG_5005	LprC protein	19 kDa	30	19	18	22.3333	6.65833
MSMEG_0415	MSMEG_0415	NADH-FMN oxidoreductase	17 kDa	30	21	16	22.3333	7.0946
MSMEG_0863	MSMEG_0863	short chain dehydrogenase	33 kDa	30	35	31	32	2.64575
MSMEG_0793	thiG	thiazole synthase	26 kDa	30	30	37	32.3333	4.04145
MSMEG_0120	MSMEG_0120	transcriptional regulatory protein	25 kDa	30	13	14	19	9.53939
MSMEG_0422	MSMEG_0422	transferase	27 kDa	30	26	33	29.6667	3.51188
MSMEG_0954	hemD	uroporphyrinogen-III synthase	64 kDa	30	21	51	34	15.3948
MSMEG_0002	MSMEG_0002	6-phosphogluconate dehydrogenase	32 kDa	29	32	26	29	3
MSMEG_0102	MSMEG_0102	acyl-CoA dehydrogenase	45 kDa	29	32	40	33.6667	5.68624
MSMEG_6351	hisC2	aminotransferase	39 kDa	29	31	46	35.3333	9.29157
MSMEG_4709	MSMEG_4709	enoyl-CoA hydratase	26 kDa	29	24	27	26.6667	2.51661
MSMEG_1812	MSMEG_1812	hypothetical protein	10 kDa	29	16	8	17.6667	10.5987
MSMEG_2624	rimP	hypothetical protein	19 kDa	29	33	26	29.3333	3.51188
MSMEG_4681	MSMEG_4681	hypothetical protein	28 kDa	29	33	35	32.3333	3.05505
MSMEG_4755	MSMEG_4755	hypothetical protein	46 kDa	29	27	37	31	5.2915
MSMEG_6772	MSMEG_6772	hypothetical protein	38 kDa	29	22	38	29.6667	8.02081
MSMEG_0233	MSMEG_0233	lipoprotein Lpps	37 kDa	29	14	28	23.6667	8.3865
MSMEG_6900	ponA1	penicillin-binding protein 1	82 kDa	29	14	29	24	8.66025
MSMEG_5841	purC	phosphoribosylaminoimidazole-succinocarboxamide synthase	33 kDa	29	35	29	31	3.4641
MSMEG_1548	MSMEG_1548	propanediol utilization: dehydratase, medium subunit	22 kDa	29	15	15	19.6667	8.0829
MSMEG_6413	serS	seryl-tRNA synthetase	46 kDa	29	27	40	32	7
MSMEG_4188	MSMEG_4188	short chain dehydrogenase	31 kDa	29	17	23	23	6
MSMEG_3689	MSMEG_3689	sodium:solute symporter	62 kDa	29	33	46	36	8.88819
MSMEG_5912	gabD2b	succinate-semialdehyde dehydrogenase	55 kDa	29	19	35	27.6667	8.0829
MSMEG_1133	MSMEG_1133	bifunctional short chain isoprenyl diphosphate synthase	35 kDa	28	23	30	27	3.60555
MSMEG_0969	hemL	glutamate-1-semialdehyde aminotransferase	47 kDa	28	32	39	33	5.56776
MSMEG_3795	MSMEG_3795	hypothetical protein	13 kDa	28	13	8	16.3333	10.4083
MSMEG_5062	MSMEG_5062	hypothetical protein	16 kDa	28	21	15	21.3333	6.50641
MSMEG_5211	MSMEG_5211	hypothetical protein	105 kDa	28	22	36	28.6667	7.02377
MSMEG_1996	MSMEG_1996	N5,N10- methylenetetrahydromethanopterin reductase-related protein	32 kDa	28	28	25	27	1.73205
MSMEG_0832	def	peptide deformylase	21 kDa	28	31	20	26.3333	5.68624
MSMEG_1559	glmM	phosphoglucosamine mutase	47 kDa	28	20	24	24	4
MSMEG_1820	purE	phosphoribosylaminoimidazole carboxylase catalytic subunit	16 kDa	28	21	14	21	7
MSMEG_2961	secD	preprotein translocase subunit SecD	64 kDa	28	25	30	27.6667	2.51661
MSMEG_6439	rraA	ribonuclease activity regulator protein RraA	16 kDa	28	24	22	24.6667	3.05505
MSMEG_6787	MSMEG_6787	ribose 5-phosphate isomerase	16 kDa	28	20	12	20	8
MSMEG_1519	infA	translation initiation factor IF-1	9 kDa	28	14	9	17	9.84886
MSMEG_6128	MSMEG_6128	two-component system response regulator	17 kDa	28	15	12	18.3333	8.5049
MSMEG_5119	pruA	1-pyrroline-5-carboxylate dehydrogenase	58 kDa	27	17	39	27.6667	11.0151
MSMEG_6471	MSMEG_6471	glycine/D-amino acid oxidase	52 kDa	27	23	29	26.3333	3.05505
MSMEG_1981	MSMEG_1981	hypothetical protein	18 kDa	27	19	21	22.3333	4.16333
MSMEG_6440	ethA	monooxygenase, flavin-binding family protein	55 kDa	27	23	44	31.3333	11.1505
MSMEG_3434	MSMEG_3434	peptidyl-prolyl cis-trans isomerase domain-containing protein	20 kDa	27	22	21	23.3333	3.21455
MSMEG_5798	purM	phosphoribosylaminoimidazole synthetase	38 kDa	27	24	38	29.6667	7.37111
MSMEG_2760	ppgK	polyphosphate glucokinase	28 kDa	27	36	24	29	6.245
MSMEG_1657	trpS	tryptophanyl-tRNA synthetase	37 kDa	27	30	36	31	4.58258
MSMEG_3257	xylB	xylulokinase	48 kDa	27	38	42	35.6667	7.76745
MSMEG_1340	MSMEG_1340	(3R)-hydroxyacyl-ACP dehydratase subunit HadA	18 kDa	26	25	13	21.3333	7.23418
MSMEG_6024	MSMEG_6024	acetoacetyl-CoA synthetase	70 kDa	26	23	42	30.3333	10.2144
MSMEG_6008	fadA6b	acetyl-CoA acetyltransferase	41 kDa	26	18	32	25.3333	7.02377
MSMEG_4180	hisG	ATP phosphoribosyltransferase	31 kDa	26	32	39	32.3333	6.50641
MSMEG_0059	MSMEG_0059	ATPase AAA	62 kDa	26	21	50	32.3333	15.5027
MSMEG_6822	MSMEG_6822	beta-lactamase	32 kDa	26	22	23	23.6667	2.08167
MSMEG_1930	MSMEG_1930	DEAD/DEAH box helicase	55 kDa	26	20	28	24.6667	4.16333
MSMEG_1512	rfbB	dTDP-glucose 4,6-dehydratase	37 kDa	26	33	32	30.3333	3.78594
MSMEG_5442	MSMEG_5442	glutamate dehydrogenase	49 kDa	26	24	33	27.6667	4.72582
MSMEG_3206	hisC	histidinol-phosphate aminotransferase	40 kDa	26	20	29	25	4.58258
MSMEG_1393	MSMEG_1393	hypothetical protein	14 kDa	26	20	13	19.6667	6.50641
MSMEG_2421	osmC	hypothetical protein	15 kDa	26	14	12	17.3333	7.57188
MSMEG_3081	whiA	hypothetical protein	34 kDa	26	24	33	27.6667	4.72582
MSMEG_3858	MSMEG_3858	hypothetical protein	13 kDa	26	13	15	18	7
MSMEG_2083	MSMEG_2083	inositol monophosphatase	28 kDa	26	28	23	25.6667	2.51661
MSMEG_2762	suhB1	inositol-1-monophosphatase	29 kDa	26	34	28	29.3333	4.16333
MSMEG_4273	MSMEG_4273	integral membrane protein	26 kDa	26	25	26	25.6667	0.57735
MSMEG_0814	MSMEG_0814	membrane protein	9 kDa	26	17	9	17.3333	8.5049
MSMEG_6907	MSMEG_6907	MmcI protein	28 kDa	26	28	27	27	1
MSMEG_1021	#N/A	#N/A	15 kDa	26	19	10	18.3333	8.02081
MSMEG_5020	MSMEG_5020	acetoin(diacetyl) reductase	26 kDa	25	25	25	25	0
MSMEG_1037	adhC1	alcohol dehydrogenase	37 kDa	25	23	37	28.3333	7.57188
MSMEG_1383	nfo	endonuclease IV	27 kDa	25	11	16	17.3333	7.0946
MSMEG_2528	MSMEG_2528	glycerate kinase	38 kDa	25	27	36	29.3333	5.85947
MSMEG_1265	MSMEG_1265	hypothetical protein	57 kDa	25	38	33	32	6.55744
MSMEG_1513	MSMEG_1513	hypothetical protein	30 kDa	25	29	22	25.3333	3.51188
MSMEG_2458	MSMEG_2458	hypothetical protein	34 kDa	25	18	25	22.6667	4.04145
MSMEG_4306	MSMEG_4306	hypothetical protein	27 kDa	25	25	22	24	1.73205
MSMEG_4723	MSMEG_4723	hypothetical protein	55 kDa	25	22	40	29	9.64365
MSMEG_5664	MSMEG_5664	hypothetical protein	13 kDa	25	35	25	28.3333	5.7735
MSMEG_1060	MSMEG_1060	Lsr2 protein	14 kDa	25	31	27	27.6667	3.05505
MSMEG_5831	purQ	phosphoribosylformylglycinamidine synthase I	24 kDa	25	19	18	20.6667	3.78594
MSMEG_3280	MSMEG_3280	polyamine-binding lipoprotein	43 kDa	25	27	39	30.3333	7.57188
MSMEG_0028	MSMEG_0028	serine-threonine protein kinase	66 kDa	25	18	29	24	5.56776
MSMEG_6409	MSMEG_6409	acyltransferase	29 kDa	24	17	20	20.3333	3.51188
MSMEG_5650	MSMEG_5650	AMP-dependent synthetase/ligase	62 kDa	24	29	46	33	11.5326
MSMEG_6193	MSMEG_6193	anion-transporting ATPase	37 kDa	24	25	23	24	1
MSMEG_4978	cysNC	bifunctional sulfate adenylyltransferase subunit 1/adenylylsulfate kinase	68 kDa	24	20	25	23	2.64575
MSMEG_0877	MSMEG_0877	dihydrodipicolinate synthase	32 kDa	24	22	21	22.3333	1.52753
MSMEG_3255	MSMEG_3255	DoxX subfamily protein	30 kDa	24	27	25	25.3333	1.52753
MSMEG_6353	echA21	enoyl-CoA hydratase	29 kDa	24	35	35	31.3333	6.35085
MSMEG_4553	MSMEG_4553	GAF domain-containing protein	18 kDa	24	17	15	18.6667	4.72582
MSMEG_0314	zwf	glucose-6-phosphate 1-dehydrogenase	55 kDa	24	31	42	32.3333	9.07377
MSMEG_3226	gltD1	glutamate synthase NADH/NADPH small subunit	54 kDa	24	26	28	26	2
MSMEG_0361	MSMEG_0361	glycosyl hydrolase	39 kDa	24	29	25	26	2.64575
MSMEG_6630	MSMEG_6630	glyoxalase	12 kDa	24	11	4	13	10.1489
MSMEG_5132	typA	GTP-binding protein TypA	68 kDa	24	15	42	27	13.7477
MSMEG_2976	hisS	histidyl-tRNA synthetase	46 kDa	24	28	38	30	7.2111
MSMEG_1651	metX	homoserine O-acetyltransferase	40 kDa	24	23	35	27.3333	6.65833
MSMEG_1252	MSMEG_1252	hypothetical protein	225 kDa	24	13	31	22.6667	9.07377
MSMEG_5520	MSMEG_5520	hypothetical protein	31 kDa	24	20	22	22	2
MSMEG_5792	MSMEG_5792	hypothetical protein	24 kDa	24	16	18	19.3333	4.16333
MSMEG_5873	MSMEG_5873	hypothetical protein	28 kDa	24	26	29	26.3333	2.51661
MSMEG_5893	MSMEG_5893	hypothetical protein	18 kDa	24	15	10	16.3333	7.0946
MSMEG_6089	MSMEG_6089	hypothetical protein	28 kDa	24	19	16	19.6667	4.04145
MSMEG_6596	MSMEG_6596	hypothetical protein	33 kDa	24	25	21	23.3333	2.08167
MSMEG_3045	MSMEG_3045	integral membrane protein	18 kDa	24	14	5	14.3333	9.50438
MSMEG_1945	MSMEG_1945	ion channel membrane protein	39 kDa	24	22	20	22	2
MSMEG_5834	MSMEG_5834	metallo-beta-lactamase superfamily protein	26 kDa	24	18	20	20.6667	3.05505
MSMEG_4633	MSMEG_4633	peptidase S9, prolyl oligopeptidase	72 kDa	24	19	28	23.6667	4.50925
MSMEG_0096	MSMEG_0096	peroxisomal hydratase-dehydrogenase-epimerase	30 kDa	24	23	23	23.3333	0.57735
MSMEG_4497	MSMEG_4497	PhoH family protein	38 kDa	24	19	26	23	3.60555
MSMEG_1061	MSMEG_1061	phosphohydrolase	23 kDa	24	26	26	25.3333	1.1547
MSMEG_0766	purT	phosphoribosylglycinamide formyltransferase 2	49 kDa	24	20	31	25	5.56776
MSMEG_6038	MSMEG_6038	pigment production hydroxylase	43 kDa	24	26	29	26.3333	2.51661
MSMEG_0387	MSMEG_0387	Rmt2 protein	28 kDa	24	19	16	19.6667	4.04145
MSMEG_1529	MSMEG_1529	serine esterase, cutinase	21 kDa	24	16	6	15.3333	9.0185
MSMEG_0418	sdhA	succinate dehydrogenase flavoprotein subunit	70 kDa	24	25	45	31.3333	11.8462
MSMEG_1873	tmk	thymidylate kinase	23 kDa	24	18	14	18.6667	5.03322
MSMEG_6514	mak	trehalose synthase-fused maltokinase	49 kDa	24	22	31	25.6667	4.72582
MSMEG_1694	upp	uracil phosphoribosyltransferase	22 kDa	24	19	16	19.6667	4.04145
MSMEG_1216	MSMEG_1216	ABC transporter periplasmic protein	45 kDa	23	21	27	23.6667	3.05505
MSMEG_5612	MSMEG_5612	amino-acid acetyltransferase	22 kDa	23	22	21	22	1
MSMEG_6399	fbpA	antigen 85-C	37 kDa	23	17	22	20.6667	3.21455
MSMEG_4269	asnB2	asparagine synthase	73 kDa	23	8	31	20.6667	11.6762
MSMEG_5042	deaD	ATP-dependent rna helicase, dead/deah box family protein	64 kDa	23	23	47	31	13.8564
MSMEG_4463	MSMEG_4463	CalR5 protein	49 kDa	23	27	32	27.3333	4.50925
MSMEG_2335	MSMEG_2335	hexapeptide transferase	28 kDa	23	19	19	20.3333	2.3094
MSMEG_2932	MSMEG_2932	HIT family protein hydrolase	23 kDa	23	22	24	23	1
MSMEG_2763	MSMEG_2763	hypothetical protein	11 kDa	23	19	21	21	2
MSMEG_3253	MSMEG_3253	hypothetical protein	32 kDa	23	25	20	22.6667	2.51661
MSMEG_3645	MSMEG_3645	hypothetical protein	18 kDa	23	24	25	24	1
MSMEG_6280	MSMEG_6280	hypothetical protein	10 kDa	23	14	8	15	7.54983
MSMEG_6502	MSMEG_6502	hypothetical protein	15 kDa	23	37	27	29	7.2111
MSMEG_6942	oxaA	inner membrane protein translocase component YidC	40 kDa	23	20	20	21	1.73205
MSMEG_3776	argC	N-acetyl-gamma-glutamyl-phosphate reductase	35 kDa	23	18	25	22	3.60555
MSMEG_0386	MSMEG_0386	NAD dependent epimerase/dehydratase	41 kDa	23	22	30	25	4.3589
MSMEG_3880	MSMEG_3880	nitrilase/cyanide hydratase and apolipoprotein N-acyltransferase	15 kDa	23	12	13	16	6.08276
MSMEG_5121	MSMEG_5121	N-succinyldiaminopimelate aminotransferase	39 kDa	23	24	27	24.6667	2.08167
MSMEG_0769	metZ	O-succinylhomoserine sulfhydrylase	43 kDa	23	27	30	26.6667	3.51188
MSMEG_3598	MSMEG_3598	periplasmic sugar-binding proteins	36 kDa	23	25	35	27.6667	6.4291
MSMEG_3199	nadA	quinolinate synthetase	37 kDa	23	11	21	18.3333	6.4291
MSMEG_4901	rph	ribonuclease PH	27 kDa	23	23	27	24.3333	2.3094
MSMEG_1010	MSMEG_1010	TetR family transcriptional regulator	23 kDa	23	27	22	24	2.64575
MSMEG_0834	MSMEG_0834	tuberculin-like protein	17 kDa	23	19	19	20.3333	2.3094
MSMEG_1496	mmsB	3-hydroxyisobutyrate dehydrogenase	29 kDa	22	10	16	16	6
MSMEG_2206	fabG4	3-ketoacyl-ACP reductase	25 kDa	22	21	25	22.6667	2.08167
MSMEG_2117	MSMEG_2117	beta-glucoside-specific EII permease	16 kDa	22	19	12	17.6667	5.1316
MSMEG_6082	MSMEG_6082	carbonic anhydrase	22 kDa	22	20	22	21.3333	1.1547
MSMEG_0409	MSMEG_0409	condensation domain-containing protein	52 kDa	22	28	32	27.3333	5.03322
MSMEG_5277	echA8	enoyl-CoA hydratase	27 kDa	22	23	21	22	1
MSMEG_3205	hisD2	histidinol dehydrogenase	47 kDa	22	21	30	24.3333	4.93288
MSMEG_4287	MSMEG_4287	integral membrane protein	27 kDa	22	24	20	22	2
MSMEG_4340	adhE2	NAD/mycothiol-dependent formaldehyde dehydrogenase	38 kDa	22	23	20	21.6667	1.52753
MSMEG_4125	MSMEG_4125	oxidoreductase, short chain dehydrogenase/reductase	27 kDa	22	22	21	21.6667	0.57735
MSMEG_2136	pgm	phosphoglucomutase	58 kDa	22	30	29	27	4.3589
MSMEG_0464	MSMEG_0464	phosphomethylpyrimidine kinase	28 kDa	22	17	20	19.6667	2.51661
MSMEG_1041	serB	phosphoserine phosphatase	44 kDa	22	24	30	25.3333	4.16333
MSMEG_4296	MSMEG_4296	protease	54 kDa	22	20	25	22.3333	2.51661
MSMEG_1914	sigH	RNA polymerase sigma-70 factor, family protein	25 kDa	22	30	25	25.6667	4.04145
MSMEG_0876	MSMEG_0876	short chain dehydrogenase	33 kDa	22	32	26	26.6667	5.03322
MSMEG_2174	MSMEG_2174	superfamily protein I DNA or RNA helicase	81 kDa	22	12	28	20.6667	8.0829
MSMEG_5941	ksdD	3-ketosteroid-delta-1-dehydrogenase	61 kDa	21	20	28	23	4.3589
MSMEG_1473	rpmD	50S ribosomal protein L30	7 kDa	21	26	13	20	6.55744
MSMEG_3774	argB	acetylglutamate kinase	31 kDa	21	19	19	19.6667	1.1547
MSMEG_0187	MSMEG_0187	acetyltransferase	18 kDa	21	17	10	16	5.56776
MSMEG_6584	MSMEG_6584	acyl-CoA dehydrogenase	43 kDa	21	18	24	21	3
MSMEG_6485	MSMEG_6485	ATP-binding protein	17 kDa	21	20	12	17.6667	4.93288
MSMEG_5676	citA	citrate synthase 2	40 kDa	21	20	27	22.6667	3.78594
MSMEG_1242	iscS	cysteine desulfurase IscS	39 kDa	21	17	25	21	4
MSMEG_4905	cysM	cysteine synthase B	35 kDa	21	21	19	20.3333	1.1547
MSMEG_3044	pyrC	dihydroorotase	47 kDa	21	22	33	25.3333	6.65833
MSMEG_0768	MSMEG_0768	hypothetical protein	15 kDa	21	9	7	12.3333	7.57188
MSMEG_2436	MSMEG_2436	hypothetical protein	8 kDa	21	12	8	13.6667	6.65833
MSMEG_6352	MSMEG_6352	hypothetical protein	17 kDa	21	11	10	14	6.08276
MSMEG_6477	msrA2	methionine sulfoxide reductase A	19 kDa	21	15	17	17.6667	3.05505
MSMEG_0146	MSMEG_0146	mosc domain-containing protein	30 kDa	21	19	16	18.6667	2.51661
MSMEG_2941	MSMEG_2941	NAD dependent epimerase/dehydratase	22 kDa	21	18	16	18.3333	2.51661
MSMEG_6382	MSMEG_6382	oxidoreductase, FAD-binding	51 kDa	21	16	26	21	5
MSMEG_2033	MSMEG_2033	oxidoreductase, zinc-binding dehydrogenase	33 kDa	21	22	24	22.3333	1.52753
MSMEG_5943	MSMEG_5943	peroxisomal multifunctional enzyme type 2	31 kDa	21	25	20	22	2.64575
MSMEG_3066	rpe	ribulose-phosphate 3-epimerase	24 kDa	21	12	10	14.3333	5.85947
MSMEG_4242	MSMEG_4242	transcriptional regulatory protein	15 kDa	21	15	10	15.3333	5.50757
MSMEG_3758	tyrS	tyrosyl-tRNA synthetase	48 kDa	21	17	26	21.3333	4.50925
MSMEG_6645	MSMEG_6645	2-methylcitrate dehydratase	55 kDa	20	18	25	21	3.60555
MSMEG_5114	fadD36	acyl-CoA synthetase	50 kDa	20	15	18	17.6667	2.51661
MSMEG_5847	purB	adenylosuccinate lyase	52 kDa	20	18	31	23	7
MSMEG_5184	MSMEG_5184	alpha-methylacyl-CoA racemase	39 kDa	20	10	19	16.3333	5.50757
MSMEG_1090	amiD	amidase	49 kDa	20	20	21	20.3333	0.57735
MSMEG_4381	MSMEG_4381	amidase	36 kDa	20	11	18	16.3333	4.72582
MSMEG_6241	MSMEG_6241	ATPase AAA	38 kDa	20	19	30	23	6.08276
MSMEG_0645	MSMEG_0645	beta-1,3-glucanase	31 kDa	20	15	16	17	2.64575
MSMEG_4337	MSMEG_4337	beta-lactamase	28 kDa	20	15	16	17	2.64575
MSMEG_6031	MSMEG_6031	carveol dehydrogenase	29 kDa	20	8	6	11.3333	7.57188
MSMEG_3628	MSMEG_3628	ComA operon protein 2	14 kDa	20	15	9	14.6667	5.50757
MSMEG_1682	MSMEG_1682	flavin-containing monooxygenase FMO	46 kDa	20	16	28	21.3333	6.1101
MSMEG_1134	htpX	heat shock protein HtpX	32 kDa	20	14	8	14	6
MSMEG_3754	MSMEG_3754	hypothetical protein	36 kDa	20	18	21	19.6667	1.52753
MSMEG_4271	MSMEG_4271	hypothetical protein	24 kDa	20	13	10	14.3333	5.1316
MSMEG_4321	MSMEG_4321	hypothetical protein	16 kDa	20	19	16	18.3333	2.08167
MSMEG_4698	MSMEG_4698	hypothetical protein	15 kDa	20	6	6	10.6667	8.0829
MSMEG_6129	MSMEG_6129	hypothetical protein	16 kDa	20	11	6	12.3333	7.0946
MSMEG_3899	ectC	L-ectoine synthase	15 kDa	20	15	10	15	5
MSMEG_2740	lexA	LexA repressor	26 kDa	20	18	18	18.6667	1.1547
MSMEG_2685	rnj	metallo-beta-lactamase superfamily protein	60 kDa	20	11	22	17.6667	5.85947
MSMEG_0095	MSMEG_0095	methyltransferase	35 kDa	20	19	21	20	1
MSMEG_5129	mshB	N-acetyl-1-D-myo-Inosityl-2-amino-2-deoxy-alpha- D-glucopyranoside deacetylase MshB	31 kDa	20	11	10	13.6667	5.50757
MSMEG_4899	rdgB	non-canonical purine NTP pyrophosphatase, RdgB/HAM1 family protein	21 kDa	20	15	12	15.6667	4.04145
MSMEG_4971	MSMEG_4971	oxidoreductase	35 kDa	20	18	24	20.6667	3.05505
MSMEG_5037	MSMEG_5037	oxidoreductase, FAD-binding	47 kDa	20	20	26	22	3.4641
MSMEG_4240	MSMEG_4240	polyprenyl synthetase	39 kDa	20	21	25	22	2.64575
MSMEG_3964	MSMEG_3964	pyruvate dehydrogenase	62 kDa	20	23	32	25	6.245
MSMEG_2424	ftsY	signal recognition particle-docking protein FtsY	51 kDa	20	18	29	22.3333	5.85947
MSMEG_2539	MSMEG_2539	thiopurine S-methyltransferase (tpmt) superfamily protein	24 kDa	20	11	14	15	4.58258
MSMEG_2744	MSMEG_2744	thymidylate synthase	25 kDa	20	20	21	20.3333	0.57735
MSMEG_3627	ureA	urease subunit gamma	11 kDa	20	8	3	10.3333	8.73689
MSMEG_1468	rpsN	30S ribosomal protein S14	7 kDa	19	9	4	10.6667	7.63763
MSMEG_1387	fadE8	acyl-CoA dehydrogenase	60 kDa	19	14	28	20.3333	7.0946
MSMEG_4715	MSMEG_4715	acyl-CoA dehydrogenase	41 kDa	19	15	22	18.6667	3.51188
MSMEG_1108	MSMEG_1108	alpha/beta hydrolase	32 kDa	19	20	20	19.6667	0.57735
MSMEG_2688	MSMEG_2688	antibiotic biosynthesis monooxygenase domain-containing protein	11 kDa	19	6	3	9.33333	8.5049
MSMEG_6389	MSMEG_6389	arabinosyltransferase A	117 kDa	19	14	23	18.6667	4.50925
MSMEG_3072	ribAB	bifunctional 3,4-dihydroxy-2-butanone 4-phosphate synthase/GTP cyclohydrolase II protein	48 kDa	19	17	25	20.3333	4.16333
MSMEG_2259	cstA	carbon starvation protein A	82 kDa	19	17	25	20.3333	4.16333
MSMEG_2394	MSMEG_2394	cystathionine gamma-lyase	39 kDa	19	10	15	14.6667	4.50925
MSMEG_3898	thpD	ectoine hydroxylase	34 kDa	19	9	15	14.3333	5.03322
MSMEG_1048	echA17	enoyl-CoA hydratase	25 kDa	19	15	14	16	2.64575
MSMEG_6307	MSMEG_6307	glutamine-binding periplasmic protein/glutamine transporter permease	51 kDa	19	27	21	22.3333	4.16333
MSMEG_3859	MSMEG_3859	glycosyl transferase family protein	29 kDa	19	29	25	24.3333	5.03322
MSMEG_0940	MSMEG_0940	hypothetical protein	38 kDa	19	12	15	15.3333	3.51188
MSMEG_1077	MSMEG_1077	hypothetical protein	16 kDa	19	12	9	13.3333	5.1316
MSMEG_2443	MSMEG_2443	hypothetical protein	12 kDa	19	16	6	13.6667	6.80686
MSMEG_3127	MSMEG_3127	hypothetical protein	12 kDa	19	15	9	14.3333	5.03322
MSMEG_3149	MSMEG_3149	hypothetical protein	35 kDa	19	14	15	16	2.64575
MSMEG_5328	MSMEG_5328	hypothetical protein	11 kDa	19	17	15	17	2
MSMEG_5703	moaC	molybdenum cofactor biosynthesis protein MoaC	16 kDa	19	14	6	13	6.55744
MSMEG_6097	panC	pantoate--beta-alanine ligase	34 kDa	19	21	20	20	1
MSMEG_1762	pcd	piperideine-6-carboxylic acid dehydrogenase	55 kDa	19	17	33	23	8.7178
MSMEG_0899	MSMEG_0899	prolyl oligopeptidase	75 kDa	19	21	32	24	7
MSMEG_5675	pdxH	pyridoxamine 5'-phosphate oxidase	25 kDa	19	22	22	21	1.73205
MSMEG_5430	MSMEG_5430	retinol dehydrogenase 13	31 kDa	19	20	20	19.6667	0.57735
MSMEG_5925	kshA	Rieske (2Fe-2S) domain-containing protein	44 kDa	19	7	15	13.6667	6.1101
MSMEG_1215	MSMEG_1215	serine/threonine protein kinase	23 kDa	19	16	19	18	1.73205
MSMEG_5885	MSMEG_5885	short chain dehydrogenase	29 kDa	19	17	19	18.3333	1.1547
MSMEG_2625	nusA	transcription elongation factor NusA	37 kDa	19	20	29	22.6667	5.50757
MSMEG_3887	tatA	twin arginine translocase A	9 kDa	19	23	18	20	2.64575
MSMEG_3308	MSMEG_3308	universal stress protein family protein	17 kDa	19	16	13	16	3
MSMEG_3625	ureC2	urease subunit alpha	61 kDa	19	15	29	21	7.2111
MSMEG_5471	galU	UTP-glucose-1-phosphate uridylyltransferase	32 kDa	19	4	13	12	7.54983
MSMEG_5903	fabG6	3-ketoacyl-ACP reductase	33 kDa	18	19	19	18.6667	0.57735
MSMEG_1890	aroA	3-phosphoshikimate 1-carboxyvinyltransferase	46 kDa	18	23	20	20.3333	2.51661
MSMEG_3773	argD	acetylornithine aminotransferase	40 kDa	18	15	25	19.3333	5.1316
MSMEG_5454	MSMEG_5454	choloylglycine hydrolase	35 kDa	18	16	16	16.6667	1.1547
MSMEG_6363	MSMEG_6363	cysteine desulfurase	42 kDa	18	15	21	18	3
MSMEG_0678	dcd	deoxycytidine triphosphate deaminase	21 kDa	18	15	15	16	1.73205
MSMEG_0944	MSMEG_0944	DNA binding domain-containing protein	8 kDa	18	8	8	11.3333	5.7735
MSMEG_6106	ephA	epoxide hydrolase	35 kDa	18	14	19	17	2.64575
MSMEG_3980	MSMEG_3980	GntR family transcriptional regulator	24 kDa	18	14	12	14.6667	3.05505
MSMEG_3051	gmk	guanylate kinase	22 kDa	18	8	6	10.6667	6.4291
MSMEG_2669	MSMEG_2669	hydrolase	27 kDa	18	17	19	18	1
MSMEG_2381	MSMEG_2381	hypothetical protein	41 kDa	18	15	22	18.3333	3.51188
MSMEG_2754	MSMEG_2754	hypothetical protein	9 kDa	18	14	7	13	5.56776
MSMEG_3513	eis	hypothetical protein	44 kDa	18	18	22	19.3333	2.3094
MSMEG_4479	MSMEG_4479	hypothetical protein	10 kDa	18	13	7	12.6667	5.50757
MSMEG_4688	MSMEG_4688	hypothetical protein	23 kDa	18	15	14	15.6667	2.08167
MSMEG_6750	MSMEG_6750	hypothetical protein	28 kDa	18	19	20	19	1
MSMEG_6195	MSMEG_6195	ion-transporting ATPase	40 kDa	18	9	22	16.3333	6.65833
MSMEG_4342	MSMEG_4342	metallo-beta-lactamase	22 kDa	18	24	16	19.3333	4.16333
MSMEG_1479	MSMEG_1479	methyltransferase, family protein	33 kDa	18	16	15	16.3333	1.52753
MSMEG_5702	MSMEG_5702	molybdenum cofactor synthesis domain-containing protein	17 kDa	18	12	6	12	6
MSMEG_0220	MSMEG_0220	monoglyceride lipase	30 kDa	18	17	18	17.6667	0.57735
MSMEG_2362	ligA	NAD-dependent DNA ligase LigA	76 kDa	18	10	37	21.6667	13.8684
MSMEG_5422	mazG	nucleoside triphosphate pyrophosphohydrolase	35 kDa	18	13	24	18.3333	5.50757
MSMEG_3663	MSMEG_3663	oxidoreductase	52 kDa	18	17	24	19.6667	3.78594
MSMEG_2475	MSMEG_2475	oxidoreductase YdbC	31 kDa	18	16	20	18	2
MSMEG_6903	MSMEG_6903	PadR family transcriptional regulator	21 kDa	18	16	21	18.3333	2.51661
MSMEG_4658	MSMEG_4658	sugar ABC transporter substrate-binding protein	34 kDa	18	23	21	20.6667	2.51661
MSMEG_1935	MSMEG_1935	TetR family transcriptional regulator	24 kDa	18	22	20	20	2
MSMEG_6934	trx2	thioredoxin	12 kDa	18	18	12	16	3.4641
MSMEG_0983	MSMEG_0983	two-component system response regulator	24 kDa	18	12	15	15	3
MSMEG_1255	MSMEG_1255	UvrD/REP helicase	81 kDa	18	10	25	17.6667	7.50555
MSMEG_4248	MSMEG_4248	1-acylglycerol-3-phosphate O-acyltransferase	26 kDa	17	10	8	11.6667	4.72582
MSMEG_2382	MSMEG_2382	5-carboxymethyl-2-hydroxymuconate delta-isomerase	28 kDa	17	14	17	16	1.73205
MSMEG_6585	MSMEG_6585	acyl-CoA dehydrogenase	44 kDa	17	25	26	22.6667	4.93288
MSMEG_6408	MSMEG_6408	acyltransferase	27 kDa	17	17	15	16.3333	1.1547
MSMEG_4320	MSMEG_4320	alkyl hydroperoxide reductase	17 kDa	17	11	8	12	4.58258
MSMEG_4916	glgE	alpha-amylase	77 kDa	17	16	33	22	9.53939
MSMEG_5725	MSMEG_5725	aminotransferase	42 kDa	17	19	20	18.6667	1.52753
MSMEG_5534	pcrA	ATP-dependent DNA helicase PcrA	87 kDa	17	8	20	15	6.245
MSMEG_3046	carA	carbamoyl phosphate synthase small subunit	41 kDa	17	9	15	13.6667	4.16333
MSMEG_2111	MSMEG_2111	chorismate mutase	19 kDa	17	10	9	12	4.3589
MSMEG_5488	mprA	DNA-binding response regulator	26 kDa	17	16	18	17	1
MSMEG_1825	rfbD1	dTDP-4-dehydrorhamnose reductase	34 kDa	17	20	15	17.3333	2.51661
MSMEG_6558	MSMEG_6558	enoyl-CoA hydratase	23 kDa	17	13	13	14.3333	2.3094
MSMEG_5658	MSMEG_5658	epoxide hydrolase	42 kDa	17	12	17	15.3333	2.88675
MSMEG_2953	EtdH2	ethyl tert-butyl ether degradation EthD	12 kDa	17	9	3	9.66667	7.02377
MSMEG_0034	fhaB	FHA domain-containing protein	17 kDa	17	10	7	11.3333	5.1316
MSMEG_6686	MSMEG_6686	glutaryl-CoA dehydrogenase	43 kDa	17	14	19	16.6667	2.51661
MSMEG_0884	MSMEG_0884	glyoxalase	14 kDa	17	7	5	9.66667	6.4291
MSMEG_2451	MSMEG_2451	HAD-superfamily hydrolase	28 kDa	17	16	15	16	1
MSMEG_0887	MSMEG_0887	hypothetical protein	21 kDa	17	12	10	13	3.60555
MSMEG_1931	MSMEG_1931	hypothetical protein	25 kDa	17	13	16	15.3333	2.08167
MSMEG_2333	MSMEG_2333	hypothetical protein	45 kDa	17	16	19	17.3333	1.52753
MSMEG_3494	MSMEG_3494	hypothetical protein	18 kDa	17	2	2	7	8.66025
MSMEG_4200	MSMEG_4200	hypothetical protein	48 kDa	17	13	18	16	2.64575
MSMEG_5057	MSMEG_5057	hypothetical protein	21 kDa	17	7	8	10.6667	5.50757
MSMEG_5890	MSMEG_5890	hypothetical protein	6 kDa	17	4	6	9	7
MSMEG_6454	MSMEG_6454	hypothetical protein	31 kDa	17	12	17	15.3333	2.88675
MSMEG_6929	MSMEG_6929	hypothetical protein	126 kDa	17	13	20	16.6667	3.51188
MSMEG_5165	MSMEG_5165	integral membrane protein	13 kDa	17	14	7	12.6667	5.1316
MSMEG_0212	MSMEG_0212	lyase	15 kDa	17	12	7	12	5
MSMEG_3034	pepQ	metallopeptidase, M24 family protein	40 kDa	17	18	23	19.3333	3.21455
MSMEG_2516	MSMEG_2516	oxidoreductase	32 kDa	17	15	15	15.6667	1.1547
MSMEG_4950	prfA	peptide chain release factor 1	39 kDa	17	19	27	21	5.2915
MSMEG_0861	psd	phosphatidylserine decarboxylase	25 kDa	17	18	15	16.6667	1.52753
MSMEG_4193	MSMEG_4193	phosphoglycerate mutase	24 kDa	17	18	16	17	1
MSMEG_5274	purT2	phosphoribosylglycinamide formyltransferase 2	43 kDa	17	8	22	15.6667	7.0946
MSMEG_0964	MSMEG_0964	pyridoxamine 5'-phosphate oxidase	18 kDa	17	11	9	12.3333	4.16333
MSMEG_3380	MSMEG_3380	pyridoxamine 5'-phosphate oxidase-like FMN-binding protein	15 kDa	17	12	6	11.6667	5.50757
MSMEG_1803	rsbW	RsbW protein	15 kDa	17	11	6	11.3333	5.50757
MSMEG_0930	MSMEG_0930	serine 3-dehydrogenase	26 kDa	17	20	21	19.3333	2.08167
MSMEG_4979	cysD	sulfate adenylyltransferase subunit 2	35 kDa	17	17	19	17.6667	1.1547
MSMEG_6201	MSMEG_6201	transglycosylase	83 kDa	17	11	23	17	6
MSMEG_0408	pks	type I modular polyketide synthase	390 kDa	17	17	32	22	8.66025
MSMEG_3792	rpmI	50S ribosomal protein L35	7 kDa	16	18	13	15.6667	2.51661
MSMEG_1366	mkl	ABC transporter ATP-binding protein	39 kDa	16	23	18	19	3.60555
MSMEG_6309	glnQ	ABC transporter ATP-binding protein	28 kDa	16	13	16	15	1.73205
MSMEG_1655	MSMEG_1655	alpha/beta hydrolase	31 kDa	16	12	9	12.3333	3.51188
MSMEG_3769	argH	argininosuccinate lyase	50 kDa	16	7	15	12.6667	4.93288
MSMEG_3394	MSMEG_3394	cupin	16 kDa	16	3	3	7.33333	7.50555
MSMEG_4437	ctaD	cytochrome C oxidase subunit I	65 kDa	16	17	21	18	2.64575
MSMEG_1429	MSMEG_1429	cytochrome P450-terp	46 kDa	16	9	20	15	5.56776
MSMEG_3648	gcvH	glycine cleavage system protein H	14 kDa	16	17	13	15.3333	2.08167
MSMEG_0791	thiO	glycine oxidase ThiO	36 kDa	16	13	18	15.6667	2.51661
MSMEG_3738	engA	GTP-binding protein EngA	51 kDa	16	17	21	18	2.64575
MSMEG_4556	lepA	GTP-binding protein LepA	70 kDa	16	10	24	16.6667	7.02377
MSMEG_2944	ruvA	Holliday junction DNA helicase RuvA	20 kDa	16	8	8	10.6667	4.6188
MSMEG_4713	MSMEG_4713	HpcH/HpaI aldolase/citrate lyase	29 kDa	16	11	17	14.6667	3.21455
MSMEG_3810	MSMEG_3810	hydrolase	25 kDa	16	14	16	15.3333	1.1547
MSMEG_4126	MSMEG_4126	hydrolase, isochorismatase	26 kDa	16	16	18	16.6667	1.1547
MSMEG_0060	MSMEG_0060	hypothetical protein	51 kDa	16	16	19	17	1.73205
MSMEG_0703	MSMEG_0703	hypothetical protein	22 kDa	16	13	13	14	1.73205
MSMEG_0736	MSMEG_0736	hypothetical protein	31 kDa	16	10	16	14	3.4641
MSMEG_0824	MSMEG_0824	hypothetical protein	23 kDa	16	18	12	15.3333	3.05505
MSMEG_1947	MSMEG_1947	hypothetical protein	9 kDa	16	14	7	12.3333	4.72582
MSMEG_2027	MSMEG_2027	hypothetical protein	16 kDa	16	11	8	11.6667	4.04145
MSMEG_2434	MSMEG_2434	hypothetical protein	17 kDa	16	13	7	12	4.58258
MSMEG_2622	MSMEG_2622	hypothetical protein	17 kDa	16	8	4	9.33333	6.1101
MSMEG_2746	MSMEG_2746	hypothetical protein	38 kDa	16	14	25	18.3333	5.85947
MSMEG_2820	MSMEG_2820	hypothetical protein	41 kDa	16	16	20	17.3333	2.3094
MSMEG_6109	lpqG	LpqG protein	25 kDa	16	21	20	19	2.64575
MSMEG_4464	MSMEG_4464	modulator of DNA gyrase	55 kDa	16	14	23	17.6667	4.72582
MSMEG_5832	purS	phosphoribosylformylglycinamidine synthase subunit PurS	9 kDa	16	18	9	14.3333	4.72582
MSMEG_1483	secY	preprotein translocase subunit SecY	48 kDa	16	12	17	15	2.64575
MSMEG_0391	MSMEG_0391	Rmt3 protein	29 kDa	16	17	21	18	2.64575
MSMEG_1804	sigF	RNA polymerase sigma factor SigF	28 kDa	16	21	21	19.3333	2.88675
MSMEG_1638	MSMEG_1638	roadblock/LC7 domain-contain protein	14 kDa	16	3	8	9	6.55744
MSMEG_5053	MSMEG_5053	short chain alcohol dehydrogenase	29 kDa	16	16	15	15.6667	0.57735
MSMEG_0779	MSMEG_0779	short chain dehydrogenase	26 kDa	16	15	14	15	1
MSMEG_2225	MSMEG_2225	TetR family transcriptional regulator	27 kDa	16	16	16	16	0
MSMEG_3036	nusB	transcription antitermination protein NusB	17 kDa	16	14	14	14.6667	1.1547
MSMEG_6289	MSMEG_6289	trypsin	34 kDa	16	14	12	14	2
MSMEG_4932	murA	UDP-N-acetylglucosamine 1-carboxyvinyltransferase	44 kDa	16	17	20	17.6667	2.08167
MSMEG_0918	MSMEG_0918	XRE family transcriptional regulator	15 kDa	16	5	5	8.66667	6.35085
MSMEG_1011	#N/A	#N/A	31 kDa	16	11	18	15	3.60555
MSMEG_0312	eda	2-dehydro-3-deoxyphosphogluconate aldolase	21 kDa	15	6	12	11	4.58258
MSMEG_6037	MSMEG_6037	2-hydroxy-6-ketonona-2,4-dienedioic acid hydrolase	32 kDa	15	8	9	10.6667	3.78594
MSMEG_1922	aroQ	3-dehydroquinate dehydratase	16 kDa	15	9	7	10.3333	4.16333
MSMEG_3033	aroB	3-dehydroquinate synthase	39 kDa	15	11	17	14.3333	3.05505
MSMEG_1954	MSMEG_1954	ABC transporter	48 kDa	15	16	20	17	2.64575
MSMEG_5800	purF	amidophosphoribosyltransferase	55 kDa	15	12	19	15.3333	3.51188
MSMEG_2788	MSMEG_2788	ATP/GTP-binding integral membrane protein	37 kDa	15	15	15	15	0
MSMEG_1526	MSMEG_1526	cutinase	24 kDa	15	6	3	8	6.245
MSMEG_5736	MSMEG_5736	cyclase/dehydrase	16 kDa	15	22	14	17	4.3589
MSMEG_3739	cmk	cytidylate kinase	24 kDa	15	14	16	15	1
MSMEG_1683	MSMEG_1683	cytosine/purines uracil thiamine allantoin permease	51 kDa	15	14	20	16.3333	3.21455
MSMEG_2395	ddl	D-alanyl-alanine synthetase A	39 kDa	15	16	18	16.3333	1.52753
MSMEG_2630	MSMEG_2630	DHH family protein	36 kDa	15	7	13	11.6667	4.16333
MSMEG_5196	MSMEG_5196	fasciclin domain-containing protein	26 kDa	15	19	16	16.6667	2.08167
MSMEG_0806	MSMEG_0806	hydrolase	53 kDa	15	12	23	16.6667	5.68624
MSMEG_0057	MSMEG_0057	hypothetical protein	31 kDa	15	14	22	17	4.3589
MSMEG_1285	MSMEG_1285	hypothetical protein	88 kDa	15	14	26	18.3333	6.65833
MSMEG_2698	MSMEG_2698	hypothetical protein	15 kDa	15	13	10	12.6667	2.51661
MSMEG_3657	MSMEG_3657	hypothetical protein	53 kDa	15	7	9	10.3333	4.16333
MSMEG_3733	MSMEG_3733	hypothetical protein	10 kDa	15	6	5	8.66667	5.50757
MSMEG_5482	mscL	large-conductance mechanosensitive channel	17 kDa	15	5	2	7.33333	6.80686
MSMEG_1836	manA	mannose-6-phosphate isomerase	41 kDa	15	12	18	15	3
MSMEG_1382	mmpL5b	MmpL5 protein	106 kDa	15	8	16	13	4.3589
MSMEG_3215	MSMEG_3215	molybdenum ABC transporter ATPase	29 kDa	15	12	13	13.3333	1.52753
MSMEG_2375	wrbA	NAD(P)H:quinone oxidoreductase, type IV	22 kDa	15	15	14	14.6667	0.57735
MSMEG_0020	MSMEG_0020	periplasmic binding protein	34 kDa	15	11	13	13	2
MSMEG_0313	edd	phosphogluconate dehydratase	63 kDa	15	14	21	16.6667	3.78594
MSMEG_1834	manB	phosphomannomutase	50 kDa	15	15	26	18.6667	6.35085
MSMEG_6418	pheA	prephenate dehydratase	32 kDa	15	12	14	13.6667	1.52753
MSMEG_0033	ppp	protein phosphatase 2C	53 kDa	15	12	18	15	3
MSMEG_6243	MSMEG_6243	response regulator receiver domain-containing protein	19 kDa	15	7	4	8.66667	5.68624
MSMEG_0030	pknA	serine/threonine protein kinase	45 kDa	15	12	16	14.3333	2.08167
MSMEG_1672	sdhC	succinate dehydrogenase, cytochrome b556 subunit	16 kDa	15	15	9	13	3.4641
MSMEG_4530	cysA	sulfate ABC transporter ATP-binding protein	39 kDa	15	13	17	15	2
MSMEG_4847	MSMEG_4847	TetR family transcriptional regulator	24 kDa	15	16	15	15.3333	0.57735
MSMEG_0629	tam	trans-aconitate 2-methyltransferase	29 kDa	15	13	13	13.6667	1.1547
MSMEG_4237	MSMEG_4237	transmembrane protein	14 kDa	15	12	8	11.6667	3.51188
MSMEG_4484	MSMEG_4484	transmembrane protein	72 kDa	15	15	28	19.3333	7.50555
MSMEG_3309	MSMEG_3309	tryptophan synthase subunit beta	46 kDa	15	16	20	17	2.64575
MSMEG_2399	ung	uracil-DNA glycosylase	25 kDa	15	19	14	16	2.64575
MSMEG_5895	mce4F	virulence factor mce family protein	59 kDa	15	9	12	12	3
MSMEG_6076	ispD	2-C-methyl-D-erythritol 4-phosphate cytidylyltransferase	22 kDa	14	19	14	15.6667	2.88675
MSMEG_1353	MSMEG_1353	ABC transporter	52 kDa	14	17	29	20	7.93725
MSMEG_5059	sugB	ABC transporter permease	30 kDa	14	8	6	9.33333	4.16333
MSMEG_0909	MSMEG_0909	acyl-ACP thioesterase	32 kDa	14	14	7	11.6667	4.04145
MSMEG_0270	MSMEG_0270	aminoglycoside phosphotransferase	38 kDa	14	10	14	12.6667	2.3094
MSMEG_6387	MSMEG_6387	arabinosyltransferase A	115 kDa	14	8	20	14	6
MSMEG_6388	MSMEG_6388	arabinosyltransferase B	115 kDa	14	19	27	20	6.55744
MSMEG_5426	glmU	bifunctional N-acetylglucosamine-1-phosphate uridyltransferase/glucosamine-1-phosphate acetyltransferase	50 kDa	14	8	6	9.33333	4.16333
MSMEG_0641	MSMEG_0641	binding-protein-dependent transporters inner membrane component	35 kDa	14	15	15	14.6667	0.57735
MSMEG_4358	MSMEG_4358	D-beta-hydroxybutyrate dehydrogenase	26 kDa	14	9	10	11	2.64575
MSMEG_0956	hemB	delta-aminolevulinic acid dehydratase	35 kDa	14	12	14	13.3333	1.1547
MSMEG_5185	echA10	enoyl-CoA hydratase	29 kDa	14	10	10	11.3333	2.3094
MSMEG_2963	MSMEG_2963	extracellular solute-binding protein	58 kDa	14	8	19	13.6667	5.50757
MSMEG_3225	gltB	ferredoxin-dependent glutamate synthase 1	164 kDa	14	7	20	13.6667	6.50641
MSMEG_5335	MSMEG_5335	formamidase	45 kDa	14	17	17	16	1.73205
MSMEG_0752	fbaA	fructose-bisphosphate aldolase	37 kDa	14	12	14	13.3333	1.1547
MSMEG_0366	MSMEG_0366	hypothetical protein	19 kDa	14	10	6	10	4
MSMEG_3204	MSMEG_3204	hypothetical protein	14 kDa	14	7	5	8.66667	4.72582
MSMEG_3514	MSMEG_3514	hypothetical protein	9 kDa	14	5	5	8	5.19615
MSMEG_3595	MSMEG_3595	hypothetical protein	24 kDa	14	12	9	11.6667	2.51661
MSMEG_3884	MSMEG_3884	hypothetical protein	31 kDa	14	23	17	18	4.58258
MSMEG_4199	MSMEG_4199	hypothetical protein	18 kDa	14	9	12	11.6667	2.51661
MSMEG_5087	MSMEG_5087	hypothetical protein	21 kDa	14	7	12	11	3.60555
MSMEG_5452	MSMEG_5452	hypothetical protein	24 kDa	14	10	12	12	2
MSMEG_5634	MSMEG_5634	hypothetical protein	16 kDa	14	9	6	9.66667	4.04145
MSMEG_6215	MSMEG_6215	hypothetical protein	26 kDa	14	11	16	13.6667	2.51661
MSMEG_0750	MSMEG_0750	membrane protein	26 kDa	14	19	13	15.3333	3.21455
MSMEG_0775	MSMEG_0775	metallo-beta-lactamase superfamily protein	27 kDa	14	12	18	14.6667	3.05505
MSMEG_4504	dnaJ2	molecular chaperone DnaJ	40 kDa	14	14	16	14.6667	1.1547
MSMEG_1937	MSMEG_1937	molybdopterin biosynthesis-like protein MoeZ	43 kDa	14	8	15	12.3333	3.78594
MSMEG_5701	moaE	molybdopterin converting factor subunit 2	15 kDa	14	6	7	9	4.3589
MSMEG_0109	pntB1a	NAD(P) transhydrogenase subunit beta	50 kDa	14	11	13	12.6667	1.52753
MSMEG_3201	nadC	nicotinate-nucleotide pyrophosphorylase	30 kDa	14	10	15	13	2.64575
MSMEG_5073	MSMEG_5073	O-methyltransferase, family protein 3	22 kDa	14	11	12	12.3333	1.52753
MSMEG_6337	fadE36	phosphotransferase enzyme family protein	37 kDa	14	9	16	13	3.60555
MSMEG_0953	hemC	porphobilinogen deaminase	33 kDa	14	13	19	15.3333	3.21455
MSMEG_2418	rnc	ribonuclease III	24 kDa	14	12	8	11.3333	3.05505
MSMEG_5414	MSMEG_5414	septum formation initiator subfamily protein	42 kDa	14	9	8	10.3333	3.21455
MSMEG_2511	MSMEG_2511	siderophore utilization protein	31 kDa	14	12	21	15.6667	4.72582
MSMEG_3478	MSMEG_3478	tena/thi-4 family protein	27 kDa	14	21	14	16.3333	4.04145
MSMEG_2309	MSMEG_2309	transcriptional regulatory protein	28 kDa	14	13	14	13.6667	0.57735
MSMEG_6913	MSMEG_6913	transcriptional regulatory protein	18 kDa	14	9	8	10.3333	3.21455
MSMEG_4490	uppS	UDP pyrophosphate synthase	33 kDa	14	15	16	15	1
MSMEG_4116	MSMEG_4116	3-hydroxybutyryl-CoA dehydrogenase	32 kDa	13	10	12	11.6667	1.52753
MSMEG_2536	MSMEG_2536	3-oxoacyl-ACP reductase	27 kDa	13	17	16	15.3333	2.08167
MSMEG_5494	fadE12b	acyl-CoA dehydrogenase	41 kDa	13	12	14	13	1
MSMEG_0455	MSMEG_0455	aldehyde dehydrogenase	50 kDa	13	14	17	14.6667	2.08167
MSMEG_5250	MSMEG_5250	CalR9 protein	47 kDa	13	12	20	15	4.3589
MSMEG_4647	MSMEG_4647	carbohydrate kinase PfkB	29 kDa	13	13	14	13.3333	0.57735
MSMEG_0443	MSMEG_0443	carbon-nitrogen hydrolase	36 kDa	13	7	14	11.3333	3.78594
MSMEG_2090	ftsX	cell division protein FtsX	33 kDa	13	4	7	8	4.58258
MSMEG_6291	MSMEG_6291	D-amino-acid dehydrogenase	44 kDa	13	16	19	16	3
MSMEG_1740	MSMEG_1740	dehydrogenase/reductase SDR family protein member 4	27 kDa	13	9	10	10.6667	2.08167
MSMEG_5872	phoP	DNA-binding response regulator PhoP	27 kDa	13	12	19	14.6667	3.78594
MSMEG_0937	regX3	DNA-binding response regulator RegX3	25 kDa	13	14	13	13.3333	0.57735
MSMEG_2125	MSMEG_2125	glycerol operon regulatory protein	26 kDa	13	8	9	10	2.64575
MSMEG_3186	glgX	glycogen debranching protein GlgX	80 kDa	13	4	17	11.3333	6.65833
MSMEG_0166	MSMEG_0166	GntR family transcriptional regulator	27 kDa	13	7	8	9.33333	3.21455
MSMEG_0833	MSMEG_0833	hypothetical protein	12 kDa	13	10	4	9	4.58258
MSMEG_1475	MSMEG_1475	hypothetical protein	35 kDa	13	10	9	10.6667	2.08167
MSMEG_1734	MSMEG_1734	hypothetical protein	17 kDa	13	9	3	8.33333	5.03322
MSMEG_3574	MSMEG_3574	hypothetical protein	59 kDa	13	9	22	14.6667	6.65833
MSMEG_5615	MSMEG_5615	hypothetical protein	16 kDa	13	7	3	7.66667	5.03322
MSMEG_4454	ltaE	L-threonine aldolase	36 kDa	13	6	14	11	4.3589
MSMEG_3064	fmt	methionyl-tRNA formyltransferase	33 kDa	13	11	14	12.6667	1.52753
MSMEG_1482	MSMEG_1482	methyltransferase	33 kDa	13	13	16	14	1.73205
MSMEG_2038	MSMEG_2038	monooxygenase, flavin-binding family protein	58 kDa	13	6	14	11	4.3589
MSMEG_0224	MSMEG_0224	O-methyltransferase MdmC	23 kDa	13	21	18	17.3333	4.04145
MSMEG_4686	MSMEG_4686	oxidoreductase YdbC	32 kDa	13	15	21	16.3333	4.16333
MSMEG_6402	MSMEG_6402	PAP2 superfamily protein	18 kDa	13	12	9	11.3333	2.08167
MSMEG_0064	ppe68	PPE family protein	44 kDa	13	11	12	12	1
MSMEG_3863	MSMEG_3863	pyridoxamine 5'-phosphate oxidase	14 kDa	13	2	5	6.66667	5.68624
MSMEG_5170	MSMEG_5170	pyridoxamine 5'-phosphate oxidase	16 kDa	13	7	5	8.33333	4.16333
MSMEG_3602	MSMEG_3602	ribose transport ATP-binding protein RbsA	55 kDa	13	12	24	16.3333	6.65833
MSMEG_2091	smpB	SsrA-binding protein	18 kDa	13	3	4	6.66667	5.50757
MSMEG_0042	MSMEG_0042	TetR family transcriptional regulator	21 kDa	13	5	2	6.66667	5.68624
MSMEG_1397	MSMEG_1397	TetR family transcriptional regulator	21 kDa	13	4	5	7.33333	4.93288
MSMEG_0760	MSMEG_0760	thioesterase	23 kDa	13	9	7	9.66667	3.05505
MSMEG_5423	mfd	transcription-repair coupling factor	131 kDa	13	4	17	11.3333	6.65833
MSMEG_4977	MSMEG_4977	3'(2'),5'-bisphosphate nucleotidase	26 kDa	12	12	17	13.6667	2.88675
MSMEG_3704	MSMEG_3704	3-alpha-hydroxysteroid dehydrogenase	31 kDa	12	11	9	10.6667	1.52753
MSMEG_3238	MSMEG_3238	3-mercaptopyruvate sulfurtransferase	30 kDa	12	8	6	8.66667	3.05505
MSMEG_2400	rpmB	50S ribosomal protein L28	7 kDa	12	11	7	10	2.64575
MSMEG_3505	MSMEG_3505	6-aminohexanoate-cyclic-dimer hydrolase	50 kDa	12	6	9	9	3
MSMEG_3250	MSMEG_3250	ABC transporter ATP-binding protein	31 kDa	12	16	13	13.6667	2.08167
MSMEG_1497	fadE9	acyl-CoA dehydrogenase	43 kDa	12	7	14	11	3.60555
MSMEG_0309	MSMEG_0309	aldehyde dehydrogenase	52 kDa	12	9	16	12.3333	3.51188
MSMEG_5727	alc	allantoicase	35 kDa	12	8	19	13	5.56776
MSMEG_2786	MSMEG_2786	alpha/beta hydrolase	55 kDa	12	11	18	13.6667	3.78594
MSMEG_3771	argR	arginine repressor	16 kDa	12	12	4	9.33333	4.6188
MSMEG_2594	asnB	asparagine synthase	65 kDa	12	5	15	10.6667	5.1316
MSMEG_1528	MSMEG_1528	cutinase	22 kDa	12	12	7	10.3333	2.88675
MSMEG_2532	aroQ2	dehydroquinase dehydratase, type II	21 kDa	12	10	9	10.3333	1.52753
MSMEG_3271	MSMEG_3271	dihydroxyacetone kinase	60 kDa	12	10	17	13	3.60555
MSMEG_3053	rpoZ	DNA-directed RNA polymerase subunit omega	12 kDa	12	7	4	7.66667	4.04145
MSMEG_3111	MSMEG_3111	extracellular solute-binding protein	47 kDa	12	18	21	17	4.58258
MSMEG_2118	nagB	glucosamine-6-phosphate deaminase	28 kDa	12	13	16	13.6667	2.08167
MSMEG_0070	MSMEG_0070	hypothetical protein	12 kDa	12	6	14	10.6667	4.16333
MSMEG_0905	pcaC2	hypothetical protein	21 kDa	12	14	12	12.6667	1.1547
MSMEG_0967	MSMEG_0967	hypothetical protein	14 kDa	12	6	4	7.33333	4.16333
MSMEG_1244	MSMEG_1244	hypothetical protein	126 kDa	12	8	26	15.3333	9.45163
MSMEG_2176	MSMEG_2176	hypothetical protein	12 kDa	12	8	7	9	2.64575
MSMEG_4128	MSMEG_4128	hypothetical protein	31 kDa	12	16	8	12	4
MSMEG_4399	MSMEG_4399	hypothetical protein	13 kDa	12	8	5	8.33333	3.51188
MSMEG_6110	hpt	hypoxanthine phosphoribosyltransferase	22 kDa	12	11	14	12.3333	1.52753
MSMEG_0828	MSMEG_0828	immunogenic protein MPT63	34 kDa	12	15	18	15	3
MSMEG_0695	MSMEG_0695	isoniazid inductible protein IniA	66 kDa	12	10	21	14.3333	5.85947
MSMEG_2468	MSMEG_2468	L-carnitine dehydratase/bile acid-inducible protein F	43 kDa	12	17	19	16	3.60555
MSMEG_4471	MSMEG_4471	MarR family transcriptional regulator	16 kDa	12	5	7	8	3.60555
MSMEG_0380	mmpS4	MmpS4 protein	15 kDa	12	8	7	9	2.64575
MSMEG_5068	mrp	Mrp protein	40 kDa	12	14	24	16.6667	6.4291
MSMEG_2119	nagA	N-acetylglucosamine-6-phosphate deacetylase	39 kDa	12	10	15	12.3333	2.51661
MSMEG_6935	MSMEG_6935	N-acetylmuramoyl-L-alanine amidase	43 kDa	12	10	13	11.6667	1.52753
MSMEG_3048	pyrF	orotidine 5'-phosphate decarboxylase	28 kDa	12	10	10	10.6667	1.1547
MSMEG_6730	MSMEG_6730	oxidoreductase YdbC	33 kDa	12	12	13	12.3333	0.57735
MSMEG_0261	MSMEG_0261	p40 protein	35 kDa	12	11	10	11	1
MSMEG_1039	MSMEG_1039	periplasmic binding protein	37 kDa	12	12	15	13	1.73205
MSMEG_4579	MSMEG_4579	phosphoglycerate mutase	24 kDa	12	10	7	9.66667	2.51661
MSMEG_3846	MSMEG_3846	phosphotransferase enzyme family protein	72 kDa	12	3	16	10.3333	6.65833
MSMEG_0121	MSMEG_0121	rhamnolipid biosynthesis 3-oxoacyl-ACP reductase	26 kDa	12	16	20	16	4
MSMEG_4568	rnz2	ribonuclease Z	30 kDa	12	9	6	9	3
MSMEG_3532	MSMEG_3532	serine/threonine dehydratase	33 kDa	12	12	16	13.3333	2.3094
MSMEG_4330	MSMEG_4330	short chain dehydrogenase	26 kDa	12	13	13	12.6667	0.57735
MSMEG_6916	MSMEG_6916	short chain dehydrogenase	23 kDa	12	5	12	9.66667	4.04145
MSMEG_2553	MSMEG_2553	TetR family transcriptional regulator	20 kDa	12	9	6	9	3
MSMEG_4142	MSMEG_4142	TetR family transcriptional regulator	23 kDa	12	8	7	9	2.64575
MSMEG_2771	ceoB	TrkA protein	24 kDa	12	11	8	10.3333	2.08167
MSMEG_2780	hemE	uroporphyrinogen decarboxylase	37 kDa	12	14	15	13.6667	1.52753
MSMEG_6101	folK	2-amino-4-hydroxy-6- hydroxymethyldihydropteridine pyrophosphokinase	19 kDa	11	10	12	11	1
MSMEG_6075	ispF	2-C-methyl-D-erythritol 2,4-cyclodiphosphate synthase	17 kDa	11	13	5	9.66667	4.16333
MSMEG_5182	MSMEG_5182	2-nitropropane dioxygenase	36 kDa	11	3	12	8.66667	4.93288
MSMEG_5276	echA9	3-hydroxyisobutyryl-CoA hydrolase	37 kDa	11	8	12	10.3333	2.08167
MSMEG_1410	fabG2	3-ketoacyl-ACP reductase	30 kDa	11	7	9	9	2
MSMEG_5795	dat	4-amino-4-deoxychorismate lyase	31 kDa	11	15	15	13.6667	2.3094
MSMEG_4756	acpS	4'-phosphopantetheinyl transferase	14 kDa	11	5	6	7.33333	3.21455
MSMEG_2456	MSMEG_2456	5,10-methylenetetrahydromethanopterin reductase	36 kDa	11	8	13	10.6667	2.51661
MSMEG_4951	rpmE	50S ribosomal protein L31	8 kDa	11	4	3	6	4.3589
MSMEG_3119	MSMEG_3119	ABC transporter ATP-binding protein	34 kDa	11	11	12	11.3333	0.57735
MSMEG_3140	MSMEG_3140	ABC transporter ATP-binding protein	58 kDa	11	15	21	15.6667	5.03322
MSMEG_6911	MSMEG_6911	ABC transporter ATP-binding protein	26 kDa	11	9	5	8.33333	3.05505
MSMEG_5866	adhB2	alcohol dehydrogenase	40 kDa	11	7	12	10	2.64575
MSMEG_0445	MSMEG_0445	amidohydrolase	58 kDa	11	8	14	11	3
MSMEG_5828	MSMEG_5828	aminopeptidase	45 kDa	11	10	17	12.6667	3.78594
MSMEG_6741	MSMEG_6741	ANTAR domain-containing protein	25 kDa	11	6	4	7	3.60555
MSMEG_6396	mpt51	antigen 85-C	32 kDa	11	8	10	9.66667	1.52753
MSMEG_3265	MSMEG_3265	arabitol-phosphate dehydrogenase	39 kDa	11	7	14	10.6667	3.51188
MSMEG_1451	MSMEG_1451	arylsulfatase	86 kDa	11	2	10	7.66667	4.93288
MSMEG_3043	pyrB	aspartate carbamoyltransferase	34 kDa	11	5	9	8.33333	3.05505
MSMEG_3237	MSMEG_3237	ATP-binding protein	28 kDa	11	12	10	11	1
MSMEG_4671	clpX	ATP-dependent protease ATP-binding subunit ClpX	47 kDa	11	6	12	9.66667	3.21455
MSMEG_3054	coaBC	bifunctional phosphopantothenoylcysteine decarboxylase/phosphopantothenate synthase	43 kDa	11	10	16	12.3333	3.21455
MSMEG_6733	MSMEG_6733	carbon-nitrogen hydrolase	28 kDa	11	12	8	10.3333	2.08167
MSMEG_0858	MSMEG_0858	cell division control protein Cdc48	78 kDa	11	6	21	12.6667	7.63763
MSMEG_6113	dacB2	D-alanyl-D-alanine carboxypeptidase/D-alanyl-D-alanine-endopeptidase	49 kDa	11	9	12	10.6667	1.52753
MSMEG_5440	tatD	deoxyribonuclease	31 kDa	11	9	10	10	1
MSMEG_3900	ectB	diaminobutyrate--2-oxoglutarate aminotransferase	46 kDa	11	10	13	11.3333	1.52753
MSMEG_6788	MSMEG_6788	dihydroxyacetone kinase	59 kDa	11	11	10	10.6667	0.57735
MSMEG_0456	MSMEG_0456	DNA gyrase subunit A	77 kDa	11	9	16	12	3.60555
MSMEG_0457	MSMEG_0457	DNA topoisomerase IV subunit B	72 kDa	11	2	19	10.6667	8.5049
MSMEG_2690	MSMEG_2690	DNA translocase FtsK	99 kDa	11	6	19	12	6.55744
MSMEG_1826	MSMEG_1826	dTDP-RhA:a-D-GlcNAc-diphosphoryl polyprenol, a-3-L-rhamnosyl transferase	32 kDa	11	10	10	10.3333	0.57735
MSMEG_5371	ehuA2	ectoine/hydroxyectoine ABC transporter ATP-binding protein	28 kDa	11	7	9	9	2
MSMEG_4908	MSMEG_4908	endo-type 6-aminohexanoate oligomer hydrolase	34 kDa	11	3	4	6	4.3589
MSMEG_1331	echA3	enoyl-CoA hydratase	24 kDa	11	11	7	9.66667	2.3094
MSMEG_6283	MSMEG_6283	FAD binding domain-containing protein	52 kDa	11	19	19	16.3333	4.6188
MSMEG_1604	choD	FAD dependent oxidoreductase	63 kDa	11	11	23	15	6.9282
MSMEG_3465	MSMEG_3465	fatty-acid--CoA ligase	66 kDa	11	4	12	9	4.3589
MSMEG_2200	purU	formyltetrahydrofolate deformylase	33 kDa	11	7	12	10	2.64575
MSMEG_4621	proB	gamma-glutamyl kinase	39 kDa	11	11	15	12.3333	2.3094
MSMEG_6757	MSMEG_6757	glycerol operon regulatory protein	27 kDa	11	13	10	11.3333	1.52753
MSMEG_1736	glpD2	glycerol-3-phosphate dehydrogenase	63 kDa	11	7	23	13.6667	8.32666
MSMEG_2942	MSMEG_2942	glyoxalase/bleomycin resistance protein/dioxygenase superfamily protein	16 kDa	11	3	3	5.66667	4.6188
MSMEG_2173	MSMEG_2173	GntR family transcriptional regulator	25 kDa	11	9	8	9.33333	1.52753
MSMEG_0867	MSMEG_0867	hydrolase	29 kDa	11	9	8	9.33333	1.52753
MSMEG_3753	MSMEG_3753	hydrolase	36 kDa	11	8	9	9.33333	1.52753
MSMEG_0142	MSMEG_0142	hypothetical protein	20 kDa	11	7	2	6.66667	4.50925
MSMEG_0231	MSMEG_0231	hypothetical protein	10 kDa	11	5	3	6.33333	4.16333
MSMEG_0235	MSMEG_0235	hypothetical protein	22 kDa	11	9	6	8.66667	2.51661
MSMEG_0365	MSMEG_0365	hypothetical protein	66 kDa	11	5	18	11.3333	6.50641
MSMEG_0399	mbtH	hypothetical protein	9 kDa	11	3	4	6	4.3589
MSMEG_0580	MSMEG_0580	hypothetical protein	29 kDa	11	13	10	11.3333	1.52753
MSMEG_0901	MSMEG_0901	hypothetical protein	17 kDa	11	11	10	10.6667	0.57735
MSMEG_1076	MSMEG_1076	hypothetical protein	10 kDa	11	7	6	8	2.64575
MSMEG_1419	MSMEG_1419	hypothetical protein	26 kDa	11	11	6	9.33333	2.88675
MSMEG_1581	MSMEG_1581	hypothetical protein	17 kDa	11	5	4	6.66667	3.78594
MSMEG_1823	MSMEG_1823	hypothetical protein	24 kDa	11	8	10	9.66667	1.52753
MSMEG_2261	MSMEG_2261	hypothetical protein	19 kDa	11	11	5	9	3.4641
MSMEG_3261	MSMEG_3261	hypothetical protein	31 kDa	11	12	14	12.3333	1.52753
MSMEG_3278	MSMEG_3278	hypothetical protein	13 kDa	11	8	5	8	3
MSMEG_3489	MSMEG_3489	hypothetical protein	24 kDa	11	11	9	10.3333	1.1547
MSMEG_3688	MSMEG_3688	hypothetical protein	11 kDa	11	16	9	12	3.60555
MSMEG_4631	MSMEG_4631	hypothetical protein	20 kDa	11	7	8	8.66667	2.08167
MSMEG_5081	MSMEG_5081	hypothetical protein	6 kDa	11	3	4	6	4.3589
MSMEG_5215	MSMEG_5215	hypothetical protein	19 kDa	11	8	4	7.66667	3.51188
MSMEG_5690	MSMEG_5690	hypothetical protein	17 kDa	11	7	4	7.33333	3.51188
MSMEG_5694	MSMEG_5694	hypothetical protein	18 kDa	11	12	7	10	2.64575
MSMEG_5894	MSMEG_5894	hypothetical protein	23 kDa	11	18	15	14.6667	3.51188
MSMEG_3211	hisF	imidazole glycerol phosphate synthase subunit HisF	27 kDa	11	2	6	6.33333	4.50925
MSMEG_3208	hisH	imidazole glycerol phosphate synthase subunit HisH	22 kDa	11	8	7	8.66667	2.08167
MSMEG_4239	MSMEG_4239	LppM protein	25 kDa	11	13	7	10.3333	3.05505
MSMEG_2369	MSMEG_2369	LppZ protein	38 kDa	11	6	8	8.33333	2.51661
MSMEG_6092	lsr2	Lsr2 protein	12 kDa	11	4	2	5.66667	4.72582
MSMEG_4537	MSMEG_4537	major membrane protein I	34 kDa	11	10	15	12	2.64575
MSMEG_3284	MSMEG_3284	MarR family transcriptional regulator	16 kDa	11	6	3	6.66667	4.04145
MSMEG_0140	MSMEG_0140	mce associated membrane protein	22 kDa	11	5	5	7	3.4641
MSMEG_1944	MSMEG_1944	membrane protein	14 kDa	11	10	4	8.33333	3.78594
MSMEG_6278	MSMEG_6278	metallo-beta-lactamase superfamily protein	25 kDa	11	7	5	7.66667	3.05505
MSMEG_2587	map2	methionine aminopeptidase	31 kDa	11	10	15	12	2.64575
MSMEG_6483	MSMEG_6483	methyltransferase type 11	26 kDa	11	6	8	8.33333	2.51661
MSMEG_1381	MSMEG_1381	MmpS5 protein	15 kDa	11	9	6	8.66667	2.51661
MSMEG_2045	MSMEG_2045	monoxygenase	50 kDa	11	8	12	10.3333	2.08167
MSMEG_4907	MSMEG_4907	Mov34/MPN/PAD-1 family protein	16 kDa	11	7	4	7.33333	3.51188
MSMEG_5261	mca	mycothiol conjugate amidase Mca	33 kDa	11	8	8	9	1.73205
MSMEG_2611	gorA	mycothione reductase	50 kDa	11	15	16	14	2.64575
MSMEG_4617	nadE	NAD synthetase	75 kDa	11	5	26	14	10.8167
MSMEG_2393	gpsA	NAD(P)H-dependent glycerol-3-phosphate dehydrogenase	34 kDa	11	5	6	7.33333	3.21455
MSMEG_2800	MSMEG_2800	NADPH-dependent FMN reductase	17 kDa	11	5	4	6.66667	3.78594
MSMEG_4911	pncB	nicotinate phosphoribosyltransferase	46 kDa	11	17	16	14.6667	3.21455
MSMEG_0551	MSMEG_0551	nitrate/sulfonate/bicarbonate ABC transporter ATPase	28 kDa	11	10	15	12	2.64575
MSMEG_4256	MSMEG_4256	NLP/P60 family protein	39 kDa	11	13	13	12.3333	1.1547
MSMEG_4668	MSMEG_4668	oxidoreductase alpha (molybdopterin) subunit	84 kDa	11	6	19	12	6.55744
MSMEG_0451	MSMEG_0451	oxidoreductase, FAD-linked	9 kDa	11	6	2	6.33333	4.50925
MSMEG_5252	coaA	pantothenate kinase	36 kDa	11	6	7	8	2.64575
MSMEG_6096	coaX	pantothenate kinase	29 kDa	11	5	5	7	3.4641
MSMEG_0029	trpG	para-aminobenzoate synthase component II	24 kDa	11	14	7	10.6667	3.51188
MSMEG_5779	pstB	phosphate ABC transporter ATP-binding protein	28 kDa	11	9	12	10.6667	1.52753
MSMEG_2799	MSMEG_2799	phospho-2-dehydro-3-deoxyheptonate aldolase	37 kDa	11	8	19	12.6667	5.68624
MSMEG_0915	MSMEG_0915	polyphosphate kinase	34 kDa	11	9	10	10	1
MSMEG_3877	cobM	precorrin-4 C(11)-methyltransferase	26 kDa	11	5	7	7.66667	3.05505
MSMEG_3872	cobH	precorrin-8X methylmutase	22 kDa	11	13	12	12	1
MSMEG_6519	MSMEG_6519	pyridoxamine 5'-phosphate oxidase	28 kDa	11	6	7	8	2.64575
MSMEG_1423	MSMEG_1423	radical SAM domain-containing protein	42 kDa	11	7	12	10	2.64575
MSMEG_3071	ribE	riboflavin synthase subunit alpha	21 kDa	11	10	7	9.33333	2.08167
MSMEG_2761	MSMEG_2761	secreted alanine rich protein	23 kDa	11	10	8	9.66667	1.52753
MSMEG_3607	MSMEG_3607	short chain dehydrogenase	26 kDa	11	14	12	12.3333	1.52753
MSMEG_5867	MSMEG_5867	steroid delta-isomerase	16 kDa	11	7	4	7.33333	3.51188
MSMEG_4656	MSMEG_4656	sugar ABC transporter ATP-binding protein	29 kDa	11	10	9	10	1
MSMEG_0505	MSMEG_0505	sugar ABC transporter substrate-binding protein	48 kDa	11	5	9	8.33333	3.05505
MSMEG_0789	thiE	thiamine-phosphate pyrophosphorylase	24 kDa	11	13	12	12	1
MSMEG_6515	treS	trehalose synthase	68 kDa	11	4	17	10.6667	6.50641
MSMEG_0252	trmB	tRNA (guanine-N(7)-)-methyltransferase	27 kDa	11	11	7	9.66667	2.3094
MSMEG_1131	MSMEG_1131	tryptophan-rich sensory protein	17 kDa	11	9	3	7.66667	4.16333
MSMEG_4261	MSMEG_4261	ubiquinol-cytochrome C reductase cytochrome C subunit	28 kDa	11	13	8	10.6667	2.51661
MSMEG_1115	ubiE	ubiquinone/menaquinone biosynthesis methyltransferase	25 kDa	11	5	6	7.33333	3.21455
MSMEG_1296	MSMEG_1296	uricase	33 kDa	11	6	8	8.33333	2.51661
MSMEG_2578	dxr	1-deoxy-D-xylulose 5-phosphate reductoisomerase	41 kDa	10	15	18	14.3333	4.04145
MSMEG_6725	MSMEG_6725	ABC transporter ATP-binding protein	52 kDa	10	8	10	9.33333	1.1547
MSMEG_1001	MSMEG_1001	acetyltransferase, gnat family protein	30 kDa	10	7	7	8	1.73205
MSMEG_1926	MSMEG_1926	acid phosphatase	22 kDa	10	6	8	8	2
MSMEG_5029	MSMEG_5029	alkanal monooxygenase subunit alpha	37 kDa	10	6	8	8	2
MSMEG_5892	otsA	alpha,alpha-trehalose-phosphate synthase	56 kDa	10	9	14	11	2.64575
MSMEG_1640	MSMEG_1640	ATP/GTP-binding protein	21 kDa	10	8	7	8.33333	1.52753
MSMEG_4305	MSMEG_4305	bifunctional RNase H/acid phosphatase	39 kDa	10	11	13	11.3333	1.52753
MSMEG_2616	cobO	cob(I)yrinic acid a,c-diamide adenosyltransferase	22 kDa	10	3	5	6	3.60555
MSMEG_4251	MSMEG_4251	cyclase/dehydrase	16 kDa	10	11	9	10	1
MSMEG_2974	ppiB	cyclophilin type peptidyl-prolyl cis-trans isomerase	30 kDa	10	10	10	10	0
MSMEG_2735	dapF	diaminopimelate epimerase	30 kDa	10	4	4	6	3.4641
MSMEG_3422	MSMEG_3422	D-isomer specific 2-hydroxyacid dehydrogenase	37 kDa	10	8	16	11.3333	4.16333
MSMEG_5576	MSMEG_5576	D-mannonate oxidoreductase	53 kDa	10	3	15	9.33333	6.02771
MSMEG_3178	dnaE	DNA polymerase III subunit alpha	129 kDa	10	4	16	10	6
MSMEG_3808	uvrA	excinuclease ABC subunit A	106 kDa	10	7	21	12.6667	7.37111
MSMEG_0114	MSMEG_0114	extracellular solute-binding protein	36 kDa	10	11	10	10.3333	0.57735
MSMEG_0061	MSMEG_0061	ftsk/SpoIIIE family protein	81 kDa	10	9	13	10.6667	2.08167
MSMEG_0417	MSMEG_0417	fumarate reductase iron-sulfur subunit	29 kDa	10	9	9	9.33333	0.57735
MSMEG_0608	MSMEG_0608	glyoxalase	22 kDa	10	5	7	7.33333	2.51661
MSMEG_2593	MSMEG_2593	GNAT family acetyltransferase	66 kDa	10	6	14	10	4
MSMEG_2415	MSMEG_2415	hemerythrin HHE cation binding protein	21 kDa	10	6	5	7	2.64575
MSMEG_0369	MSMEG_0369	hypothetical protein	28 kDa	10	2	8	6.66667	4.16333
MSMEG_0682	MSMEG_0682	hypothetical protein	27 kDa	10	9	7	8.66667	1.52753
MSMEG_0882	MSMEG_0882	hypothetical protein	14 kDa	10	6	6	7.33333	2.3094
MSMEG_1130	MSMEG_1130	hypothetical protein	41 kDa	10	7	12	9.66667	2.51661
MSMEG_1950	MSMEG_1950	hypothetical protein	20 kDa	10	9	13	10.6667	2.08167
MSMEG_2037	MSMEG_2037	hypothetical protein	36 kDa	10	4	8	7.33333	3.05505
MSMEG_2983	MSMEG_2983	hypothetical protein	15 kDa	10	4	3	5.66667	3.78594
MSMEG_3144	MSMEG_3144	hypothetical protein	21 kDa	10	9	7	8.66667	1.52753
MSMEG_5208	MSMEG_5208	hypothetical protein	21 kDa	10	11	6	9	2.64575
MSMEG_5349	MSMEG_5349	hypothetical protein	22 kDa	10	8	7	8.33333	1.52753
MSMEG_5865	MSMEG_5865	hypothetical protein	21 kDa	10	11	6	9	2.64575
MSMEG_6182	MSMEG_6182	hypothetical protein	19 kDa	10	13	7	10	3
MSMEG_4664	MSMEG_4664	IolD protein	69 kDa	10	4	14	9.33333	5.03322
MSMEG_3706	aceA2	isocitrate lyase	85 kDa	10	5	12	9	3.60555
MSMEG_1824	MSMEG_1824	LytR family transcriptional regulator	51 kDa	10	7	10	9	1.73205
MSMEG_3768	MSMEG_3768	macrolide ABC transporter ATP-binding protein	65 kDa	10	7	18	11.6667	5.68624
MSMEG_3266	MSMEG_3266	maltose/maltodextrin-binding protein	53 kDa	10	17	16	14.3333	3.78594
MSMEG_1485	map	methionine aminopeptidase	28 kDa	10	8	14	10.6667	3.05505
MSMEG_3495	MSMEG_3495	MmpS5 protein	17 kDa	10	10	7	9	1.73205
MSMEG_0088	ptsI	phosphoenolpyruvate-protein phosphotransferase	55 kDa	10	13	16	13	3
MSMEG_6401	MSMEG_6401	phosphoribose diphosphate:decaprenyl-phosphate phosphoribosyltransferase	35 kDa	10	6	5	7	2.64575
MSMEG_5150	phhB	pterin-4-alpha-carbinolamine dehydratase	10 kDa	10	6	3	6.33333	3.51188
MSMEG_1701	punA	purine nucleoside phosphorylase	27 kDa	10	8	9	9	1
MSMEG_1599	sigD	RNA polymerase sigma factor SigD	21 kDa	10	5	4	6.33333	3.21455
MSMEG_4974	MSMEG_4974	rrf2 family transcriptional regulator	17 kDa	10	5	2	5.66667	4.04145
MSMEG_5069	tatB	sec-independent translocase	15 kDa	10	5	2	5.66667	4.04145
MSMEG_5544	MSMEG_5544	short chain dehydrogenase	27 kDa	10	8	8	8.66667	1.1547
MSMEG_5999	MSMEG_5999	short chain dehydrogenase	31 kDa	10	9	13	10.6667	2.08167
MSMEG_4948	MSMEG_4948	Sua5/YciO/YrdC/YwlC family protein	23 kDa	10	11	7	9.33333	2.08167
MSMEG_0916	MSMEG_0916	TetR family transcriptional regulator	26 kDa	10	7	9	8.66667	1.52753
MSMEG_1305	MSMEG_1305	TetR family transcriptional regulator	23 kDa	10	2	4	5.33333	4.16333
MSMEG_6042	kstR	TetR family transcriptional regulator	23 kDa	10	9	5	8	2.64575
MSMEG_3748	MSMEG_3748	thiamin pyrophosphokinase catalytic subunit	42 kDa	10	8	9	9	1
MSMEG_0091	MSMEG_0091	transcriptional regulator	22 kDa	10	6	7	7.66667	2.08167
MSMEG_1284	MSMEG_1284	twitching motility protein PilT	14 kDa	10	6	6	7.33333	2.3094
MSMEG_4914	vgb	virginiamycin B hydrolase	29 kDa	10	5	9	8	2.64575
MSMEG_6021	xylA	xylose isomerase	45 kDa	10	3	8	7	3.60555
MSMEG_2437	rimM	16S rRNA-processing protein RimM	18 kDa	9	9	8	8.66667	0.57735
MSMEG_6026	MSMEG_6026	3-hydroxybutyrate dehydrogenase	26 kDa	9	7	9	8.33333	1.1547
MSMEG_1520	rpmJ	50S ribosomal protein L36	4 kDa	9	5	3	5.66667	3.05505
MSMEG_4557	MSMEG_4557	ABC transporter ATP-binding protein	27 kDa	9	5	3	5.66667	3.05505
MSMEG_0642	MSMEG_0642	ABC transporter permease	36 kDa	9	6	6	7	1.73205
MSMEG_2208	MSMEG_2208	acyl-CoA dehydrogenase	44 kDa	9	7	16	10.6667	4.72582
MSMEG_2964	apt	adenine phosphoribosyltransferase	18 kDa	9	12	6	9	3
MSMEG_6687	MSMEG_6687	aldehyde dehydrogenase	51 kDa	9	4	10	7.66667	3.21455
MSMEG_0717	MSMEG_0717	aldose 1-epimerase	32 kDa	9	2	4	5	3.60555
MSMEG_1679	amiB1	AmiB protein	41 kDa	9	9	15	11	3.4641
MSMEG_0628	MSMEG_0628	amidohydrolase	33 kDa	9	9	8	8.66667	0.57735
MSMEG_6790	MSMEG_6790	AP endonuclease, family protein 2	34 kDa	9	6	8	7.66667	1.52753
MSMEG_5156	MSMEG_5156	base excision DNA repair protein, HhH-GPD family protein	21 kDa	9	4	3	5.33333	3.21455
MSMEG_1822	birA	biotin-[acetyl-CoA-carboxylase] ligase	28 kDa	9	4	9	7.33333	2.88675
MSMEG_0924	MSMEG_0924	carbon-nitrogen hydrolase	28 kDa	9	5	9	7.66667	2.3094
MSMEG_1927	MSMEG_1927	cobyrinic acid a,c-diamide synthase	28 kDa	9	9	9	9	0
MSMEG_4189	mshC	cysteinyl-tRNA synthetase	45 kDa	9	8	16	11	4.3589
MSMEG_6074	cysS	cysteinyl-tRNA synthetase	52 kDa	9	6	13	9.33333	3.51188
MSMEG_2444	MSMEG_2444	dienelactone hydrolase	25 kDa	9	9	7	8.33333	1.1547
MSMEG_0929	MSMEG_0929	ErfK/YbiS/YcfS/YnhG family protein	48 kDa	9	7	9	8.33333	1.1547
MSMEG_0829	xth	exodeoxyribonuclease III	29 kDa	9	7	6	7.33333	1.52753
MSMEG_0393	MSMEG_0393	Fmt protein	31 kDa	9	5	7	7	2
MSMEG_0384	rfbA	glucose-1-phosphate thymidylyltransferase	31 kDa	9	7	8	8	1
MSMEG_2726	MSMEG_2726	glutamate permease	24 kDa	9	6	7	7.33333	1.52753
MSMEG_4918	glgB	glycogen branching protein	83 kDa	9	9	23	13.6667	8.0829
MSMEG_6367	glfT1	glycosyl transferase family protein	34 kDa	9	6	7	7.33333	1.52753
MSMEG_0268	MSMEG_0268	GntR family transcriptional regulator	28 kDa	9	8	5	7.33333	2.08167
MSMEG_0480	MSMEG_0480	GntR family transcriptional regulator	24 kDa	9	3	5	5.66667	3.05505
MSMEG_5375	MSMEG_5375	GntR family transcriptional regulator	26 kDa	9	9	2	6.66667	4.04145
MSMEG_6906	MSMEG_6906	hydrolase	33 kDa	9	5	8	7.33333	2.08167
MSMEG_0282	MSMEG_0282	hypothetical protein	12 kDa	9	8	2	6.33333	3.78594
MSMEG_1567	MSMEG_1567	hypothetical protein	29 kDa	9	8	7	8	1
MSMEG_1913	ybaK	hypothetical protein	17 kDa	9	7	2	6	3.60555
MSMEG_2249	MSMEG_2249	hypothetical protein	41 kDa	9	2	7	6	3.60555
MSMEG_2661	MSMEG_2661	hypothetical protein	27 kDa	9	4	3	5.33333	3.21455
MSMEG_2779	MSMEG_2779	hypothetical protein	21 kDa	9	7	4	6.66667	2.51661
MSMEG_3493	MSMEG_3493	hypothetical protein	12 kDa	9	4	4	5.66667	2.88675
MSMEG_5030	MSMEG_5030	hypothetical protein	17 kDa	9	4	2	5	3.60555
MSMEG_5088	MSMEG_5088	hypothetical protein	73 kDa	9	3	15	9	6
MSMEG_5154	MSMEG_5154	hypothetical protein	6 kDa	9	7	2	6	3.60555
MSMEG_5223	MSMEG_5223	hypothetical protein	41 kDa	9	11	15	11.6667	3.05505
MSMEG_5592	MSMEG_5592	hypothetical protein	30 kDa	9	4	3	5.33333	3.21455
MSMEG_6228	MSMEG_6228	hypothetical protein	24 kDa	9	8	4	7	2.64575
MSMEG_6928	MSMEG_6928	hypothetical protein	84 kDa	9	3	13	8.33333	5.03322
MSMEG_2785	MSMEG_2785	integral membrane protein	49 kDa	9	4	6	6.33333	2.51661
MSMEG_6665	MSMEG_6665	integral membrane protein	10 kDa	9	6	2	5.66667	3.51188
MSMEG_6064	MSMEG_6064	lipoprotein	35 kDa	9	7	7	7.66667	1.1547
MSMEG_4598	lppH2	lipoprotein lpph	24 kDa	9	8	12	9.66667	2.08167
MSMEG_3240	MSMEG_3240	LuxR family transcriptional regulator	23 kDa	9	4	2	5	3.60555
MSMEG_5064	MSMEG_5064	malyl-CoA lyase	34 kDa	9	9	10	9.33333	0.57735
MSMEG_1492	MSMEG_1492	MarR family transcriptional regulator	19 kDa	9	10	6	8.33333	2.08167
MSMEG_5688	MSMEG_5688	MarR family transcriptional regulator	16 kDa	9	5	8	7.33333	2.08167
MSMEG_5644	MSMEG_5644	membrane protein	71 kDa	9	9	17	11.6667	4.6188
MSMEG_6386	MSMEG_6386	membrane protein	67 kDa	9	9	10	9.33333	0.57735
MSMEG_3000	MSMEG_3000	metallopeptidase, zinc binding	31 kDa	9	10	5	8	2.64575
MSMEG_0093	MSMEG_0093	methyltransferase	35 kDa	9	7	10	8.66667	1.52753
MSMEG_1650	MSMEG_1650	methyltransferase type 11	27 kDa	9	7	6	7.33333	1.52753
MSMEG_1140	gpsA2	NAD(P)H-dependent glycerol-3-phosphate dehydrogenase	36 kDa	9	5	10	8	2.64575
MSMEG_4114	menB2	naphthoate synthase	28 kDa	9	4	8	7	2.64575
MSMEG_6366	rfbE	O-antigen export system, ATP-binding protein	29 kDa	9	6	9	8	1.73205
MSMEG_0097	MSMEG_0097	oxidoreductase, zinc-binding dehydrogenase	33 kDa	9	8	8	8.33333	0.57735
MSMEG_0084	MSMEG_0084	phosphocarrier protein HPr	8 kDa	9	6	5	6.66667	2.08167
MSMEG_0970	MSMEG_0970	phosphoglycerate mutase	23 kDa	9	9	10	9.33333	0.57735
MSMEG_2042	MSMEG_2042	phosphotransferase enzyme family protein	42 kDa	9	6	9	8	1.73205
MSMEG_3254	MSMEG_3254	RDD family protein	17 kDa	9	8	9	8.66667	0.57735
MSMEG_3430	MSMEG_3430	SAM-dependent methyltransferase	22 kDa	9	10	8	9	1
MSMEG_1637	MSMEG_1637	sensor signal transduction histidine kinase	97 kDa	9	4	13	8.66667	4.50925
MSMEG_1073	MSMEG_1073	short chain dehydrogenase	32 kDa	9	6	10	8.33333	2.08167
MSMEG_6939	MSMEG_6939	Soj family protein	35 kDa	9	9	10	9.33333	0.57735
MSMEG_1671	sdhD	succinate dehydrogenase hydrophobic membrane anchor protein SdhD	18 kDa	9	9	7	8.33333	1.1547
MSMEG_3126	MSMEG_3126	SUF system FeS assembly protein, NifU family protein	18 kDa	9	8	3	6.66667	3.21455
MSMEG_6020	MSMEG_6020	sugar ABC transporter periplasmic protein	37 kDa	9	4	10	7.66667	3.21455
MSMEG_0363	MSMEG_0363	TetR family transcriptional regulator	23 kDa	9	3	4	5.33333	3.21455
MSMEG_1565	MSMEG_1565	TetR family transcriptional regulator	22 kDa	9	3	5	5.66667	3.05505
MSMEG_1516	MSMEG_1516	thioredoxin reductase	60 kDa	9	8	10	9	1
MSMEG_0382	mmpL4b	transporter	108 kDa	9	5	10	8	2.64575
MSMEG_6926	pcnB	tRNA adenylyltransferase	53 kDa	9	8	9	8.66667	0.57735
MSMEG_2618	cobA	uroporphyrin-III C-methyltransferase	42 kDa	9	9	16	11.3333	4.04145
MSMEG_5884	MSMEG_5884	3-hydroxyisobutyrate dehydrogenase	30 kDa	8	5	3	5.33333	2.51661
MSMEG_2029	MSMEG_2029	3-ketoacyl-ACP reductase	27 kDa	8	7	8	7.66667	0.57735
MSMEG_2487	MSMEG_2487	4-aminobutyrate aminotransferase	44 kDa	8	2	8	6	3.4641
MSMEG_3056	metN2	ABC transporter ATP-binding protein	36 kDa	8	10	12	10	2
MSMEG_5571	MSMEG_5571	ABC transporter ATP-binding protein	40 kDa	8	8	12	9.33333	2.3094
MSMEG_6802	MSMEG_6802	ABC transporter ATP-binding protein	28 kDa	8	5	5	6	1.73205
MSMEG_3655	MSMEG_3655	ABC transporter permease	72 kDa	8	6	19	11	7
MSMEG_2070	MSMEG_2070	acyl-CoA dehydrogenase	47 kDa	8	2	14	8	6
MSMEG_5907	fadE27	acyl-CoA dehydrogenase	38 kDa	8	7	8	7.66667	0.57735
MSMEG_2651	MSMEG_2651	alkanesulfonate monooxygenase	42 kDa	8	8	13	9.66667	2.88675
MSMEG_1940	MSMEG_1940	alpha/beta hydrolase	27 kDa	8	4	3	5	2.64575
MSMEG_0688	MSMEG_0688	aminotransferase	47 kDa	8	6	8	7.33333	1.1547
MSMEG_2073	MSMEG_2073	CAIB/BAIF family protein	43 kDa	8	4	9	7	2.64575
MSMEG_4274	cobU	cobinamide kinase / cobinamide phosphate guanyltransferase	19 kDa	8	6	4	6	2
MSMEG_5359	cynS	cyanate hydratase	16 kDa	8	3	2	4.33333	3.21455
MSMEG_2357	MSMEG_2357	cysteine desulfurase	41 kDa	8	5	10	7.66667	2.51661
MSMEG_3885	MSMEG_3885	DEAD/DEAH box helicase	100 kDa	8	4	12	8	4
MSMEG_0600	MSMEG_0600	dehydrogenase	28 kDa	8	3	4	5	2.64575
MSMEG_2923	MSMEG_2923	dehydrogenase/reductase SDR family protein member 1	28 kDa	8	2	8	6	3.4641
MSMEG_3190	bioD	dithiobiotin synthetase	22 kDa	8	6	6	6.66667	1.1547
MSMEG_0866	MSMEG_0866	DNA or RNA helicase of superfamily protein II	62 kDa	8	6	13	9	3.60555
MSMEG_6875	MSMEG_6875	endoribonuclease L-PSP family protein	40 kDa	8	5	7	6.66667	1.52753
MSMEG_3139	MSMEG_3139	enoyl-CoA hydratase	29 kDa	8	5	4	5.66667	2.08167
MSMEG_1554	eutC	ethanolamine ammonia-lyase small subunit	27 kDa	8	9	6	7.66667	1.52753
MSMEG_0502	MSMEG_0502	glucosidase	50 kDa	8	7	10	8.33333	1.52753
MSMEG_6423	glpQ1	glycerophosphoryl diester phosphodiesterase	30 kDa	8	8	8	8	0
MSMEG_1883	MSMEG_1883	glycine betaine transporter OpuD	66 kDa	8	11	12	10.3333	2.08167
MSMEG_4042	MSMEG_4042	GntR family transcriptional regulator	28 kDa	8	8	5	7	1.73205
MSMEG_4121	MSMEG_4121	GntR family transcriptional regulator	27 kDa	8	3	7	6	2.64575
MSMEG_6104	folE	GTP cyclohydrolase I	22 kDa	8	5	5	6	1.73205
MSMEG_2007	MSMEG_2007	HpcE protein	31 kDa	8	6	8	7.33333	1.1547
MSMEG_3609	MSMEG_3609	hydride transferase 1	34 kDa	8	9	8	8.33333	0.57735
MSMEG_0058	MSMEG_0058	hypothetical protein	19 kDa	8	4	3	5	2.64575
MSMEG_0071	MSMEG_0071	hypothetical protein	78 kDa	8	5	6	6.33333	1.52753
MSMEG_0221	MSMEG_0221	hypothetical protein	34 kDa	8	8	12	9.33333	2.3094
MSMEG_0251	MSMEG_0251	hypothetical protein	25 kDa	8	3	5	5.33333	2.51661
MSMEG_0923	MSMEG_0923	hypothetical protein	33 kDa	8	7	14	9.66667	3.78594
MSMEG_0975	MSMEG_0975	hypothetical protein	47 kDa	8	4	9	7	2.64575
MSMEG_1371	MSMEG_1371	hypothetical protein	35 kDa	8	4	8	6.66667	2.3094
MSMEG_2999	MSMEG_2999	hypothetical protein	60 kDa	8	4	7	6.33333	2.08167
MSMEG_3027	MSMEG_3027	hypothetical protein	45 kDa	8	8	9	8.33333	0.57735
MSMEG_3569	MSMEG_3569	hypothetical protein	27 kDa	8	4	5	5.66667	2.08167
MSMEG_3977	MSMEG_3977	hypothetical protein	30 kDa	8	7	9	8	1
MSMEG_4192	MSMEG_4192	hypothetical protein	21 kDa	8	9	7	8	1
MSMEG_4580	rsfS	hypothetical protein	15 kDa	8	3	4	5	2.64575
MSMEG_5083	MSMEG_5083	hypothetical protein	14 kDa	8	9	4	7	2.64575
MSMEG_5136	MSMEG_5136	hypothetical protein	17 kDa	8	5	2	5	3
MSMEG_5514	MSMEG_5514	hypothetical protein	23 kDa	8	3	2	4.33333	3.21455
MSMEG_5677	MSMEG_5677	hypothetical protein	21 kDa	8	6	8	7.33333	1.1547
MSMEG_6112	MSMEG_6112	hypothetical protein	39 kDa	8	6	7	7	1
MSMEG_6373	MSMEG_6373	hypothetical protein	34 kDa	8	15	9	10.6667	3.78594
MSMEG_6414	MSMEG_6414	hypothetical protein	50 kDa	8	9	8	8.33333	0.57735
MSMEG_6649	MSMEG_6649	hypothetical protein	33 kDa	8	11	8	9	1.73205
MSMEG_0982	MSMEG_0982	immunogenic protein	36 kDa	8	6	5	6.33333	1.52753
MSMEG_3210	impA	inositol monophosphate phosphatase	29 kDa	8	3	4	5	2.64575
MSMEG_0536	MSMEG_0536	intracellular protease PfpI family protein	20 kDa	8	6	8	7.33333	1.1547
MSMEG_3477	MSMEG_3477	inv protein	22 kDa	8	5	3	5.33333	2.51661
MSMEG_5291	MSMEG_5291	long-chain-fatty-acid--CoA ligase	59 kDa	8	6	12	8.66667	3.05505
MSMEG_2371	MSMEG_2371	low molecular weight protein antigen 6	14 kDa	8	3	3	4.66667	2.88675
MSMEG_4196	lppL	LppL protein	35 kDa	8	8	7	7.66667	0.57735
MSMEG_2784	msrB2	methionine-R-sulfoxide reductase	15 kDa	8	3	3	4.66667	2.88675
MSMEG_0862	MSMEG_0862	molybdopterin biosynthesis protein MoeA	41 kDa	8	8	7	7.66667	0.57735
MSMEG_5470	moeA1	molybdopterin biosynthesis protein MoeA 1	44 kDa	8	3	7	6	2.64575
MSMEG_0845	MSMEG_0845	monovalent cation/H+ antiporter subunit E	20 kDa	8	3	5	5.33333	2.51661
MSMEG_1578	MSMEG_1578	peptidase M22, glycoprotease	22 kDa	8	5	6	6.33333	1.52753
MSMEG_5285	MSMEG_5285	phospholipase	30 kDa	8	4	10	7.33333	3.05505
MSMEG_0939	MSMEG_0939	Ppx/GppA phosphatase	33 kDa	8	6	12	8.66667	3.05505
MSMEG_5548	cobF	precorrin 6A synthase	28 kDa	8	2	3	4.33333	3.21455
MSMEG_6425	MSMEG_6425	rhodanese-like domain-containing protein	12 kDa	8	4	4	5.33333	2.3094
MSMEG_0358	nrdB	ribonucleotide-diphosphate reductase subunit beta	36 kDa	8	5	9	7.33333	2.08167
MSMEG_3031	aroK2	shikimate kinase	26 kDa	8	6	4	6	2
MSMEG_1842	MSMEG_1842	TetR family transcriptional regulator	26 kDa	8	6	8	7.33333	1.1547
MSMEG_6032	MSMEG_6032	TetR family transcriptional regulator	22 kDa	8	6	5	6.33333	1.52753
MSMEG_3906	MSMEG_3906	tRNA (adenine-N(1)-)-methyltransferase	31 kDa	8	9	8	8.33333	0.57735
MSMEG_2064	MSMEG_2064	two-component system response regulator	14 kDa	8	4	2	4.66667	3.05505
MSMEG_4227	murG	UDPdiphospho-muramoylpentapeptide beta-N- acetylglucosaminyltransferase	40 kDa	8	7	7	7.33333	0.57735
MSMEG_4226	murC	UDP-N-acetylmuramate--L-alanine ligase	50 kDa	8	8	9	8.33333	0.57735
MSMEG_4362	MSMEG_4362	universal stress protein family protein	28 kDa	8	9	7	8	1
MSMEG_3623	ureG2	urease accessory protein UreG	24 kDa	8	9	8	8.33333	0.57735
MSMEG_6791	MSMEG_6791	3-hydroxybutyryl-CoA dehydrogenase	34 kDa	7	10	8	8.33333	1.52753
MSMEG_4298	panB	3-methyl-2-oxobutanoate hydroxymethyltransferase	30 kDa	7	6	7	6.66667	0.57735
MSMEG_4826	MSMEG_4826	acyl-CoA dehydrogenase	49 kDa	7	3	9	6.33333	3.05505
MSMEG_5906	fadE26	acyl-CoA dehydrogenase	43 kDa	7	6	9	7.33333	1.52753
MSMEG_3375	MSMEG_3375	alcohol dehydrogenase	61 kDa	7	5	13	8.33333	4.16333
MSMEG_1703	MSMEG_1703	amidohydrolase	41 kDa	7	5	8	6.66667	1.52753
MSMEG_3594	MSMEG_3594	anthranilate dioxygenase reductase	43 kDa	7	6	8	7	1
MSMEG_2606	MSMEG_2606	ArsR family transcriptional regulator	11 kDa	7	2	2	3.66667	2.88675
MSMEG_3042	pyrR	bifunctional pyrimidine regulatory protein PyrR/uracil phosphoribosyltransferase	20 kDa	7	9	8	8	1
MSMEG_3251	MSMEG_3251	branched-chain amino acid ABC transporter ATP-binding protein	27 kDa	7	12	9	9.33333	2.51661
MSMEG_3248	MSMEG_3248	branched-chain amino acid ABC transporter permease	37 kDa	7	6	7	6.66667	0.57735
MSMEG_2506	MSMEG_2506	carboxyvinyl-carboxyphosphonate phosphorylmutase	31 kDa	7	7	5	6.33333	1.1547
MSMEG_6232	katA2	catalase KatA	63 kDa	7	2	7	5.33333	2.88675
MSMEG_2423	smc	chromosome segregation protein SMC	130 kDa	7	6	12	8.33333	3.21455
MSMEG_6277	MSMEG_6277	cobyric acid synthase	25 kDa	7	6	6	6.33333	0.57735
MSMEG_0129	MSMEG_0129	cyclase/dehydrase	16 kDa	7	2	3	4	2.64575
MSMEG_5413	MSMEG_5413	exopolyphosphatase	33 kDa	7	5	8	6.66667	1.52753
MSMEG_5835	MSMEG_5835	FAD-binding dehydrogenase	59 kDa	7	6	10	7.66667	2.08167
MSMEG_3152	hemH	ferrochelatase	37 kDa	7	3	3	4.33333	2.3094
MSMEG_5920	MSMEG_5920	FMN-dependent monooxygenase	37 kDa	7	3	5	5	2
MSMEG_0655	MSMEG_0655	glucose 1-dehydrogenase	27 kDa	7	4	2	4.33333	2.51661
MSMEG_5078	glgC	glucose-1-phosphate adenylyltransferase	44 kDa	7	14	13	11.3333	3.78594
MSMEG_2939	pdxT	glutamine amidotransferase subunit PdxT	21 kDa	7	5	6	6	1
MSMEG_0740	MSMEG_0740	glycosyl hydrolase	43 kDa	7	7	15	9.66667	4.6188
MSMEG_0179	MSMEG_0179	GntR family transcriptional regulator	25 kDa	7	3	4	4.66667	2.08167
MSMEG_1183	hutH	histidine ammonia-lyase	53 kDa	7	10	8	8.33333	1.52753
MSMEG_6597	MSMEG_6597	hydrolase of the alpha/beta superfamily protein	27 kDa	7	4	5	5.33333	1.52753
MSMEG_2936	MSMEG_2936	hydrolase, nudix family protein	38 kDa	7	4	3	4.66667	2.08167
MSMEG_0466	MSMEG_0466	hypothetical protein	31 kDa	7	4	5	5.33333	1.52753
MSMEG_0546	MSMEG_0546	hypothetical protein	30 kDa	7	7	7	7	0
MSMEG_0753	MSMEG_0753	hypothetical protein	29 kDa	7	11	10	9.33333	2.08167
MSMEG_0794	MSMEG_0794	hypothetical protein	26 kDa	7	6	6	6.33333	0.57735
MSMEG_0971	MSMEG_0971	hypothetical protein	23 kDa	7	5	4	5.33333	1.52753
MSMEG_0977	MSMEG_0977	hypothetical protein	10 kDa	7	5	2	4.66667	2.51661
MSMEG_1191	MSMEG_1191	hypothetical protein	8 kDa	7	2	3	4	2.64575
MSMEG_1260	MSMEG_1260	hypothetical protein	50 kDa	7	6	9	7.33333	1.52753
MSMEG_1577	MSMEG_1577	hypothetical protein	17 kDa	7	4	4	5	1.73205
MSMEG_1869	MSMEG_1869	hypothetical protein	28 kDa	7	8	6	7	1
MSMEG_2112	MSMEG_2112	hypothetical protein	22 kDa	7	2	4	4.33333	2.51661
MSMEG_2634	MSMEG_2634	hypothetical protein	36 kDa	7	8	6	7	1
MSMEG_3107	MSMEG_3107	hypothetical protein	34 kDa	7	8	7	7.33333	0.57735
MSMEG_3148	MSMEG_3148	hypothetical protein	35 kDa	7	7	18	10.6667	6.35085
MSMEG_3229	MSMEG_3229	hypothetical protein	27 kDa	7	16	13	12	4.58258
MSMEG_3500	MSMEG_3500	hypothetical protein	27 kDa	7	3	7	5.66667	2.3094
MSMEG_3804	MSMEG_3804	hypothetical protein	9 kDa	7	6	4	5.66667	1.52753
MSMEG_4219	sepF	hypothetical protein	24 kDa	7	5	4	5.33333	1.52753
MSMEG_4353	MSMEG_4353	hypothetical protein	19 kDa	7	2	3	4	2.64575
MSMEG_5785	MSMEG_5785	hypothetical protein	29 kDa	7	4	5	5.33333	1.52753
MSMEG_6207	MSMEG_6207	hypothetical protein	19 kDa	7	4	5	5.33333	1.52753
MSMEG_6328	MSMEG_6328	hypothetical protein	18 kDa	7	3	3	4.33333	2.3094
MSMEG_6464	MSMEG_6464	hypothetical protein	28 kDa	7	4	5	5.33333	1.52753
MSMEG_0452	MSMEG_0452	inner membrane permease YgbN	49 kDa	7	12	10	9.66667	2.51661
MSMEG_0403	gpl	integral membrane protein	30 kDa	7	10	9	8.66667	1.52753
MSMEG_4288	MSMEG_4288	integral membrane protein	17 kDa	7	2	2	3.66667	2.88675
MSMEG_2652	sirR	iron repressor protein	26 kDa	7	4	5	5.33333	1.52753
MSMEG_5017	MSMEG_5017	lipoprotein	22 kDa	7	7	9	7.66667	1.1547
MSMEG_4475	MSMEG_4475	LppP protein	17 kDa	7	4	5	5.33333	1.52753
MSMEG_5416	MSMEG_5416	LpqU protein	24 kDa	7	4	3	4.66667	2.08167
MSMEG_0143	MSMEG_0143	mce associated membrane protein	32 kDa	7	10	7	8	1.73205
MSMEG_0225	mmpL5a	MmpL4 protein	106 kDa	7	4	6	5.66667	1.52753
MSMEG_1932	MSMEG_1932	MmpS3 protein	28 kDa	7	5	8	6.66667	1.52753
MSMEG_4714	MSMEG_4714	MoaC domain-containing protein	18 kDa	7	8	2	5.66667	3.21455
MSMEG_3745	MSMEG_3745	MutT/nudix family protein	22 kDa	7	6	4	5.66667	1.52753
MSMEG_1946	nudC	NADH pyrophosphatase	34 kDa	7	4	10	7	3
MSMEG_6185	MSMEG_6185	NTP pyrophosphohydrolase	28 kDa	7	7	6	6.66667	0.57735
MSMEG_6208	MSMEG_6208	palmitoyl-CoA hydrolase	30 kDa	7	7	10	8	1.73205
MSMEG_5006	MSMEG_5006	phosphohistidine phosphatase	18 kDa	7	9	5	7	2
MSMEG_0100	ptbB	phosphotyrosine protein phosphatase ptpb	29 kDa	7	6	4	5.66667	1.52753
MSMEG_3222	lgt1	prolipoprotein diacylglyceryl transferase	65 kDa	7	5	9	7	2
MSMEG_4563	MSMEG_4563	puromycin N-acetyltransferase	23 kDa	7	5	3	5	2
MSMEG_3067	ribD	riboflavin biosynthesis protein RibD	35 kDa	7	7	7	7	0
MSMEG_6945	rnpA	ribonuclease P protein component	13 kDa	7	4	2	4.33333	2.51661
MSMEG_0284	MSMEG_0284	ribosyldihydronicotinamide dehydrogenase	29 kDa	7	6	9	7.33333	1.52753
MSMEG_6183	MSMEG_6183	serine protease	41 kDa	7	16	9	10.6667	4.72582
MSMEG_0786	pknG	serine/threonine protein kinase	83 kDa	7	3	14	8	5.56776
MSMEG_4595	MSMEG_4595	serine/threonine protein kinase	29 kDa	7	2	4	4.33333	2.51661
MSMEG_0530	MSMEG_0530	short chain dehydrogenase	25 kDa	7	4	5	5.33333	1.52753
MSMEG_3426	MSMEG_3426	short chain dehydrogenase	30 kDa	7	3	5	5	2
MSMEG_4280	ephD	short chain dehydrogenase	63 kDa	7	2	7	5.33333	2.88675
MSMEG_5931	MSMEG_5931	short chain dehydrogenase	28 kDa	7	5	7	6.33333	1.1547
MSMEG_3605	MSMEG_3605	sorbitol dehydrogenase	36 kDa	7	3	8	6	2.64575
MSMEG_3604	MSMEG_3604	sorbitol utilization protein SOU2	27 kDa	7	6	7	6.66667	0.57735
MSMEG_6019	MSMEG_6019	sugar ABC transporter ATPase	28 kDa	7	5	6	6	1
MSMEG_6521	MSMEG_6521	sulfate/thiosulfate import ATP-binding protein CysA 2	37 kDa	7	7	6	6.66667	0.57735
MSMEG_6267	MSMEG_6267	thiocyanate hydrolase subunit gamma	27 kDa	7	2	4	4.33333	2.51661
MSMEG_3741	MSMEG_3741	transcriptional regulator	29 kDa	7	8	10	8.33333	1.52753
MSMEG_0691	MSMEG_0691	transcriptional regulatory protein	87 kDa	7	3	5	5	2
MSMEG_6043	otsB	trehalose-phosphatase	26 kDa	7	8	7	7.33333	0.57735
MSMEG_1238	MSMEG_1238	type III restriction enzyme, res subunit	63 kDa	7	5	10	7.33333	2.51661
MSMEG_1179	hutU	urocanate hydratase	60 kDa	7	6	12	8.33333	3.21455
MSMEG_1027	#N/A	#N/A	32 kDa	7	6	4	5.66667	1.52753
MSMEG_0086	MSMEG_0086	1-phosphofructokinase	33 kDa	6	8	7	7	1
MSMEG_1109	menD	2-succinyl-5-enolpyruvyl-6-hydroxy-3- cyclohexene-1-carboxylate synthase	57 kDa	6	6	9	7	1.73205
MSMEG_2072	MSMEG_2072	3-hydroxy-3-methylglutaryl-CoA lyase	31 kDa	6	5	3	4.66667	1.52753
MSMEG_2687	MSMEG_2687	3-ketoacyl-ACP reductase	28 kDa	6	5	4	5	1
MSMEG_2205	MSMEG_2205	acyl-CoA dehydrogenase	42 kDa	6	7	7	6.66667	0.57735
MSMEG_2163	MSMEG_2163	aldehyde dehydrogenase	50 kDa	6	9	9	8	1.73205
MSMEG_0436	MSMEG_0436	allophanate hydrolase subunit 1	23 kDa	6	5	4	5	1
MSMEG_4583	MSMEG_4583	ATPase AAA	33 kDa	6	4	4	4.66667	1.1547
MSMEG_4710	MSMEG_4710	branched-chain alpha-keto acid dehydrogenase subunit E2	43 kDa	6	10	7	7.66667	2.08167
MSMEG_6047	MSMEG_6047	cation ABC transporter periplasmic cation-binding protein	33 kDa	6	3	3	4	1.73205
MSMEG_5553	cheR	chemotaxis protein CheR	70 kDa	6	2	7	5	2.64575
MSMEG_5536	MSMEG_5536	chorismate mutase	10 kDa	6	4	2	4	2
MSMEG_6947	dnaA	chromosomal replication initiation protein	57 kDa	6	9	10	8.33333	2.08167
MSMEG_6003	MSMEG_6003	coenzyme A transferase subunit B	27 kDa	6	8	8	7.33333	1.1547
MSMEG_1403	MSMEG_1403	cutinase	31 kDa	6	2	2	3.33333	2.3094
MSMEG_4382	MSMEG_4382	dehydrogenase/reductase SDR family protein member 10	26 kDa	6	7	6	6.33333	0.57735
MSMEG_1920	MSMEG_1920	diacylglycerol kinase catalytic subunit	34 kDa	6	7	7	6.66667	0.57735
MSMEG_4172	MSMEG_4172	D-ribose-binding periplasmic protein RbsB	40 kDa	6	6	8	6.66667	1.1547
MSMEG_2227	echA1	enoyl-CoA hydratase	27 kDa	6	3	2	3.66667	2.08167
MSMEG_0787	glnH	extracellular solute-binding protein	35 kDa	6	4	4	4.66667	1.1547
MSMEG_4487	furB	ferric uptake regulation protein	15 kDa	6	3	2	3.66667	2.08167
MSMEG_1568	glmS	glucosamine--fructose-6-phosphate aminotransferase	68 kDa	6	3	5	4.66667	1.52753
MSMEG_5695	MSMEG_5695	glutathione S-transferase	38 kDa	6	4	7	5.66667	1.52753
MSMEG_5345	MSMEG_5345	glycosyl hydrolase family protein	29 kDa	6	5	5	5.33333	0.57735
MSMEG_4973	MSMEG_4973	glyoxalase/bleomycin resistance protein/dioxygenase	14 kDa	6	2	2	3.33333	2.3094
MSMEG_1610	guaA	GMP synthase	56 kDa	6	5	20	10.3333	8.3865
MSMEG_6639	MSMEG_6639	GntR family transcriptional regulator	25 kDa	6	4	4	4.66667	1.1547
MSMEG_5283	MSMEG_5283	hydrolase, CocE/NonD family protein	63 kDa	6	5	12	7.66667	3.78594
MSMEG_0078	MSMEG_0078	hypothetical protein	21 kDa	6	6	3	5	1.73205
MSMEG_0222	MSMEG_0222	hypothetical protein	27 kDa	6	3	4	4.33333	1.52753
MSMEG_0240	MSMEG_0240	hypothetical protein	23 kDa	6	6	5	5.66667	0.57735
MSMEG_0563	MSMEG_0563	hypothetical protein	27 kDa	6	5	4	5	1
MSMEG_0593	MSMEG_0593	hypothetical protein	23 kDa	6	5	5	5.33333	0.57735
MSMEG_0632	MSMEG_0632	hypothetical protein	18 kDa	6	3	3	4	1.73205
MSMEG_0897	MSMEG_0897	hypothetical protein	44 kDa	6	5	6	5.66667	0.57735
MSMEG_0927	MSMEG_0927	hypothetical protein	18 kDa	6	4	4	4.66667	1.1547
MSMEG_1256	MSMEG_1256	hypothetical protein	16 kDa	6	3	4	4.33333	1.52753
MSMEG_1356	MSMEG_1356	hypothetical protein	23 kDa	6	8	6	6.66667	1.1547
MSMEG_1884	MSMEG_1884	hypothetical protein	17 kDa	6	3	2	3.66667	2.08167
MSMEG_2787	MSMEG_2787	hypothetical protein	28 kDa	6	3	4	4.33333	1.52753
MSMEG_3766	MSMEG_3766	hypothetical protein	18 kDa	6	4	2	4	2
MSMEG_5614	MSMEG_5614	hypothetical protein	25 kDa	6	3	6	5	1.73205
MSMEG_5697	MSMEG_5697	hypothetical protein	15 kDa	6	4	7	5.66667	1.52753
MSMEG_5708	MSMEG_5708	hypothetical protein	22 kDa	6	5	2	4.33333	2.08167
MSMEG_5924	MSMEG_5924	hypothetical protein	22 kDa	6	5	3	4.66667	1.52753
MSMEG_6921	MSMEG_6921	hypothetical protein	22 kDa	6	5	3	4.66667	1.52753
MSMEG_5418	MSMEG_5418	iron permease	32 kDa	6	7	4	5.66667	1.52753
MSMEG_1991	fadE3	isovaleryl-CoA dehydrogenase	42 kDa	6	2	7	5	2.64575
MSMEG_3174	lspA	lipoprotein signal peptidase	25 kDa	6	6	5	5.66667	0.57735
MSMEG_0257	fadD4	long-chain-fatty-acid--CoA ligase	56 kDa	6	3	6	5	1.73205
MSMEG_1830	cofD	LPPG:FO 2-phospho-L-lactate transferase	35 kDa	6	5	6	5.66667	0.57735
MSMEG_5429	MSMEG_5429	LpqT protein	23 kDa	6	4	4	4.66667	1.1547
MSMEG_1714	MSMEG_1714	L-ribulose-5-phosphate 4-epimerase	25 kDa	6	5	3	4.66667	1.52753
MSMEG_3796	lysS	lysyl-tRNA synthetase	119 kDa	6	4	6	5.33333	1.1547
MSMEG_0083	MSMEG_0083	membrane-anchored mycosin mycp1	46 kDa	6	10	9	8.33333	2.08167
MSMEG_6190	MSMEG_6190	metallo-beta-lactamase	28 kDa	6	4	4	4.66667	1.1547
MSMEG_0098	MSMEG_0098	methyltransferase	25 kDa	6	8	5	6.33333	1.52753
MSMEG_5732	MSMEG_5732	monooxygenase	32 kDa	6	8	7	7	1
MSMEG_0847	MSMEG_0847	monovalent cation/H+ antiporter subunit C	16 kDa	6	5	4	5	1
MSMEG_5221	MSMEG_5221	N-acetyltransferase GCN5	20 kDa	6	2	3	3.66667	2.08167
MSMEG_6258	MSMEG_6258	nitroreductase	22 kDa	6	4	4	4.66667	1.1547
MSMEG_4724	orn	oligoribonuclease	24 kDa	6	8	9	7.66667	1.52753
MSMEG_0633	MSMEG_0633	PAP2 superfamily protein	52 kDa	6	9	8	7.66667	1.52753
MSMEG_0783	pta	phosphate acetyltransferase	73 kDa	6	2	12	6.66667	5.03322
MSMEG_4183	MSMEG_4183	phosphoglycolate phosphatase	24 kDa	6	2	4	4	2
MSMEG_1621	MSMEG_1621	pyrimidine-specific ribonucleoside hydrolase RihA	37 kDa	6	4	6	5.33333	1.1547
MSMEG_1852	selD	selenide, water dikinase	34 kDa	6	2	8	5.33333	3.05505
MSMEG_2648	MSMEG_2648	Sfp-type phosphopantetheinyl transferase	24 kDa	6	6	4	5.33333	1.1547
MSMEG_6662	MSMEG_6662	short chain dehydrogenase	29 kDa	6	6	3	5	1.73205
MSMEG_3281	potA	spermidine/putrescine ABC transporter ATP-binding protein	46 kDa	6	11	5	7.33333	3.21455
MSMEG_3743	soj	SpoOJ regulator protein	30 kDa	6	5	4	5	1
MSMEG_5574	MSMEG_5574	substrate binding protein	49 kDa	6	7	8	7	1
MSMEG_1286	MSMEG_1286	sulfatase	65 kDa	6	6	9	7	1.73205
MSMEG_1430	MSMEG_1430	TetR family transcriptional regulator	22 kDa	6	5	5	5.33333	0.57735
MSMEG_2929	MSMEG_2929	thioesterase	23 kDa	6	5	3	4.66667	1.52753
MSMEG_1835	MSMEG_1835	TobH protein	37 kDa	6	5	5	5.33333	0.57735
MSMEG_4953	MSMEG_4953	transcriptional regulator	22 kDa	6	5	3	4.66667	1.52753
MSMEG_6605	MSMEG_6605	transcriptional regulatory protein	22 kDa	6	3	3	4	1.73205
MSMEG_2459	MSMEG_2459	transporter ATPase	29 kDa	6	2	2	3.33333	2.3094
MSMEG_2087	MSMEG_2087	transporter small conductance mechanosensitive ion channel (MscS) family protein	35 kDa	6	2	3	3.66667	2.08167
MSMEG_2769	trkA	TrkB protein	24 kDa	6	7	6	6.33333	0.57735
MSMEG_1515	MSMEG_1515	two-component sensor histidine kinase	54 kDa	6	11	14	10.3333	4.04145
MSMEG_2579	rip1	zinc metalloprotease	43 kDa	6	3	4	4.33333	1.52753
MSMEG_4165	MSMEG_4165	[NAD+] benzaldehyde dehydrogenase	50 kDa	5	4	9	6	2.64575
MSMEG_5687	MSMEG_5687	23s ribosomal RNA methyltransferase	30 kDa	5	4	3	4	1
MSMEG_6176	MSMEG_6176	2-dehydro-3-deoxy-6-phosphogalactonate aldolase	22 kDa	5	3	3	3.66667	1.1547
MSMEG_4117	MSMEG_4117	2-deoxy-D-gluconate 3-dehydrogenase	26 kDa	5	4	4	4.33333	0.57735
MSMEG_3515	fabG3b	3-alpha-(or 20-beta)-hydroxysteroid dehydrogenase	25 kDa	5	5	7	5.66667	1.1547
MSMEG_3673	malQ	4-alpha-glucanotransferase	81 kDa	5	2	8	5	3
MSMEG_1339	rpmG	50S ribosomal protein L33	6 kDa	5	9	5	6.33333	2.3094
MSMEG_3883	MSMEG_3883	5'-3' exonuclease	36 kDa	5	2	10	5.66667	4.04145
MSMEG_6673	MSMEG_6673	6-aminohexanoate-cyclic-dimer hydrolase	52 kDa	5	3	3	3.66667	1.1547
MSMEG_3189	bioF	8-amino-7-oxononanoate synthase	39 kDa	5	3	5	4.33333	1.1547
MSMEG_0795	MSMEG_0795	ABC transporter ATP-binding protein	32 kDa	5	2	5	4	1.73205
MSMEG_4716	MSMEG_4716	acetyl-/propionyl-coenzyme A carboxylase subunit alpha	70 kDa	5	5	14	8	5.19615
MSMEG_6041	MSMEG_6041	acyl-CoA dehydrogenase	75 kDa	5	2	8	5	3
MSMEG_0304	MSMEG_0304	acyl-CoA synthetase	59 kDa	5	2	2	3	1.73205
MSMEG_5914	fadD19b	acyl-CoA synthetase	60 kDa	5	4	9	6	2.64575
MSMEG_2938	tesB	acyl-CoA thioesterase	32 kDa	5	6	4	5	1
MSMEG_2409	MSMEG_2409	alpha/beta hydrolase	38 kDa	5	2	5	4	1.73205
MSMEG_3508	MSMEG_3508	alpha/beta hydrolase	33 kDa	5	5	3	4.33333	1.1547
MSMEG_4295	MSMEG_4295	alpha/beta hydrolase	53 kDa	5	2	4	3.66667	1.52753
MSMEG_2497	MSMEG_2497	amidase	49 kDa	5	6	5	5.33333	0.57735
MSMEG_2363	MSMEG_2363	amino acid-binding protein	23 kDa	5	5	7	5.66667	1.1547
MSMEG_0434	aac	aminoglycoside 2'-N-acetyltransferase	23 kDa	5	5	3	4.33333	1.1547
MSMEG_5554	MSMEG_5554	ANTAR domain-containing protein	26 kDa	5	5	6	5.33333	0.57735
MSMEG_3160	MSMEG_3160	arginine/ornithine transporter ATPase	35 kDa	5	6	6	5.66667	0.57735
MSMEG_3596	MSMEG_3596	ATPase	115 kDa	5	6	9	6.66667	2.08167
MSMEG_0839	lon1	ATP-dependent protease La	22 kDa	5	3	4	4	1
MSMEG_4293	glnE	bifunctional glutamine-synthetase adenylyltransferase/deadenyltransferase	109 kDa	5	2	8	5	3
MSMEG_2653	ribF	bifunctional riboflavin kinase/FMN adenylyltransferase	36 kDa	5	2	6	4.33333	2.08167
MSMEG_2738	bisC	biotin sulfoxide reductase	83 kDa	5	2	10	5.66667	4.04145
MSMEG_6036	bphC2	biphenyl-2,3-diol 1,2-dioxygenase	33 kDa	5	3	3	3.66667	1.1547
MSMEG_0978	MSMEG_0978	class V aminotransferase	37 kDa	5	3	9	5.66667	3.05505
MSMEG_5568	MSMEG_5568	clavaldehyde dehydrogenase	27 kDa	5	4	6	5	1
MSMEG_3873	cobIJ	cobalamin biosynthesis protein cobIJ	54 kDa	5	2	4	3.66667	1.52753
MSMEG_6002	MSMEG_6002	coenzyme A transferase subunit A	32 kDa	5	4	4	4.33333	0.57735
MSMEG_6203	MSMEG_6203	cysteine synthase/cystathionine beta-synthase	40 kDa	5	6	7	6	1
MSMEG_6312	MSMEG_6312	cytochrome P450	45 kDa	5	3	5	4.33333	1.1547
MSMEG_2433	dacB3	D-alanyl-D-alanine carboxypeptidase	31 kDa	5	3	4	4	1
MSMEG_1829	fbiB	F420-0--gamma-glutamyl ligase	49 kDa	5	2	5	4	1.73205
MSMEG_4975	MSMEG_4975	flavin-nucleotide-binding protein	24 kDa	5	5	3	4.33333	1.1547
MSMEG_0087	MSMEG_0087	glucitol operon repressor	27 kDa	5	7	4	5.33333	1.52753
MSMEG_6690	MSMEG_6690	glutamine amidotransferase	29 kDa	5	4	4	4.33333	0.57735
MSMEG_5796	MSMEG_5796	glycine cleavage T-protein (aminomethyl transferase)	38 kDa	5	5	7	5.66667	1.1547
MSMEG_2349	MSMEG_2349	glycosyl hydrolase family protein	57 kDa	5	2	6	4.33333	2.08167
MSMEG_0454	MSMEG_0454	GntR family transcriptional regulator	26 kDa	5	3	3	3.66667	1.1547
MSMEG_4955	thrB	homoserine kinase	32 kDa	5	4	7	5.33333	1.52753
MSMEG_2276	hypE	hydrogenase expression/formation protein HypE	37 kDa	5	2	3	3.33333	1.52753
MSMEG_0052	MSMEG_0052	hypothetical protein	27 kDa	5	5	5	5	0
MSMEG_0537	MSMEG_0537	hypothetical protein	17 kDa	5	3	2	3.33333	1.52753
MSMEG_0767	MSMEG_0767	hypothetical protein	18 kDa	5	7	4	5.33333	1.52753
MSMEG_0840	MSMEG_0840	hypothetical protein	24 kDa	5	7	3	5	2
MSMEG_0934	MSMEG_0934	hypothetical protein	19 kDa	5	3	2	3.33333	1.52753
MSMEG_0973	MSMEG_0973	hypothetical protein	60 kDa	5	8	4	5.66667	2.08167
MSMEG_1067	MSMEG_1067	hypothetical protein	14 kDa	5	2	2	3	1.73205
MSMEG_1951	MSMEG_1951	hypothetical protein	25 kDa	5	2	3	3.33333	1.52753
MSMEG_2353	MSMEG_2353	hypothetical protein	25 kDa	5	5	3	4.33333	1.1547
MSMEG_2396	MSMEG_2396	hypothetical protein	20 kDa	5	4	3	4	1
MSMEG_2498	MSMEG_2498	hypothetical protein	18 kDa	5	4	2	3.66667	1.52753
MSMEG_2901	MSMEG_2901	hypothetical protein	20 kDa	5	2	3	3.33333	1.52753
MSMEG_3153	MSMEG_3153	hypothetical protein	31 kDa	5	7	8	6.66667	1.52753
MSMEG_3328	MSMEG_3328	hypothetical protein	15 kDa	5	9	7	7	2
MSMEG_3637	MSMEG_3637	hypothetical protein	49 kDa	5	2	3	3.33333	1.52753
MSMEG_3649	MSMEG_3649	hypothetical protein	29 kDa	5	4	4	4.33333	0.57735
MSMEG_3908	MSMEG_3908	hypothetical protein	29 kDa	5	2	3	3.33333	1.52753
MSMEG_4187	MSMEG_4187	hypothetical protein	54 kDa	5	3	8	5.33333	2.51661
MSMEG_4264	MSMEG_4264	hypothetical protein	20 kDa	5	3	2	3.33333	1.52753
MSMEG_4284	MSMEG_4284	hypothetical protein	32 kDa	5	6	6	5.66667	0.57735
MSMEG_4489	MSMEG_4489	hypothetical protein	16 kDa	5	4	2	3.66667	1.52753
MSMEG_4970	MSMEG_4970	hypothetical protein	31 kDa	5	3	2	3.33333	1.52753
MSMEG_5013	MSMEG_5013	hypothetical protein	30 kDa	5	5	5	5	0
MSMEG_5691	MSMEG_5691	hypothetical protein	27 kDa	5	5	14	8	5.19615
MSMEG_5849	MSMEG_5849	hypothetical protein	63 kDa	5	2	3	3.33333	1.52753
MSMEG_5989	MSMEG_5989	hypothetical protein	36 kDa	5	3	6	4.66667	1.52753
MSMEG_6202	MSMEG_6202	hypothetical protein	35 kDa	5	3	5	4.33333	1.1547
MSMEG_6432	MSMEG_6432	hypothetical protein	17 kDa	5	4	2	3.66667	1.52753
MSMEG_6760	MSMEG_6760	hypothetical protein	18 kDa	5	6	3	4.66667	1.52753
MSMEG_6902	MSMEG_6902	hypothetical protein	31 kDa	5	3	3	3.66667	1.1547
MSMEG_3396	MSMEG_3396	IclR family transcriptional regulator	28 kDa	5	4	5	4.66667	0.57735
MSMEG_3207	hisB	imidazoleglycerol-phosphate dehydratase	22 kDa	5	4	2	3.66667	1.52753
MSMEG_3750	ppnK	inorganic polyphosphate/ATP-NAD kinase	33 kDa	5	5	6	5.33333	0.57735
MSMEG_4190	cysQ	inositol monophosphatase	28 kDa	5	6	8	6.33333	1.52753
MSMEG_1764	lat	L-lysine aminotransferase	50 kDa	5	3	6	4.66667	1.52753
MSMEG_3903	MSMEG_3903	low molecular weight antigen MTB12	16 kDa	5	3	2	3.33333	1.52753
MSMEG_1811	maf	Maf-like protein	22 kDa	5	5	2	4	1.73205
MSMEG_6027	MSMEG_6027	major facilitator superfamily protein	48 kDa	5	5	7	5.66667	1.1547
MSMEG_6646	prpB	methylisocitrate lyase	33 kDa	5	2	4	3.66667	1.52753
MSMEG_0614	MSMEG_0614	methyltransferase	33 kDa	5	2	4	3.66667	1.52753
MSMEG_6927	MSMEG_6927	MutT/nudix family protein	33 kDa	5	5	5	5	0
MSMEG_1924	MSMEG_1924	N-acetyltransferase Ats1	18 kDa	5	5	2	4	1.73205
MSMEG_6506	pncA	nicotinamidase/pyrazinamidase	19 kDa	5	6	5	5.33333	0.57735
MSMEG_1268	MSMEG_1268	nudix hydrolase	24 kDa	5	4	6	5	1
MSMEG_0367	MSMEG_0367	O-demethylpuromycin-O-methyltransferase	39 kDa	5	2	4	3.66667	1.52753
MSMEG_1566	MSMEG_1566	oxidoreductase	38 kDa	5	5	10	6.66667	2.88675
MSMEG_3094	MSMEG_3094	oxidoreductase, zinc-binding dehydrogenase	38 kDa	5	3	5	4.33333	1.1547
MSMEG_2868	MSMEG_2868	PadR family transcriptional regulator	26 kDa	5	9	6	6.66667	2.08167
MSMEG_1958	MSMEG_1958	PDZ domain-containing protein	36 kDa	5	6	5	5.33333	0.57735
MSMEG_0031	pbpA	penicillin binding protein transpeptidase domain-containing protein	51 kDa	5	3	4	4	1
MSMEG_6319	MSMEG_6319	penicillin-binding protein, transpeptidase	61 kDa	5	4	9	6	2.64575
MSMEG_1695	pmmB	phosphoglucomutase/phosphomannomutase	57 kDa	5	3	6	4.66667	1.52753
MSMEG_6338	MSMEG_6338	phosphoglycerate mutase	22 kDa	5	5	4	4.66667	0.57735
MSMEG_3890	pafA	proteasome component	51 kDa	5	9	13	9	4
MSMEG_0085	MSMEG_0085	PTS system, Fru family protein, IIABC components	67 kDa	5	3	5	4.33333	1.1547
MSMEG_4585	rbsK	ribokinase	28 kDa	5	3	3	3.66667	1.1547
MSMEG_0219	MSMEG_0219	RNA polymerase factor sigma-70	38 kDa	5	7	12	8	3.60555
MSMEG_2752	mysB	RNA polymerase sigma factor SigB	36 kDa	5	2	6	4.33333	2.08167
MSMEG_3028	aroE	shikimate 5-dehydrogenase	28 kDa	5	3	7	5	2
MSMEG_0771	MSMEG_0771	short chain dehydrogenase	30 kDa	5	2	5	4	1.73205
MSMEG_3269	MSMEG_3269	sugar ABC transporter ATP-binding protein	40 kDa	5	3	7	5	2
MSMEG_0712	MSMEG_0712	TetR family transcriptional regulator	22 kDa	5	2	3	3.33333	1.52753
MSMEG_5838	MSMEG_5838	TetR family transcriptional regulator	19 kDa	5	2	2	3	1.73205
MSMEG_6473	MSMEG_6473	tetracenomycin polyketide synthesis O-methyltransferase TcmP	31 kDa	5	2	4	3.66667	1.52753
MSMEG_2164	MSMEG_2164	transcriptional regulator	27 kDa	5	3	4	4	1
MSMEG_6862	MSMEG_6862	transcriptional regulator	22 kDa	5	4	2	3.66667	1.52753
MSMEG_2358	mnmA	tRNA-specific 2-thiouridylase MnmA	38 kDa	5	2	5	4	1.73205
MSMEG_4232	murE	UDP-N-acetylmuramoylalanyl-D-glutamate--2, 6-diaminopimelate ligase	53 kDa	5	6	9	6.66667	2.08167
MSMEG_5733	MSMEG_5733	universal stress protein family protein	30 kDa	5	5	3	4.33333	1.1547
MSMEG_0135	mce2B	virulence factor Mce family protein	37 kDa	5	5	5	5	0
MSMEG_0398 (+8)	#N/A	#N/A	26 kDa	5	4	4	4.33333	0.57735
MSMEG_1009	#N/A	#N/A	56 kDa	5	2	6	4.33333	2.08167
MSMEG_2776	dxs	1-deoxy-D-xylulose-5-phosphate synthase	68 kDa	4	5	7	5.33333	1.52753
MSMEG_3379	MSMEG_3379	2-deoxy-D-gluconate 3-dehydrogenase	27 kDa	4	2	5	3.66667	1.52753
MSMEG_4119	MSMEG_4119	3-hydroxybutyryl-CoA dehydratase	26 kDa	4	3	2	3	1
MSMEG_4115	MSMEG_4115	3-hydroxybutyryl-CoA dehydrogenase	31 kDa	4	6	2	4	2
MSMEG_4123	MSMEG_4123	3-hydroxyisobutyrate dehydrogenase	31 kDa	4	4	4	4	0
MSMEG_6685	gabT3	4-aminobutyrate aminotransferase	47 kDa	4	3	4	3.66667	0.57735
MSMEG_5224	ispH	4-hydroxy-3-methylbut-2-enyl diphosphate reductase	34 kDa	4	2	6	4	2
MSMEG_4762	MSMEG_4762	ABC transporter	44 kDa	4	2	3	3	1
MSMEG_0549	MSMEG_0549	ABC transporter permease	25 kDa	4	4	2	3.33333	1.1547
MSMEG_0784	ackA	acetate kinase	40 kDa	4	4	8	5.33333	2.3094
MSMEG_0334	MSMEG_0334	acetyl-/propionyl-coenzyme A carboxylase subunit alpha	71 kDa	4	3	3	3.33333	0.57735
MSMEG_0338	fadE12	acyl-CoA dehydrogenase	41 kDa	4	6	8	6	2
MSMEG_4084	MSMEG_4084	acyl-CoA dehydrogenase	42 kDa	4	3	4	3.66667	0.57735
MSMEG_4118	MSMEG_4118	acyl-CoA dehydrogenase	43 kDa	4	5	6	5	1
MSMEG_5491	fadE13	acyl-CoA dehydrogenase	41 kDa	4	2	5	3.66667	1.52753
MSMEG_4705	MSMEG_4705	acyltransferase	52 kDa	4	3	7	4.66667	2.08167
MSMEG_4302	MSMEG_4302	adenylate cyclase	56 kDa	4	4	13	7	5.19615
MSMEG_1352	lipG	alpha/beta hydrolase	33 kDa	4	2	4	3.33333	1.1547
MSMEG_2521	amiC	amidase	53 kDa	4	2	5	3.66667	1.52753
MSMEG_3040	MSMEG_3040	beta-lactamase	43 kDa	4	2	5	3.66667	1.52753
MSMEG_3558	MSMEG_3558	carboxymethylenebutenolidase	33 kDa	4	2	5	3.66667	1.52753
MSMEG_6098	MSMEG_6098	chalcone/stilbene synthase	33 kDa	4	4	4	4	0
MSMEG_2792	MSMEG_2792	Clp amino terminal domain-containing protein	26 kDa	4	7	3	4.66667	2.08167
MSMEG_6407	MSMEG_6407	cof family hydrolase	28 kDa	4	6	7	5.66667	1.52753
MSMEG_6478	MSMEG_6478	cytochrome P450	50 kDa	4	3	9	5.33333	3.21455
MSMEG_1661	MSMEG_1661	D-alanyl-D-alanine carboxypeptidase	41 kDa	4	4	5	4.33333	0.57735
MSMEG_6557	MSMEG_6557	dehydrogenase	32 kDa	4	2	3	3	1
MSMEG_5244	devR2	DevR family transcriptional regulator	23 kDa	4	5	4	4.33333	0.57735
MSMEG_0894	MSMEG_0894	dihydrodipicolinate reductase	49 kDa	4	3	6	4.33333	1.52753
MSMEG_3121	MSMEG_3121	DNA-binding protein	30 kDa	4	3	3	3.33333	0.57735
MSMEG_1580	gcp	DNA-binding/iron metalloprotein/AP endonuclease	35 kDa	4	2	5	3.66667	1.52753
MSMEG_1510	rmlC	dTDP-4-dehydrorhamnose 3,5-epimerase	22 kDa	4	3	5	4	1
MSMEG_5886	MSMEG_5886	enoyl-CoA hydratase	35 kDa	4	2	2	2.66667	1.1547
MSMEG_3829	MSMEG_3829	esterase	33 kDa	4	5	4	4.33333	0.57735
MSMEG_1553	eutB	ethanolamine ammonia-lyase, large subunit	50 kDa	4	3	3	3.33333	0.57735
MSMEG_6800	frcK	fructose transporter kinase	24 kDa	4	2	6	4	2
MSMEG_3862	fxsA	FxsA protein	17 kDa	4	4	3	3.66667	0.57735
MSMEG_5267	fadE7b	glutaryl-CoA dehydrogenase	43 kDa	4	7	12	7.66667	4.04145
MSMEG_6756	glpK2	glycerol kinase	56 kDa	4	8	7	6.33333	2.08167
MSMEG_4703	MSMEG_4703	glycerol-3-phosphate acyltransferase	89 kDa	4	3	10	5.66667	3.78594
MSMEG_1417	MSMEG_1417	glyoxalase	45 kDa	4	4	5	4.33333	0.57735
MSMEG_2529	MSMEG_2529	glyoxylate reductase	33 kDa	4	2	4	3.33333	1.1547
MSMEG_4505	hrcA	heat-inducible transcription repressor	37 kDa	4	3	9	5.33333	3.21455
MSMEG_3142	MSMEG_3142	HTH-type transcriptional repressor AcnR	23 kDa	4	5	3	4	1
MSMEG_2271	hypB	hydrogenase nickel incorporation protein HypB	28 kDa	4	6	8	6	2
MSMEG_1078	MSMEG_1078	hydrolase	25 kDa	4	3	3	3.33333	0.57735
MSMEG_0638	MSMEG_0638	hypothetical protein	66 kDa	4	3	8	5	2.64575
MSMEG_0892	MSMEG_0892	hypothetical protein	30 kDa	4	6	4	4.66667	1.1547
MSMEG_0933	mshA	hypothetical protein	46 kDa	4	4	2	3.33333	1.1547
MSMEG_1189	MSMEG_1189	hypothetical protein	59 kDa	4	5	4	4.33333	0.57735
MSMEG_1210	MSMEG_1210	hypothetical protein	32 kDa	4	3	4	3.66667	0.57735
MSMEG_1643	MSMEG_1643	hypothetical protein	62 kDa	4	5	5	4.66667	0.57735
MSMEG_1837	MSMEG_1837	hypothetical protein	51 kDa	4	2	4	3.33333	1.1547
MSMEG_2066	MSMEG_2066	hypothetical protein	15 kDa	4	2	2	2.66667	1.1547
MSMEG_2074	MSMEG_2074	hypothetical protein	45 kDa	4	3	6	4.33333	1.52753
MSMEG_2665	MSMEG_2665	hypothetical protein	17 kDa	4	2	3	3	1
MSMEG_2826	MSMEG_2826	hypothetical protein	47 kDa	4	2	6	4	2
MSMEG_3218	MSMEG_3218	hypothetical protein	21 kDa	4	6	3	4.33333	1.52753
MSMEG_3419	MSMEG_3419	hypothetical protein	34 kDa	4	4	4	4	0
MSMEG_3888	MSMEG_3888	hypothetical protein	34 kDa	4	4	2	3.33333	1.1547
MSMEG_4176	MSMEG_4176	hypothetical protein	19 kDa	4	2	2	2.66667	1.1547
MSMEG_4220	MSMEG_4220	hypothetical protein	31 kDa	4	6	4	4.66667	1.1547
MSMEG_4311	MSMEG_4311	hypothetical protein	30 kDa	4	2	3	3	1
MSMEG_4558	MSMEG_4558	hypothetical protein	24 kDa	4	6	4	4.66667	1.1547
MSMEG_4578	MSMEG_4578	hypothetical protein	28 kDa	4	3	4	3.66667	0.57735
MSMEG_4771	MSMEG_4771	hypothetical protein	32 kDa	4	2	3	3	1
MSMEG_5090	MSMEG_5090	hypothetical protein	26 kDa	4	3	4	3.66667	0.57735
MSMEG_5101	MSMEG_5101	hypothetical protein	27 kDa	4	2	5	3.66667	1.52753
MSMEG_5401	MSMEG_5401	hypothetical protein	18 kDa	4	3	4	3.66667	0.57735
MSMEG_5445	MSMEG_5445	hypothetical protein	30 kDa	4	3	4	3.66667	0.57735
MSMEG_5726	MSMEG_5726	hypothetical protein	43 kDa	4	2	2	2.66667	1.1547
MSMEG_5902	MSMEG_5902	hypothetical protein	27 kDa	4	2	2	2.66667	1.1547
MSMEG_6029	MSMEG_6029	hypothetical protein	31 kDa	4	2	2	2.66667	1.1547
MSMEG_6081	MSMEG_6081	hypothetical protein	27 kDa	4	5	3	4	1
MSMEG_6186	MSMEG_6186	hypothetical protein	23 kDa	4	2	2	2.66667	1.1547
MSMEG_6288	MSMEG_6288	hypothetical protein	31 kDa	4	11	5	6.66667	3.78594
MSMEG_6394	MSMEG_6394	hypothetical protein	36 kDa	4	3	2	3	1
MSMEG_1182	hutI	imidazolonepropionase	41 kDa	4	3	3	3.33333	0.57735
MSMEG_3173	ansA	L-asparaginase	32 kDa	4	6	7	5.66667	1.52753
MSMEG_1763	MSMEG_1763	leucine-responsive regulatory protein	17 kDa	4	3	4	3.66667	0.57735
MSMEG_3904	MSMEG_3904	LppK protein	19 kDa	4	5	3	4	1
MSMEG_4303	MSMEG_4303	methyltransferase	55 kDa	4	4	2	3.33333	1.1547
MSMEG_0381	mmpl4a	Mmp14a protein	104 kDa	4	3	6	4.33333	1.52753
MSMEG_3496	mmpL5c	MmpL4 protein	106 kDa	4	3	5	4	1
MSMEG_3483	MSMEG_3483	mosc domain-containing protein	24 kDa	4	2	3	3	1
MSMEG_3347	MSMEG_3347	nitrilase/cyanide hydratase and apolipoprotein N-acyltransferase	28 kDa	4	2	2	2.66667	1.1547
MSMEG_5155	MSMEG_5155	nitroreductase	24 kDa	4	2	4	3.33333	1.1547
MSMEG_0790	MSMEG_0790	NUDIX family hydrolase	17 kDa	4	2	4	3.33333	1.1547
MSMEG_4685	MSMEG_4685	oxidoreductase	34 kDa	4	5	5	4.66667	0.57735
MSMEG_5432	pth	peptidyl-tRNA hydrolase	20 kDa	4	2	3	3	1
MSMEG_6330	MSMEG_6330	prephenate dehydrogenase	32 kDa	4	2	2	2.66667	1.1547
MSMEG_6362	MSMEG_6362	quinone oxidoreductase	33 kDa	4	4	4	4	0
MSMEG_1579	rimI	ribosomal-protein-alanine acetyltransferase	17 kDa	4	4	3	3.66667	0.57735
MSMEG_4235	mraW	S-adenosyl-methyltransferase MraW	35 kDa	4	3	6	4.33333	1.52753
MSMEG_5513	MSMEG_5513	serine/threonine protein kinase	66 kDa	4	2	8	4.66667	3.05505
MSMEG_1157	MSMEG_1157	short chain dehydrogenase	26 kDa	4	2	4	3.33333	1.1547
MSMEG_2598	MSMEG_2598	short chain dehydrogenase	27 kDa	4	3	2	3	1
MSMEG_6011	MSMEG_6011	short chain dehydrogenase	28 kDa	4	4	3	3.66667	0.57735
MSMEG_2895	MSMEG_2895	short chain oxidoreductase	28 kDa	4	3	3	3.33333	0.57735
MSMEG_2441	lepB	signal peptidase I	31 kDa	4	2	2	2.66667	1.1547
MSMEG_2623	MSMEG_2623	Tat pathway signal sequence domain-containing protein	18 kDa	4	2	3	3	1
MSMEG_4022	MSMEG_4022	TetR family transcriptional regulator	22 kDa	4	3	2	3	1
MSMEG_6628	MSMEG_6628	TetR family transcriptional regulator	23 kDa	4	4	3	3.66667	0.57735
MSMEG_2670	thyA	thymidylate synthase	30 kDa	4	2	4	3.33333	1.1547
MSMEG_1745	MSMEG_1745	transcriptional regulator	23 kDa	4	3	3	3.33333	0.57735
MSMEG_0236	MSMEG_0236	transmembrane protein	24 kDa	4	4	4	4	0
MSMEG_3886	tatC	twin arginine-targeting protein translocase TatC	35 kDa	4	3	4	3.66667	0.57735
MSMEG_6236	MSMEG_6236	two-component system, regulatory protein	23 kDa	4	6	6	5.33333	1.1547
MSMEG_0743	MSMEG_0743	xanthine dehydrogenase	41 kDa	4	5	3	4	1
MSMEG_1006	#N/A	#N/A	38 kDa	4	3	9	5.33333	3.21455
MSMEG_2919	MSMEG_2919	2-dehydropantoate 2-reductase	35 kDa	3	3	4	3.33333	0.57735
MSMEG_2279	MSMEG_2279	3-hydroxyacyl-CoA dehydrogenase	26 kDa	3	6	2	3.66667	2.08167
MSMEG_2366	MSMEG_2366	6-phosphofructokinase	37 kDa	3	3	4	3.33333	0.57735
MSMEG_5475	MSMEG_5475	acetate operon repressor	28 kDa	3	4	3	3.33333	0.57735
MSMEG_2207	MSMEG_2207	acetyl-CoA acetyltransferase	43 kDa	3	5	3	3.66667	1.1547
MSMEG_5923	ltp3	acetyl-CoA acetyltransferase	41 kDa	3	3	6	4	1.73205
MSMEG_5642	accD3	acetyl-coenzyme a carboxylase carboxyl transferase	51 kDa	3	2	5	3.33333	1.52753
MSMEG_3783	MSMEG_3783	acyl-CoA dehydrogenase	45 kDa	3	5	8	5.33333	2.51661
MSMEG_3464	MSMEG_3464	alcohol dehydrogenase	35 kDa	3	3	6	4	1.73205
MSMEG_6874	MSMEG_6874	aldehyde dehydrogenase	54 kDa	3	4	4	3.66667	0.57735
MSMEG_0435	MSMEG_0435	allophanate hydrolase subunit 2	31 kDa	3	2	4	3	1
MSMEG_1576	MSMEG_1576	alpha/beta hydrolase	38 kDa	3	2	4	3	1
MSMEG_2777	MSMEG_2777	alpha/beta hydrolase	35 kDa	3	3	4	3.33333	0.57735
MSMEG_4450	MSMEG_4450	alpha/beta hydrolase	34 kDa	3	2	5	3.33333	1.52753
MSMEG_3576	MSMEG_3576	alpha-amylase	48 kDa	3	3	9	5	3.4641
MSMEG_6594	MSMEG_6594	amino acid ABC transporter permease	32 kDa	3	2	3	2.66667	0.57735
MSMEG_6909	MSMEG_6909	amino acid ABC transporter permease	63 kDa	3	2	2	2.33333	0.57735
MSMEG_0542	MSMEG_0542	ANTAR domain-containing protein	26 kDa	3	3	2	2.66667	0.57735
MSMEG_4653	MSMEG_4653	AP endonuclease, family protein 2 superfamily protein	27 kDa	3	4	2	3	1
MSMEG_1573	MSMEG_1573	carbohydrate kinase	47 kDa	3	3	4	3.33333	0.57735
MSMEG_5609	MSMEG_5609	carotenoid oxygenase	57 kDa	3	4	8	5	2.64575
MSMEG_3512	cinA	competence damage-inducible protein A	45 kDa	3	3	6	4	1.73205
MSMEG_3442	MSMEG_3442	cyclohexadienyl dehydratase	29 kDa	3	2	2	2.33333	0.57735
MSMEG_5236	MSMEG_5236	dienelactone hydrolase	29 kDa	3	3	2	2.66667	0.57735
MSMEG_5286	dapB6	dihydrodipicolinate reductase N-terminus domain-containing protein	37 kDa	3	3	4	3.33333	0.57735
MSMEG_6103	folP2	dihydropteroate synthase	29 kDa	3	2	4	3	1
MSMEG_5913	MSMEG_5913	dioxygenase	39 kDa	3	2	2	2.33333	0.57735
MSMEG_6080	disA	DNA integrity scanning protein DisA	41 kDa	3	2	6	3.66667	2.08167
MSMEG_5004	MSMEG_5004	DNA repair exonuclease	42 kDa	3	2	4	3	1
MSMEG_5145	MSMEG_5145	extracellular solute-binding protein	49 kDa	3	2	6	3.66667	2.08167
MSMEG_4942	atpB	F0F1 ATP synthase subunit A	28 kDa	3	3	4	3.33333	0.57735
MSMEG_2683	thyX	FAD-dependent thymidylate synthase	28 kDa	3	3	5	3.66667	1.1547
MSMEG_4334	MSMEG_4334	flavoprotein	55 kDa	3	3	6	4	1.73205
MSMEG_1154	MSMEG_1154	formyl-coenzyme A transferase	44 kDa	3	2	4	3	1
MSMEG_0062	MSMEG_0062	ftsk/SpoIIIE family protein	65 kDa	3	6	10	6.33333	3.51188
MSMEG_4214	MSMEG_4214	glutamine amidotransferase	26 kDa	3	3	2	2.66667	0.57735
MSMEG_2489	MSMEG_2489	GntR family transcriptional regulator	26 kDa	3	2	2	2.33333	0.57735
MSMEG_6314	dhmA1	haloalkane dehalogenase	33 kDa	3	2	3	2.66667	0.57735
MSMEG_3751	MSMEG_3751	hemolysin A	28 kDa	3	2	2	2.33333	0.57735
MSMEG_2263	hybC	hydrogenase-2, large subunit	60 kDa	3	7	12	7.33333	4.50925
MSMEG_4488	MSMEG_4488	hydrolase, nudix family protein	14 kDa	3	2	2	2.33333	0.57735
MSMEG_0046	MSMEG_0046	hypothetical protein	42 kDa	3	3	3	3	0
MSMEG_0080	MSMEG_0080	hypothetical protein	19 kDa	3	4	4	3.66667	0.57735
MSMEG_0368	MSMEG_0368	hypothetical protein	54 kDa	3	3	5	3.66667	1.1547
MSMEG_1247	MSMEG_1247	hypothetical protein	31 kDa	3	2	4	3	1
MSMEG_1936	MSMEG_1936	hypothetical protein	37 kDa	3	3	6	4	1.73205
MSMEG_2032	MSMEG_2032	hypothetical protein	28 kDa	3	2	2	2.33333	0.57735
MSMEG_2133	MSMEG_2133	hypothetical protein	37 kDa	3	2	2	2.33333	0.57735
MSMEG_2350	MSMEG_2350	hypothetical protein	28 kDa	3	3	4	3.33333	0.57735
MSMEG_2957	MSMEG_2957	hypothetical protein	22 kDa	3	2	3	2.66667	0.57735
MSMEG_4186	MSMEG_4186	hypothetical protein	32 kDa	3	3	3	3	0
MSMEG_4349	MSMEG_4349	hypothetical protein	60 kDa	3	2	6	3.66667	2.08167
MSMEG_4967	MSMEG_4967	hypothetical protein	31 kDa	3	2	4	3	1
MSMEG_5601	MSMEG_5601	hypothetical protein	21 kDa	3	3	2	2.66667	0.57735
MSMEG_6049	MSMEG_6049	hypothetical protein	41 kDa	3	3	4	3.33333	0.57735
MSMEG_6247	egtD	hypothetical protein	35 kDa	3	2	3	2.66667	0.57735
MSMEG_6438	MSMEG_6438	hypothetical protein	16 kDa	3	5	5	4.33333	1.1547
MSMEG_5735	kdc	indole-3-pyruvate decarboxylase	59 kDa	3	3	5	3.66667	1.1547
MSMEG_6273	MSMEG_6273	integral membrane protein	14 kDa	3	2	3	2.66667	0.57735
MSMEG_4285	lipB	lipoate-protein ligase B	24 kDa	3	3	4	3.33333	0.57735
MSMEG_2439	lppW	LppW protein	33 kDa	3	2	2	2.33333	0.57735
MSMEG_2797	MSMEG_2797	LysR family transcriptional regulator	32 kDa	3	2	2	2.33333	0.57735
MSMEG_1477	MSMEG_1477	major facilitator superfamily protein	51 kDa	3	2	7	4	2.64575
MSMEG_4087	MSMEG_4087	major facilitator superfamily protein	51 kDa	3	4	8	5	2.64575
MSMEG_3646	MSMEG_3646	MerR family transcriptional regulator	27 kDa	3	4	4	3.66667	0.57735
MSMEG_3057	MSMEG_3057	metal ABC transporter permease	26 kDa	3	3	3	3	0
MSMEG_5638	MSMEG_5638	metallo-beta-lactamase	41 kDa	3	3	5	3.66667	1.1547
MSMEG_2359	MSMEG_2359	methionine synthase, vitamin-B12 independent	35 kDa	3	2	4	3	1
MSMEG_2067	MSMEG_2067	methyltransferase type 12	23 kDa	3	2	3	2.66667	0.57735
MSMEG_0607	MSMEG_0607	methyltransferase, family protein	30 kDa	3	4	3	3.33333	0.57735
MSMEG_4083	MSMEG_4083	monooxygenase	53 kDa	3	2	5	3.33333	1.52753
MSMEG_5519	MSMEG_5519	monooxygenase	43 kDa	3	2	2	2.33333	0.57735
MSMEG_6602	MSMEG_6602	oxidoreductase	37 kDa	3	2	4	3	1
MSMEG_4650	MSMEG_4650	oxidoreductase YisS	35 kDa	3	2	5	3.33333	1.52753
MSMEG_0301	MSMEG_0301	oxidoreductase, FAD-binding	47 kDa	3	3	3	3	0
MSMEG_2924	MSMEG_2924	permease binding-protein component	34 kDa	3	2	3	2.66667	0.57735
MSMEG_6780	MSMEG_6780	phenazine biosynthesis protein PhzF	31 kDa	3	2	2	2.33333	0.57735
MSMEG_4528	cysH	phosphoadenosine phosphosulfate reductase	26 kDa	3	3	3	3	0
MSMEG_5728	MSMEG_5728	polysaccharide deacetylase	34 kDa	3	2	3	2.66667	0.57735
MSMEG_2116	MSMEG_2116	PTS system, glucose-specific IIBC component	56 kDa	3	5	8	5.33333	2.51661
MSMEG_3272	MSMEG_3272	ribose 5-phosphate isomerase	16 kDa	3	3	3	3	0
MSMEG_0247	MSMEG_0247	secreted peptidase	42 kDa	3	4	5	4	1
MSMEG_2793	MSMEG_2793	sensor-type histidine kinase PrrB	50 kDa	3	3	5	3.66667	1.1547
MSMEG_3879	MSMEG_3879	short chain dehydrogenase	27 kDa	3	4	4	3.66667	0.57735
MSMEG_5858	MSMEG_5858	short chain dehydrogenase	27 kDa	3	5	4	4	1
MSMEG_5862	MSMEG_5862	short chain dehydrogenase	29 kDa	3	4	2	3	1
MSMEG_5330	MSMEG_5330	SIS domain-containing protein	35 kDa	3	2	2	2.33333	0.57735
MSMEG_4661	MSMEG_4661	sugar kinase	35 kDa	3	4	5	4	1
MSMEG_3183	ilvA	threonine dehydratase	45 kDa	3	5	5	4.33333	1.1547
MSMEG_1675	deoA	thymidine phosphorylase	43 kDa	3	3	2	2.66667	0.57735
MSMEG_5673	MSMEG_5673	transcriptional regulator	24 kDa	3	2	2	2.33333	0.57735
MSMEG_1817	MSMEG_1817	transmembrane protein	25 kDa	3	4	2	3	1
MSMEG_2438	trmD	tRNA (guanine-N(1)-)-methyltransferase	25 kDa	3	5	6	4.66667	1.52753
MSMEG_5479	MSMEG_5479	type I antifreeze protein	11 kDa	3	3	5	3.66667	1.1547
MSMEG_0928	murB	UDP-N-acetylenolpyruvoylglucosamine reductase	38 kDa	3	3	4	3.33333	0.57735
MSMEG_4231	murF	UDP-N-acetylmuramoyl-tripeptide--D-alanyl-D- alanine ligase	52 kDa	3	2	6	3.66667	2.08167
MSMEG_3945	MSMEG_3945	universal stress protein family protein	29 kDa	3	3	2	2.66667	0.57735
MSMEG_0136	mce1C	virulence factor Mce family protein	55 kDa	3	4	4	3.66667	0.57735
MSMEG_5896	MSMEG_5896	virulence factor Mce family protein	40 kDa	3	3	4	3.33333	0.57735
MSMEG_3263	MSMEG_3263	xylulose kinase	50 kDa	3	5	5	4.33333	1.1547
MSMEG_2360	MSMEG_2360	4-coumarate--CoA ligase	55 kDa	2	3	4	3	1
MSMEG_4470	MSMEG_4470	ABC transporter	71 kDa	2	2	6	3.33333	2.3094
MSMEG_3608	MSMEG_3608	acetyl-CoA acetyltransferase	53 kDa	2	3	5	3.33333	1.52753
MSMEG_3381	azoR	ACP phosphodieterase	22 kDa	2	4	3	3	1
MSMEG_6012	MSMEG_6012	acyl-CoA dehydrogenase	44 kDa	2	3	3	2.66667	0.57735
MSMEG_2465	MSMEG_2465	adenine deaminase	42 kDa	2	3	5	3.33333	1.52753
MSMEG_1575	alr	alanine racemase	41 kDa	2	2	4	2.66667	1.1547
MSMEG_5209	bpoB	alpha/beta hydrolase	31 kDa	2	2	3	2.33333	0.57735
MSMEG_2403	recG	ATP-dependent DNA helicase RecG	83 kDa	2	3	4	3	1
MSMEG_3194	bioB	biotin synthase	38 kDa	2	2	4	2.66667	1.1547
MSMEG_3856	MSMEG_3856	CadC family transcriptional regulator	47 kDa	2	2	3	2.33333	0.57735
MSMEG_0836	MSMEG_0836	carboxylate-amine ligase	42 kDa	2	2	3	2.33333	0.57735
MSMEG_1911	catA	catechol 1,2-dioxygenase	32 kDa	2	2	3	2.33333	0.57735
MSMEG_2693	MSMEG_2693	competence-damaged protein	16 kDa	2	4	4	3.33333	1.1547
MSMEG_4112	MSMEG_4112	cyclohexanecarboxylate-CoA ligase	60 kDa	2	2	9	4.33333	4.04145
MSMEG_4350	dapB5	dihydrodipicolinate reductase	41 kDa	2	3	5	3.33333	1.52753
MSMEG_5085	folP	dihydropteroate synthase	31 kDa	2	4	3	3	1
MSMEG_2619	efpA	efflux protein	53 kDa	2	5	8	5	3
MSMEG_3112	MSMEG_3112	estradiol 17-beta-dehydrogenase 8	27 kDa	2	3	3	2.66667	0.57735
MSMEG_6880	MSMEG_6880	hydrophobic amino acid ABC transporter	45 kDa	2	3	5	3.33333	1.52753
MSMEG_0053	MSMEG_0053	hypothetical protein	50 kDa	2	3	3	2.66667	0.57735
MSMEG_1149	MSMEG_1149	hypothetical protein	25 kDa	2	2	3	2.33333	0.57735
MSMEG_1722	MSMEG_1722	hypothetical protein	24 kDa	2	4	4	3.33333	1.1547
MSMEG_2197	MSMEG_2197	hypothetical protein	29 kDa	2	5	7	4.66667	2.51661
MSMEG_2612	MSMEG_2612	hypothetical protein	39 kDa	2	2	5	3	1.73205
MSMEG_3079	MSMEG_3079	hypothetical protein	32 kDa	2	2	3	2.33333	0.57735
MSMEG_3214	MSMEG_3214	hypothetical protein	36 kDa	2	3	3	2.66667	0.57735
MSMEG_4191	MSMEG_4191	hypothetical protein	30 kDa	2	2	3	2.33333	0.57735
MSMEG_4569	MSMEG_4569	hypothetical protein	36 kDa	2	4	5	3.66667	1.52753
MSMEG_5238	MSMEG_5238	hypothetical protein	22 kDa	2	4	3	3	1
MSMEG_5932	MSMEG_5932	hypothetical protein	42 kDa	2	3	4	3	1
MSMEG_6218	MSMEG_6218	hypothetical protein	40 kDa	2	2	5	3	1.73205
MSMEG_3335	MSMEG_3335	IclR family transcriptional regulator	28 kDa	2	6	4	4	2
MSMEG_2934	MSMEG_2934	lipid A biosynthesis lauroyl acyltransferase	34 kDa	2	2	4	2.66667	1.1547
MSMEG_3262	MSMEG_3262	L-xylulose reductase	27 kDa	2	3	3	2.66667	0.57735
MSMEG_1236	MSMEG_1236	Mpr protein	23 kDa	2	2	3	2.33333	0.57735
MSMEG_1311	MSMEG_1311	oligopeptide transporter OPT family protein	69 kDa	2	4	3	3	1
MSMEG_5233	MSMEG_5233	RmlD substrate binding domain-containing protein	39 kDa	2	2	5	3	1.73205
MSMEG_6354	MSMEG_6354	serine esterase, cutinase	25 kDa	2	2	5	3	1.73205
MSMEG_1894	MSMEG_1894	short chain dehydrogenase	30 kDa	2	2	6	3.33333	2.3094
MSMEG_5234	MSMEG_5234	short-chain dehydrogenase/reductase SDR	26 kDa	2	2	3	2.33333	0.57735
MSMEG_6400	MSMEG_6400	transmembrane protein	70 kDa	2	2	5	3	1.73205
MSMEG_6073	MSMEG_6073	TrmH family RNA methyltransferase	33 kDa	2	2	4	2.66667	1.1547
MSMEG_3950	MSMEG_3950	universal stress protein family protein	31 kDa	2	5	4	3.66667	1.52753
MSMEG_5897	MSMEG_5897	virulence factor mce family protein	48 kDa	2	2	4	2.66667	1.1547
Table S1D: Total spectral counts of protein abundance as detected in the LC-MS/MS proteome dataset of M. smegmatis in response to NaOCl stress. The M. smegmatis wild type was exposed to 1 mM NaOCl for 30min and the total proteins were identified using shotgun LC-MS/MS analysis and the Scaffold proteome software. The table lists the MSMEG-ID of all identified proteins, the protein name, function a…
