# Supplementary material for: Monitoring global protein thiol-oxidation and protein S-mycothiolation in Mycobacterium smegmatis under hypochlorite stress
Source: Sci Rep. 2017 Apr 26;7:1195. doi: 10.1038/s41598-017-01179-4 (PMC5430705; doi:10.1038/s41598-017-01179-4)
Supplement: Supplementary file 6 — Supplementary Table S2 [file 41598_2017_1179_MOESM6_ESM.xlsx]

## Sheet: Table S2
Table S2: Overview of the % thiol-oxidation of all Cys peptides in the redox proteome of M. smegmatis wild type and the mshC mutant under control and NaOCl stress as revealed by OxICAT
% thiol-oxidation Control	<25% (<10%)			25-75%			>75%
	Proteins	Cys-peptides	Cys-residues	Proteins	Cys-peptides	Cys-residues	Proteins	Cys-peptides	Cys-residues
Wild type	605 (365)	840 (443)	857 (444)	116	133	168	55	68	73
723 proteins, 1041 Cys-peptides, 1098 cysteines		80.7% (42.6%)	78.1% (40.4%)		0.128	0.153		0.065	0.066
mshC	396 (70)	473 (73)	485 (74)	186	226	268	57	63	70
591 proteins, 762 Cys-peptides, 823 cysteines		62.1% (9.6%)	58.9% (9.0%)		0.297	0.326		0.083	0.085
% thiol-oxidation NaOCl stress	<25% (<10%)			25-75%			>75%
	Proteins	Cys-peptides	Cys-residues	Proteins	Cys-peptides	Cys-residues	Proteins	Cys-peptides	Cys-residues
Wild type	507 (115)	671 (134)	680 (135)	243	290	329	65	80	89
723 proteins, 1041 Cys-peptides, 1098 cysteines		64.5% (12.9%)	61.9% (12.3%)		0.279	0.3		0.077	0.081
mshC	241 (21)	280 (22)	283 (22)	337	414	462	61	68	78
591 proteins, 762 Cys-peptides, 823 cysteines		36.7% (2.9%)	34.4% (2.7%)		0.543	0.561		0.089	0.095
% thiol-oxidation increase (NaOCl/Control)	<10%			10-20%			>20%			>40%
	Proteins	Cys-peptides	Cys-residues	Proteins	Cys-peptides	Cys-residues	Proteins	Cys-peptides	Cys-residues	Proteins	Cys-peptides	Cys-residues
Wild type	542	701	729	211	251	265	82	89	104	10	10	12
723 proteins, 1041 Cys-peptides, 1098 cysteines		0.673	0.664		0.241	0.241		0.085	0.095		0.01	0.011
mshC	439	533	570	179	199	219	27	30	34	1	2	2
591 proteins, 762 Cys-peptides, 823 cysteines		0.699	0.693		0.261	0.266		0.039	0.041		0.003	0.002
Table S2: Overview of the % thiol-oxidation of all Cys peptides identified in the redox proteome of the M. smegmatis wild type and the mshC mutant under control and NaOCl stress as revealed by OxICAT. All reduced Cys peptides have an % oxidation degree of <25% that include those with <10% oxidation, shown in parenthesis. Oxidized Cys peptides have an oxidation degree of >25% and >75% , respective…
