# Supplementary material for: Monitoring global protein thiol-oxidation and protein S-mycothiolation in Mycobacterium smegmatis under hypochlorite stress
Source: Sci Rep. 2017 Apr 26;7:1195. doi: 10.1038/s41598-017-01179-4 (PMC5430705; doi:10.1038/s41598-017-01179-4)
Supplement: Supplementary file 7 — Supplementary Table S3 [file 41598_2017_1179_MOESM7_ESM.xlsx]

## Sheet: Table S3
Table S3: Quantification of NaOCl-sensitive proteins with >10% increased thiol-oxidations in response to NaOCl stress in Mycobacterium smegmatis wild type and the mshC mutant using the OxICAT approach
Locus tag	Gene name	Protein function	Cys (a,b)	Function of Cys (c)	Relative Surface Accessibility (d)	Class assignment Buried [B] or Exposed [E] (d)	Cys-peptide sequence OxICAT	OxICAT M. smegmatis Wild type						OxICAT M. smegmatis ΔmshC mutant						Ortholog in Mtb	Cys Conservation in Mtb
								% Diff NaOCl/Co (e)	CV	% oxidation control (f)	CV	% oxidation NaOCl (f)	CV	% Diff NaOCl/Co (e)	CV	% oxidation control (f)	CV	% oxidation NaOCl (f)	CV
Detoxification and adaptation to atypical environments
MSMEG_0127	adhE1	Alcohol DH	48*	catalytic Zn binding site	0.022	B	IESAGLC48HSDLSVVDGNR	31.9847	0.266213	13.4669	0.338352	45.4516	0.242685	13.7634	0.707376	19.4886	0.0207481	33.252	0.266383	Rv0162c	yes
MSMEG_0217	adhB	Alcohol DH	105*	structural Zn binding site	0.013	B	SLC105DRGAVLLGGK	39.1166	0.120599	20.0554	0.23247	64.7882	0.284984
MSMEG_0281	MSMEG_0281	Choline DH (Osmoprotection)	342		0.044	B	SDSRLDTPDLQTC342QIEAPFASAETIAR	13.0676	0.642684	12.724	0.338538	22.2861	0.313352
MSMEG_0309	MSMEG_0309	Aldehyde DH	62		0.07	B	VGQAPLATKADVDAAC62AAAR	11.3168	0.389407	5.37538	0.756234	15.3087	0.3239	9.94863	1.51361	14.1034	0.176884	23.3781	0.470793	Rv0223c	no
			261		0.03	B	LKPC261TLELGGK	10.1246	0.444545	10.5639	0.236303	19.3394	0.176559								yes
			474		0.215	B	NSGIGREC474GPEGIAGYC483ESK	26.3997	0.322714	29.198	0.171193	49.4963	0.181601								no
			483		0.091	B															no
MSMEG_0593	MSMEG_0593	Uncharacterized protein	160		0.021	B	ALTLVPDHHIC160VVR	14.5549	0.234142	13.0644	0.312658	22.1416	0.233287
MSMEG_0595	MSMEG_0595	Fe-S oxidoreductase	142*		0.029	B	VTYHPTC142HSLR	13.9143	0.502602	12.3501	0.267975	23.4243	0.160737	7.58538	0.515176	30.1834	0.19762	37.7688	0.0394645
MSMEG_0690	MSMEG_0690	Fe-S oxidoreductase	637*		0.023	B	SVSEQNGQPVTYHDPC637FLGR	11.5338	0.937127	22.7212	0.132997	38.8315	0.363246	8.19315	0.663784	38.5312	0.106576	45.1992	0.0725855	Rv0338c	yes
MSMEG_0741	MSMEG_0741	F420-dependent oxidoreductase	6		0.301	B	TEGQC6AR	16.5455	0.330123	7.37835	0.214363	22.4999	0.244549
MSMEG_0768	MSMEG_0768	Rhodanese domain protein	83*	Active site	0.023	B	SDGTHNDGFVEDLKAAGVSGERPVVFLC83R	42.6241	0.174804	17.1831	0.199875	55.4928	0.122663	23.0193	0.212868	30.465	0.0440727	53.848	0.0811977	Rv0390	yes
MSMEG_1030	MSMEG_1030	Cyclohexanone monooxygenase	57		0.031	B	DNTYPGC57AC59DIPSHMYSFSFEPK	12.0107	0.459317	23.3205	0.247616	38.7713	0.0995499
			59		0.06	B
MSMEG_1138	MSMEG_1138	Alcohol DH	113*	structural Zn binding site	0.018	B	AGRPAQC113SLVASVVAVK	26.0229	0.140072	16.522	0.330721	43.7524	0.0831239
MSMEG_1334	MSMEG_1334	Beta-lactamase (antibiotic resistance)	178*		0.047	B	LVAGDTLFLEGC178GR	12.6201	0.434666	7.7986	0.561535	18.3892	0.261604							Rv0634c	yes
MSMEG_1416	MSMEG_1416	FAD-pyridine nucleotide-disulfide oxidoreductase	159		0.039	B	AVVIGAGFIGC159EVAASLR	11.4086	0.327774	11.9651	0.318946	20.2966	0.242319	12.478	0.311856	14.2562	0.414838	26.7343	0.362385	Rv0688	yes
MSMEG_1566	MSMEG_1566	Oxidoreductase	122		0.015	B	TREVVEIC122R	14.2081	0.883752	15.1224	0.877087	24.9418	0.672821
MSMEG_1977	MSMEG_1977	Alcohol DH	39*	Catalytic Zn-binding site	0.022	B	IGGAGVC39R	22.767	0.761451	14.4952	0.895863	30.0146	0.7473	11.901	0.343815	12.649	0.187687	27.4631	0.186627
MSMEG_2073	MSMEG_2073	CAIB/BAIF family protein	261*		0.052	B	LC261AAMGRPELATDER	11.0887	1.59479	8.23385	0.709729	12.6957	0.446839
MSMEG_2263	hybC	Cytochrome-c3 hydrogenase	58		0.025	B	GKDPQAGLIVC58PR	29.2517	0.580876	21.7119	0.483786	49.6746	0.368729	3.75124	2.3898	30.6758	0.0810486	37.8943	0.359016
MSMEG_2297	nrdH	Glutaredoxin	11*	Catalytic residue	0.035	B	TVTVYTKPAC11VQC14NATYK	14.2231	0.561941	45.7076	0.146437	56.0755	0.0740053	15.0426	0.548443	57.7205	0.126679	69.2195	0.0796787	Rv3053c	yes
			14*	Catalytic residue	0.021	B															yes
MSMEG_2421	osmC	OsmC family protein	48*		0.029	B	IALAAC48TGMASDQPLSRR	26.2011	0.475705	13.0928	0.490608	38.376	0.343839	4.89884	4.4044	23.209	0.159307	29.1622	0.342873	Rv2923c	yes
			116* (MSH)		0.043	B	AVDQVC116TVGR	10.4898	1.15942	12.7401	0.567057	22.7605	0.356315	13.0408	0.939587	18.2993	0.211462	32.3291	0.332301		yes
MSMEG_2517	bphD	Alpha/beta hydrolase, degrad. of chlor. biphenyls	58		0.022	B	VVC58PDHPGYGHSPLPALPVTQER	11.4635	0.245167	11.2074	0.282826	20.2926	0.315975
MSMEG_2784	msrB2	Methionine sulfoxide reductase	51*		0.034	B	AGTERPFTGEYTDTKTEGVYQC51R	14.2387	0.487223	27.0104	0.117839	37.6675	0.182733	2.15963	0.70886	36.2881	0.0179703	38.4976	0.0726257	Rv2674	yes
			100*		0.021	B	RVEVLC100ANC103HSHLGHVFEGEGYPTPTDKR	11.1995	0.502738	42.522	0.106029	52.9676	0.0770092	6.62843	1.16984	52.7091	0.0110688	58.5068	0.108064		yes
			103*		0.135	B															yes
			125*		0.031	B	YC125INSISLR	13.388	0.710479	10.139	0.352771	22.3249	0.437597	1.87188	2.14575	18.1634	0.0835132	20.0353	0.21682		yes
MSMEG_3479	tpx	Thiol peroxidase	60* (MSH;Cys)	Active site	0.026	B	SVLLNIFPSVDTPVC60ATSVR	11.5698	0.566385	29.1154	0.0540085	39.8963	0.205325	8.9016	0.47999	37.7688	0.0230056	47.9745	0.0925567	Rv1932	yes
MSMEG_3899	ectC	L-ectoine synthase (osmoprotection)	97*		0.158	B	VTC97DQQLR	11.4281	0.372342	15.4625	0.26388	26.2825	0.261999	6.85409	0.704906	26.7301	0.0211507	32.9087	0.168702
MSMEG_4085	MSMEG_4085	Nitrilotriacetate monooxygenase	336		0.029	B	GHLSC336TGTPEQIADTMER	31.1554	0.882984	14.328	1.15503	32.2025	0.106388
MSMEG_4111	MSMEG_4111	Acyl-CoA transferase	123		0.014	B	IVYC123SISGYGPTGQHASR	15.4658	0.345868	7.35693	0.60998	21.4997	0.224695
MSMEG_4280	ephD	Short chain DH	382		0.227	B	FVDDVC382ATHGVPDIVVNNAGIGHAGNFLDTPADQYER	10.8454	0.312876	10.4629	0.280401	17.5983	0.234844	4.68348	0.998516	17.876	0.189113	25.5083	0.264057	Rv2214c	no
MSMEG_4309	ptpA	LMW protein-tyrosine-phosphatase	10*	Active site	0.018	B	SELHVTFVC10SGNIC15R	22.2134	0.327042	11.2047	0.315369	30.6012	0.313343							Rv2234	yes
			15*	Active site	0.04	B															yes
			58		0.246	E	AC58LVLADRGYPTAHR	41.0632	0.254047	47.7148	0.370876	79.8932	0.116738	10.1967	0.618829	17.2686	0.172936	31.5099	0.216387		no
MSMEG_4340	adhE2	Alcohol DH	107*	structural Zn binding site	0.015	B	GRPHLC107FDTFNATQK	33.1257	0.228748	23.8223	0.211748	54.1921	0.174847	15.2529	0.653042	34.7949	0.0492801	50.0478	0.174055	Rv2259	yes
			145		0.038	B	MTLTDGTELTPALGIGAFADKTLVHEGQC145TK	34.6066	0.189557	18.0446	0.334533	43.8192	0.220473	18.4539	0.497888	28.7134	0.0359471	47.1673	0.162098		yes
MSMEG_4400	MSMEG_4400	Alcohol DH, zinc-containing	65		0.223	B	RPQPC65PSVLGHETVGEIVALGDGEPLAVDGNPLGK	27.8168	0.509356	6.39831	0.286788	34.0502	0.402516
MSMEG_4650	MSMEG_4650	DH	170		0.034	B	DC170AVHDFDALR	14.7988	0.478458	11.9086	0.595368	23.8707	0.13119	10.7628	0.227186	15.02	0.0348571	25.9716	0.110226
MSMEG_5013	MSMEG_5013	Tellurium resistance protein	135		0.089	B	C135QGQGDVFLADR	13.6123	5.19179	56.2359	0.320993	60.8665	0.222724
MSMEG_5734	far	Alpha-methylacyl-CoA racemase	101		0.026	B	EC101EAVNPR	20.5799	0.226523	10.4687	0.412929	25.2433	0.300346	16.9078	0.566331	21.5964	0.258866	38.5042	0.116266	Rv0855	yes
MSMEG_5866	adhB2	Alcohol DH	106*	structural Zn binding site	0.014	B	NLC106DLGAGLLGGVAVADGTHR	35.671	0.221319	20.9132	0.197948	55.1894	0.129307	16.8815	1.14366	28.7755	0.189268	45.657	0.359241	Rv0761c	yes
MSMEG_5937	bphI-2	4-hydroxy-2-oxovalerate aldolase 2	113		0.073	B	EAQNNGGSIC113R	14.2473	0.585567	27.3674	0.114162	38.3151	0.176686	12.9695	1.06482	44.2881	0.0904518	56.8223	0.115247	Rv3534c	yes
			119*		0.102	B	IATHC119TEADVSIQHFGLAR	12.6759	0.689028	28.2769	0.193299	35.6806	0.247508	7.60774	0.632886	43.3464	0.0589113	52.8409	0.0841192		yes
			230		0.035	B	QIDGSC230RR	11.481	0.68442	12.1052	0.288433	19.6629	0.288678	6.91944	0.751776	24.7244	0.14462	28.0232	0.105576		yes
MSMEG_5939	mhpF	Acetaldehyde DH 2	141*	Active site: acyl thioester	0.025	B	DHLDAPNVNMVTC141GGQATIPIVHAVSR	28.0146	0.263369	11.3108	0.598964	42.7089	0.169944	19.3104	0.302405	17.5297	0.0195166	36.7628	0.142786	Rv3535c	yes
			222*		0.021	B	DTIFC222AIPEGADHDAITQSIKDVVAEVQTYVPGYR	13.1524	0.349026	7.39824	0.742236	16.9399	0.127025								yes
MSMEG_6410	MSMEG_6410	Rieske 2Fe-2S family protein	471*	(2Fe-2S) cluster	0.03	B	C471PHLKADLSK	10.2548	0.810207	9.3442	0.274892	21.6959	0.265441							Rv3818	yes
			505		0.083	B	C505LTTKGHELR	17.8186	0.417802	28.0975	0.214036	38.789	0.128259	15.5296	1.11333	48.1767	0.224957	63.7063	0.189516		yes
MSMEG_6425	MSMEG_6425	Rhodanese-domain-containing protein	66*	Active site	0.02	B	MAEIDPDAELYVIC66HAGGR	13.9885	0.663533	7.07245	0.174165	20.9197	0.517469	7.7657	0.368635	13.1235	0.109534	22.6655	0.12342
DNA replication and repair
MSMEG_0456	MSMEG_0456	DNA topoisomerase (ATP-hydrolyzing)	215		0.217	B	TPNMTDDRLC215K	10.9447	0.284845	18.4757	0.265491	30.689	0.21099
MSMEG_0866	MSMEG_0866	DNA or RNA helicase	543		0.094	B	RIC543GGPPVAAATTEQLKER	16.3645	0.1647	2.33211	1.15877	21.6177	0.255162							Rv2917	yes
MSMEG_1254	MSMEG_1254	DEAD/DEAH box helicase	1412		0.284	E	NHPC1412PGTQK	36.606	0.307266	0	1.37047	36.606	0.237407	13.0171	0.205778	8.63747	0.081941	21.6546	0.153952
MSMEG_1656	xth2	Exodeoxyribonuclease III	97		0.096	B	IGC97GAEEFDTHGR	26.618	0.484962	6.37462	0.260306	33.3163	0.409583	14.4339	0.422771	18.6722	0.104413	35.3632	0.1674
MSMEG_2788	MSMEG_2788	ATP/GTP-binding integral membrane protein	56		0.02	B	LVAELVPPPTFADVSFDSYRPDPAEPTQAAAVQSC56R	13.5158	1.33826	14.1613	0.260183	27.5509	0.478542							Rv2670c	yes
			60		0.017	B	QFC60EQAAERR	11.8489	0.448247	18.6629	0.22271	30.2462	0.268854	12.4862	0.711823	34.5352	0.161055	41.0261	0.0887004		yes
MSMEG_3178	dnaE	DNA polymerase	245*		0.058	B	NHEALLC245VQTGK	16.6844	4.32023	47.5448	0.264206	65.4208	0.276245	19.8849	1.2531	31.2728	0.259047	46.4772	0.189803	Rv1547	yes
MSMEG_3808	uvrA	UvrABC system protein A	121		0.048	B	AGTPHC121PVC124GER	25.1967	0.869249	33.0447	0.428045	59.4222	0.170223							Rv1638	yes
			124		0.354	E															yes
			257*	Zn finger	0.051	B	LAC257PNGHPLAVDDLEPR	11.7598	0.98781	7.76696	0.634551	18.7747	0.53495	0.674396	4.78584	12.8541	0.138674	13.451	0.099517		yes
			282*	Zn finger	0.06	B	SFSFNSPYGAC282PEC285TGLGIRK	19.8343	0.535477	44.6437	0.160234	55.2561	0.105921	25.9056	0.940799	45.378	0.447045	62.7017	0.197215		yes
			285*	Zn finger	0.081	B															yes
MSMEG_3839	polA	DNA polymerase I	483		0.225	B	AC483AVLDLADALDQELAR	20.562	0.593448	3.75226	0.968127	27.8383	0.579619							Rv1629	no
MSMEG_4464	MSMEG_4464	Modulator of DNA gyrase	471		0.101	B	LGGAFNC471GK	10.7409	0.295091	23.5822	0.166366	33.9981	0.101452							Rv2315c	yes
			486		0.082	B	AQPGQVAPVSHGC486PSALFR	13.662	0.411371	21.9595	0.232424	35.4161	0.254315	11.3834	0.637029	43.9362	0.0598285	55.3196	0.0798803		yes
MSMEG_4482	dnaG	DNA primase	44*	Zn finger	0.026	B	GLC44PFHDEK	28.4867	0.107284	9.90252	0.841724	35.1908	0.190649							Rv2343c	yes
MSMEG_4572	MSMEG_4572	DNA polymerase III, delta SU	124		0.074	B	LGAEVHPC124AR	12.8524	0.710145	10.811	0.13917	24.1836	0.391734							Rv2413c	yes
MSMEG_5227	xseB	Exodeoxyribonuclease 7 small SU	47*		0.013	B	RC47EEHLAGAR	17.7224	0.645315	6.77815	0.361656	24.4695	0.514639	4.79376	2.1605	10.4139	0.0605704	15.2077	0.449584	Rv1107c	yes
MSMEG_6153	holB	DNA polymerase III SU delta	80		0.066	B	AC80TTTMAGTHADVR	24.8309	0.604848	39.335	0.289593	73.1333	0.101435							Rv3644c	yes
			209		0.053	B	WAASVC209GGHVGR	33.8047	0.143092	13.1979	0.349809	44.3374	0.113236								no
MSMEG_6279	recR	Recombination protein RecR	82*		0.025	B	DASLVC82VVEEPKDVQAVER	16.4668	0.460256	6.85542	0.362335	20.3041	0.414204	9.2895	0.583725	9.53801	0.241039	21.4759	0.354711	Rv3715c	yes
MSMEG_6285	dnaX	DNA polymerase III gamma/tau SU	26		0.272	E	YRPATFSEVVGQEHVTEPLC26TALTAGR	24.0591	0.291373	12.4784	0.390718	32.872	0.218845	16.3246	0.647827	22.9534	0.100214	38.2083	0.209839	Rv3721c	no
MSMEG_6806	uvrA2	Excinuclease ABC	824		0.306	E	ADHVVDLGPGGGDDGGTVVAAGTPEVVAAC824TASR	32.2895	0.623624	5.39114	0.597497	36.9379	0.430709
Transcription and Transcriptional regulators
MSMEG_0219	MSMEG_0219	RNA polymerase sigma factor	271		0.111	B	YKC271PAEEPGDMR	17.5086	0.464456	10.3109	0.312402	28.9335	0.347672	5.69984	0.682683	16.759	0.24365	26.7603	0.131491	Rv0182c	yes
MSMEG_0316	MSMEG_0316	Putative NagC regulator	253		0.097	B	TAAAAGVHC253R	11.4178	0.727252	27.8953	0.179305	39.1019	0.177312	10.9431	1.12323	41.5169	0.0276391	54.0391	0.20282
MSMEG_1367	rpoB	RNA polymerase beta SU	674		0.09	B	SNHGTC674ANQRPIVDAGQR	20.2783	0.424313	25.3393	0.149315	45.6176	0.260734	15.3043	0.606978	44.2758	0.0723087	59.5801	0.0933944	Rv0667	yes
MSMEG_1368	rpoC	RNA polymerase beta' SU	48*		0.063	B	TLKPEKDGLFC48EK	19.6241	0.479804	14.3038	0.353333	29.5012	0.173323							Rv0668	yes
			75*		0.046	B	FKGIIC75ER	11.9443	0.596892	50.3565	0.106804	58.6109	0.0786593	10.5863	0.531294	48.4493	0.0344309	59.0356	0.0757708		yes
			78*		0.133	B	C78GVEVTR	15.045	0.45646	50.2934	0.122369	60.0887	0.134798	9.87111	0.779175	52.4741	0.066829	58.9227	0.120371		yes
			441*		0.034	B	LHQC441GLPK	10.2009	0.439938	11.1748	0.33861	20.1461	0.344106	12.4407	0.605271	19.4901	0.0455753	32.7076	0.249914		yes
MSMEG_1515	MSMEG_1515	Two-component sensor histidine kinase	5		0.392	E	SELC5VRDELR	35.6447	0.0436543	13.1272	0.303357	48.5278	0.087485	13.2465	0.347135	39.2076	0.121448	58.2847	0.0623396
MSMEG_1831	whiB2	Transcriptional regulator WhiB2	67*	(4Fe-4S) cluster	0.066	B	ALC67AQTDPEAFFPEKGGSTR	12.6194	1.02844	19.976	0.215252	31.697	0.189578
			99*	(4Fe-4S) cluster	0.015	B	DAC99LEYALAHDER	10.4604	0.320787	33.6032	0.0648545	44.9277	0.0967731
MSMEG_1874	mtrA	Two-component response regulator MtrA	68*		0.018	B	ELRPDLVLLDLMLPGMNGIDVC68R	10.0816	0.726118	2.08002	0.797719	11.0979	0.687984							Rv3246c	yes
MSMEG_1915	rshA	Anti-sigma-factor for SigmaH (RshA)	76*		0.151	B	C76SGEKAPDSLR	38.209	0.478945	15.7618	0.366267	53.2321	0.213005							Rv3221A	yes
MSMEG_5071	rseA	Anti-sigma-factor for SigmaE (RseA)	67*	Zn binding site	0.035	B	AAHHLSLC67PEC70AAEVDAQSQAR	37.5268	0.475551	41.8115	0.409442	63.3803	0.0660376	-3.41944	-1.02587	49.1476	0.0505387	45.7282	0.0335468	Rv1222	yes
			70*	Zn binding site	0.032	B															yes
MSMEG_2743	nrdR	Transcriptional repressor NrdR	71*		0.066	B	AC71QGRDVDDDALNVLAQKVEDAVR	24.8833	1.06359	6.96547	0.608369	30.8796	0.80573							Rv2718c	yes
MSMEG_4471	MSMEG_4471	MarR-family transcriptional regulator	58		0.151	B	ISDLALLDHC58SQPTMTTQVR	42.2612	0.134733	12.289	0.347559	54.0293	0.132967	34.5848	0.0661844	25.8322	0.042414	61.1397	0.052468	Rv2327	yes
MSMEG_4487	furB	Ferric uptake regulator FurB	124*	structural Zn2+ binding site	0.035	B	DHGFSDVSHTIEIFGVC124GDC127VERPAGNQT	17.4301	0.216343	30.2162	0.167205	42.5723	0.0508375	10.9195	0.8626	35.3952	0.0561234	47.2011	0.168189	Rv2359	yes
			127*	structural Zn2+ binding site	0.053	B															yes
MSMEG_4568	rnz2	Ribonuclease Z	215* (MSH)		0.391	E	IRDIC215DYHSSVQEAAATAAR	14.7948	0.611098	13.0532	0.198992	27.8481	0.198012	14.5065	0.589443	14.6607	0.182759	33.4372	0.316869	Rv2407	yes
MSMEG_4901	rph	Ribonuclease PH	160		0.38	E	LSDPRPLSC160AIAAVSVGVVDGR	12.5479	0.569967	9.8623	0.193826	22.6894	0.344997	12.1134	0.487096	14.1952	0.291923	27.371	0.175879	Rv1340	yes
MSMEG_5768	MSMEG_5768	TetR family transcriptional regulator	61		0.282	E	YFYEC61FNDRDGFVR	22.7498	0.586238	12.5029	0.637537	22.7498	0.256018							Rv0825c	no
Protein biosynthesis (Ribosomal proteins and translation factors)
MSMEG_0400	MSMEG_0400	Peptide synthetase	1001		0.071	B	ARAAGIQC1001RPR	12.2218	0.433684	15.4971	0.157699	27.6413	0.109316
			1977		0.1	B	RVPDAVALSC1977GDR	27.7386	0.187217	9.20653	0.369799	38.5785	0.22035
			2064		0.284	E	IEFVLKDAAPVAAVSSADLC2064TR	10.3391	0.611464	8.00546	0.204836	18.3446	0.419314	17.3817	0.155338	16.5379	0.158892	32.4205	0.0944059
			2325		0.225	B	FVAC2325PFGAPGAR	11.6827	0.369256	12.658	0.413945	23.9722	0.356793	13.2503	0.373186	36.1911	0.20501	47.5896	0.0350839
MSMEG_0402	mps2	Linear gramicidin synthetase SU D	1199		0.105	B	SAVC1199DLLERPTFR	17.9269	0.516149	14.9684	0.186512	28.9703	0.352863	24.0129	0.283308	31.0506	0.088955	55.8812	0.0955872
			1891		0.213	B	FVAC1891PFGEPGAR	31.5919	1.33437	82.3135	0.82806	76.5575	0.0986849
MSMEG_1001	MSMEG_1001	Acetyltransferase, GNAT family	248		0.075	B	LADAAAAGC248ELAVVTTAPGSLSQHNVQRR	11.0378	0.830217	6.04176	0.453424	17.0796	0.496394
MSMEG_1339	rpmG	50S ribosomal protein L33 1	15*	Zn binding site	0.037	B	ITLAC15EVC18K	23.8877	0.386525	30.4673	0.214267	53.4326	0.196325							Rv0634A	yes
			18*	Zn binding site	0.253	B															yes
			42*	Zn binding site	0.07	B	KFC42PNC45GTHQPHKESR	16.2088	1.12724	46.1387	0.385671	62.3475	0.131944								yes
			45*	Zn binding site	0.111	B															yes
MSMEG_1468	rpsN	30S ribosomal protein S14 type Z	27*	Zn binding site	0.267	B	C27GRPHSVYR	19.625	0.12519	41.5478	0.0739129	60.1096	0.0233693	13.0183	0.139888	32.4516	0.111761	45.4699	0.119825	Rv0717	yes
MSMEG_1520	rpmJ	50S ribosomal protein L36	11*		0.04	B	MKVNPSVKPIC11DK	10.4563	0.459181	14.0447	0.192968	23.7809	0.274452	5.74257	0.549245	13.2874	0.0690532	18.4866	0.233629
			27*		0.03	B	VMVIC27SDPR	33.4938	0.534942	21.6657	0.349782	43.5976	0.288254	13.5003	0.472386	22.4265	0.0925708	35.9269	0.135167
MSMEG_1521	rpsM	30S ribosomal protein S13	86* (MSH;Cys)		0.146	B	RKIEIGC86YQGLR	21.7739	0.227028	10.367	0.232136	32.8816	0.202062	20.2088	0.247186	14.6562	0.0373391	34.3603	0.141167	Rv3460c	yes
MSMEG_1579	rimI	Alanine acetyltransferase	55		0.208	B	C55DGKLVGYAGIAR	38.45	0.139915	9.68047	0.233245	51.0057	0.209384							Rv3420c	no
MSMEG_1878	MSMEG_1878	30S ribosomal protein S30	83		0.339	E	KNC83QHVEITAR	40.3617	0.572618	46.6717	0.50249	84.6025	0.0877389	22.6682	0.0679516	59.6896	0.0352465	82.601	0.0089865	Rv3241c	yes
			102		0.592	E	GEAC102ADSFYTAFESAVQKLEGR	16.1501	1.15373	45.1685	0.774883	83.9021	0.124998								yes
MSMEG_2358	mnmA	tRNA-specific 2-thiouridylase MnmA	48*		0.179	B	GC48C49SKEDASDAR	11.4628	0.802951	44.1983	0.0535883	54.2283	0.199514	6.45828	0.76192	62.7668	0.0262686	68.7569	0.0473261	Rv3024c	yes
			49*		0.241	B															yes
MSMEG_2383	gltX	Glutamate--tRNA ligase	11		0.056	B	VRFC11PSPTGTPHVGLVR	12.0307	0.686585	7.90008	0.428398	20.0135	0.490502							Rv2992c	yes
MSMEG_2400	rpmB	50S ribosomal protein L28	5*	Zn ribbon motif	0.099	B	AAVC5DIC8GK	35.7316	0.461923	40.2586	0.1545	74.4662	0.201943	26.5427	0.151737	41.7593	0.0767527	70.3544	0.067768
			8	Zn ribbon motif	0.254	B
			52	Zn ribbon motif	0.034	B	INAC52TSC55IK	36.836	0.225936	42.6915	0.162923	76.9433	0.0731135	24.7594	0.29386	48.3319	0.113898	74.156	0.0701987
			55	Zn ribbon motif	0.044	B
MSMEG_2521	amiC	Amidase	134		0.1	B	LSEYGFSASC134EHPR	12.3924	0.726899	10.6741	0.388617	21.0757	0.212804							Rv2888c	no
MSMEG_2773	MSMEG_2773	23S rRNA methyltransferase	355		0.066	B	IIHIGC355EAASFAR	31.3844	0.09508	14.0318	0.445543	47.7731	0.092412							Rv2689c	yes
			391		0.036	B	VFDSFPLTHHIEC391VAVLNR	33.6516	0.0670652	10.277	0.756202	43.3038	0.203322								yes
MSMEG_2839	MSMEG_2839	Transcription accessory protein	357		0.081	B	VLETC357AIYPHQPQK	12.4786	0.341548	7.83595	0.264965	20.269	0.300484	10.2185	0.0330628	13.8302	0.17064	24.2116	0.0894398
MSMEG_2965	relA	GTP pyrophosphokinase, stringent factor	692*	Interaction uncharged tRNA	0.025	B	GGGVSVHRTDC692TNAESLQQQSER	10.3451	0.400642	6.44506	0.533964	17.4795	0.424148	6.80553	1.04543	15.3063	0.217525	22.1118	0.274946	Rv2583c	yes
MSMEG_3025	alaS	Alanine--tRNA ligase	65*		0.029	B	C65IRTPDIDEVGITTR	11.1114	0.473702	7.61307	0.506006	19.0763	0.258904							Rv2555c	yes
MSMEG_3169	ileS	Isoleucine--tRNA ligase	410		0.162	B	C410RNPLIYR	15.8625	0.653119	35.8631	0.251133	51.0721	0.207786							Rv1536	yes
MSMEG_3777	pheT	Phenylalanine--tRNA ligase beta SU	71*		0.031	B	AC71KVDVGDQNVDGAPR	16.7074	0.426685	22.0476	0.100972	37.7807	0.246262	10.7766	0.485921	38.3587	0.057084	53.0391	0.112801	Rv1650	yes
			89* (MSH)		0.028	B	DIVC89GAR	16.7495	0.467817	22.4815	0.0957065	39.8205	0.238396								yes
			387		0.014	B	C387ASLLAEIAGGTVQPK	12.5395	0.461224	3.96471	1.08844	19.6984	0.125015								yes
MSMEG_4623	obgE	GTPase Obg	21		0.069	B	AGNGGNGC21ASVHR	18.3458	0.521142	9.91323	0.160386	28.2002	0.398104	13.1247	0.462672	21.069	0.165742	32.7299	0.198549	Rv2440c	yes
MSMEG_4951	rpmE	50S ribosomal protein L31	16*	Zn binding site	0.042	B	MKTGIHPEYVDTTVQC16GC18GHSFTTR	20.2339	0.244175	22.1638	0.148828	39.6431	0.149618	14.5337	0.369264	22.3672	0.126351	32.8517	0.177488	Rv1298	yes
			18*	Zn binding site	0.5	E															yes
			38*	Zn binding site	0.125	B	QSGTIVVEVC38SQC41HPFYTGKQK	14.981	1.93234	52.7699	0.125107	63.8836	0.224227								yes
			41*	Zn binding site	0.148	B															yes
MSMEG_4959	argS	Arginine--tRNA ligase	507*		0.121	B	YLEDLAGDYHRFYDSC507R	15.2785	0.677703	17.1018	0.236992	26.1821	0.336899	9.92783	0.74207	34.0736	0.141768	47.4306	0.160929	Rv1292	yes
MSMEG_6895	rpsR2	30S ribosomal protein S18 2	20*	Zn ribbon motif	0.081	B	KC20VFC23SK	24.5884	0.296626	73.5701	0.142627	84.7563	0.0476412	8.87459	3.10346	75.9897	0.0410552	84.8643	0.14584	Rv0055	yes
			23*	Zn ribbon motif	0.249	E															yes
			57* (MSH;Cys)		0.279	B	RVTGNC57VQHQR	10.6584	0.398278	11.4067	0.352446	21.1873	0.274172	7.31468	0.527601	15.1912	0.112613	23.4471	0.145041		yes
Protein modification, degradation and folding
MSMEG_0839	lon1	ATP-dependent protease	72 (MSH)		0.172	B	IIDC72QNLGANRYR	25.6974	0.313584	11.067	0.353092	38.4688	0.281889							Rv0434	yes
MSMEG_1679	amiB1	AmiB	289*		0.18	B	TDDDLLAC289YERR	19.6123	1.02919	22.5871	0.240358	49.0569	0.328326	9.99803	1.01188	23.6892	0.309662	27.3241	0.196476
MSMEG_2271	hypB	Hydrogenase accessory protein HypB	133		0.054	B	GAQISLLNTANGFGGEC133HLDAPMVNR	11.2926	0.850194	16.7319	0.628023	28.9931	0.142763	24.3745	0.414442	15.2949	0.257313	41.1401	0.201546
MSMEG_3890	pafA	Pup--protein ligase	122*		0.151	B	NNTDSAGNSYGC122HENYLIVR	10.8096	0.558056	12.2718	0.198321	21.8104	0.253973							Rv2097c	yes
			434*		0.179	B	TVLC434KDPFR	11.0927	0.341105	7.30479	0.362125	18.3441	0.30552	7.14455	0.756346	19.1733	0.198019	29.0562	0.163617		yes
MSMEG_5828	MSMEG_5828	Probable M18 family aminopeptidase 2	9		0.122	B	AASPHSLC9EFIDASPSPFHVC22ATAAAR	17.5138	0.511116	13.1615	0.366976	26.6976	0.117189	13.7975	10.5457	34.5124	0.117	48.3099	0.513513	Rv0800	yes
			22		0.022	B															yes
MSMEG_5839	MSMEG_5839	Protease 2	104*		0.046	B	SFEGKQYAVHC104R	13.4213	0.382009	20.9026	0.142593	33.5527	0.453285	18.0386	0.541844	24.5863	0.0993083	42.6248	0.194105	Rv0782	yes
Metabolism of carbohydrates
- Glycolysis/Gluconeogenesis
MSMEG_0935	gpmA	2,3-bisphosphoglycerate-mutase	149		0.204	E	YADIDGGPLTEC149LKDVVER	20.034	0.368658	7.27119	0.22341	27.8626	0.27255	9.94235	0.4295	13.5549	0.0896595	21.9509	0.135148	Rv0489	yes
MSMEG_0970	MSMEG_0970	Phosphoglycerate mutase	146		0.016	B	AAGHEAVC146VSHQLPVETLRR	10.5552	0.48781	13.3599	0.275107	21.5431	0.377885							Rv0525	yes
MSMEG_1547	pduC	Glycerol dehydratase large SU	156		0.095	B	TPANQAHC156TSAR	12.1829	0.655782	20.6322	0.120621	31.01	0.317168	8.34586	0.688366	37.5095	0.0361644	46.4785	0.109898
			168		0.09	B	DNPLQVAC168EAAEASLR	11.0669	0.798392	19.2649	0.32805	31.6105	0.288155	4.94856	0.956784	32.6315	0.0230469	37.58	0.150108
			342*		0.104	B	AVAAENLIASAVDLEC342ASGNDQSFSHSPMRR	15.3591	0.230784	7.90317	0.473617	20.6289	0.228271	12.4099	0.627052	21.3895	0.211534	33.1392	0.0944525
MSMEG_3227	pyk2	Pyruvate kinase	9*		0.018	B	GKIVC9TLGPATSTDETVR	10.5627	0.540607	10.1105	0.32415	20.6383	0.41128	8.74539	0.455741	21.2499	0.0195413	30.4388	0.144461	Rv1617	yes
MSMEG_5239	glpX	Fructose-1,6-bisphosphatase	205		0.033	B	LISDGDVAGAISAC205RPDSGTDLLAGIGGTPEGIITAAAIR	12.5058	1.08617	13.7249	0.92663	23.935	0.434576							Rv1099c	yes
MSMEG_6759	glpK3	Glycerol kinase	294 (MSH)		0.022	B	NGLLTTVC294YR	10.732	0.735934	8.89031	0.352625	16.7846	0.413818	9.8904	1.2325	19.8608	0.21574	29.7512	0.248659
- Pentose phosphate pathway
MSMEG_3066	rpe	Ribulose-P 3-epimerase	64		0.015	B	VTDTPMDC64HLMIENPER	10.3765	0.764533	9.96122	0.282294	18.9197	0.461383	3.80955	1.33096	18.4089	0.16754	22.4152	0.10654	Rv1408	yes
MSMEG_3272	MSMEG_3272	Ribose 5-P isomerase	146		0.428	E	SAEKVQAIC146GYEPATS	11.7026	1.63543	8.68479	0.734425	11.7026	1.26138
MSMEG_4684	MSMEG_4684	Ribose 5-P isomerase	32*		0.144	B	NGHEPIDC32GAYEYDADDDYPAFC47IAAAEK	11.6509	0.817835	20.4594	0.147045	31.3703	0.388514	18.1341	0.666331	34.3949	0.0992166	49.438	0.125871	Rv2465c	yes
			47*		0.013	B															yes
- TCA cycle
MSMEG_0911	aceA	Isocitrate lyase	191	KKCGH: catalytic active site	0.141	B	KC191GHLGGK	11.2542	0.424986	8.48425	0.153121	20.808	0.293037	11.0261	0.439101	22.3384	0.0627746	33.7386	0.118476	Rv0467	yes
			268 (MSH)		0.019	B	VKNGLEPC268IAR	11.3598	0.648941	12.748	0.259124	20.3054	0.352438	12.8461	1.23536	24.7655	0.0861777	37.6116	0.255954		yes
MSMEG_1670	sdhA2	Succinate DH	385		0.024	B	DNTNVIPGLYAAGEC385AC387VSVHGANR	15.4526	0.960026	31.0497	0.183914	35.1226	0.299755							Rv3318	yes
			387*		0.048	B															yes
MSMEG_3640	glcB	Malate synthase G	612*	SOH-Modification	0.044	B	WIDAGVGC612SKVPDIHDVALMEDR	12.7819	0.528632	9.73067	0.246409	20.8914	0.335711							Rv1837c	yes
MSMEG_4645	orB	a-OG ferredoxin oxidoreductase, beta SU	59*		0.029	B	ENIAFVSGIGC59SSRFPYYLETYGFHSIHGR	10.0688	0.911067	9.43481	0.393397	20.9492	0.299438							Rv2454c	yes
MSMEG_5676	citA	Citrate (Si) synthase	143* (MSH;Cys)		0.646	E	TIDEC143PTVTAR	14.2334	0.475209	4.83151	0.225154	19.0278	0.395489	7.53667	0.728755	12.9659	0.135497	20.5026	0.210703	Rv0889c	yes
- Other
MSMEG_0313	edd	6-phosphogluconate dehydratase	45*		0.118	B	LAC45ANLAHGFAATEPADKEALRR	13.1913	0.183378	14.5828	0.276442	25.1805	0.0846063
MSMEG_0386	MSMEG_0386	NAD-epimerase/dehydratase	299		0.056	B	C299LDIGSGVGSSIHALAQK	18.0088	0.628282	17.2667	0.241081	28.5102	0.358513
			321		0.077	B	VAGIC321GAPTPK	25.5014	0.0631638	20.1115	0.261753	37.3432	0.186487
MSMEG_0946	MSMEG_0946	NAD-epimerase/dehydratase	197		0.071	B	YLAGPVVPC197VVGHDAR	12.9076	0.37562	11.1799	0.457538	22.8671	0.404587							Rv0501	no
MSMEG_1707	MSMEG_1707	HAD-superfamily hydrolase, subfamily IA-3	159		0.019	B	VC159AVFEDAHLGILAAR	10.0389	0.459852	6.841	0.58345	17.9932	0.165464	8.72483	0.4441	12.0716	0.0610682	20.7964	0.217937
MSMEG_2512	MSMEG_2512	L-lactate 2-monooxygenase	280		0.015	B	AKDEGVDGIYC280SNHGGR	13.4209	0.661484	18.5188	0.143956	30.9185	0.349704	4.26287	1.10683	28.9163	0.357665	41.1443	0.166441
MSMEG_3605	MSMEG_3605	Sorbitol DH	103*	structural Zn binding site	0.04	B	VAVEPQHPC103RR	30.1381	0.156571	27.5234	0.14123	57.2946	0.0647932	14.5521	0.325801	34.8702	0.0318266	49.4223	0.12758
MSMEG_4916	glgE	a-1,4-glucan:maltose-1-P maltosyltransferase	16*		0.426	E	IGIDDVAPVVSC16GRYPAK	16.5013	0.6654	15.3302	0.227563	37.7549	0.307393	10.6541	0.170099	25.37	0.062826	38.7733	0.0476421	Rv1327c	yes
MSMEG_5728	MSMEG_5728	Allantoinase	256*		0.033	B	MLSVGLHC256R	10.4519	0.732291	7.25846	0.472297	17.2501	0.490588
MSMEG_6239	MSMEG_6239	1,3-propanediol DH	105*		0.05	B	AHGC105DVLIALGGGSVIDAAK	14.8818	0.855375	7.25782	0.515351	20.4426	0.327343	7.42028	1.18491	15.0942	0.27889	22.862	0.290444
Metabolism of amino acids
MSMEG_0229	ilvD	Dihydroxy-acid dehydratase	186		0.177	B	LTDGTEKEVTIIDAFEAVGAC186VR	14.1897	0.512699	7.91669	0.261268	20.3995	0.328358	9.4558	1.97026	17.8349	0.0497493	27.1338	0.588059	Rv0189c	yes
			204*	Iron-sulfur (4Fe-4S)	0.041	B	AIC204PGEGAC210GGMYTANTMASAAEALGLSLPGSASPVAIDKR	29.8313	0.206087	33.5938	0.161925	57.2582	0.155326								yes
			210*	Iron-sulfur (4Fe-4S)	0.022	B															yes
			570		0.276	B	YTKLVQSAAVGAVC570T	16.0116	0.826646	10.9376	0.954542	18.2965	0.447326								yes
MSMEG_0889	gabD2	[NADP+] succinate-semialdehyde DH	463*		0.08	B	FC463KQETVVAPR	11.6332	0.725355	14.0671	0.347853	25.1571	0.421541	6.99543	1.20836	27.8753	0.206942	38.0116	0.191969
MSMEG_1496	mmsB	3-hydroxyisobutyrate DH	158		0.053	B	IIHC158GGSGTGQAAK	16.0893	0.673906	24.5408	0.19991	38.0731	0.335399	7.15572	1.31486	47.8416	0.174225	54.9974	0.0776618	Rv0751c	yes
MSMEG_1498	mmsA	Methylmalonate-semialdehyde DH	282*	Active site	0.014	B	C282MAISVAVPVGEETANRLR	12.9651	0.834353	17.6661	0.727798	30.5601	0.586399							Rv0753c	yes
MSMEG_2372	ilvB	Acetolactate synthase	554		0.023	B	C554ERAEDVEDVINQAR	18.8368	0.568684	28.6913	0.232747	43.4042	0.280342	10.4138	2.51201	56.9889	0.128882	67.4028	0.117864	Rv3003c	yes
MSMEG_2387	leuC2	3-isopropylmalate dehydratase large SU	234*		0.039	B	MTIC234NMSIEAGAR	15.1928	0.76947	8.582	0.750451	20.5121	0.22974	10.7262	0.705747	11.9135	0.236751	23.0483	0.264325	Rv2988c	yes
MSMEG_2394	MSMEG_2394	Cys/Met metabolism pyridoxal-P enzyme	212 (MSH)		0.258	E	SLSGHSDLIAGYVAGC212QPELAERIER	15.3269	0.253417	8.53614	0.167653	23.4335	0.284821
MSMEG_2735	dapF	Diaminopimelate epimerase	87*	Active site: proton acceptor	0.025	B	SC87GTGTVAATVAALAHDGADTGTLR	15.2584	0.369636	12.3163	0.116927	26.2202	0.237793							Rv2726c	yes
MSMEG_2799	MSMEG_2799	Phospho-2-dehydro-3-deoxyheptonate aldolase	236*		0.029	B	GAVVSTAGNEDC236HVILR	11.0094	0.732496	12.5588	0.215312	21.0734	0.420583
MSMEG_3183	ilvA	Threonine dehydratase	42		0.032	B	RISGVVTESPLQYC42ER	10.2977	0.51636	14.5459	0.255719	24.6731	0.0486796							Rv1559	no
MSMEG_3209	priA1	Phosphoribosyl isomerase A	110		0.044	B	AALDTGC110AR	13.1023	0.635135	23.6971	0.137652	34.2976	0.232882	19.0802	0.713769	32.3869	0.114569	51.4671	0.139764	Rv1603	yes
MSMEG_3220	trpB	Tryptophan synthase beta chain	362*		0.04	B	LLC362RTEGIIPAIESAHAVAGALK	13.0574	1.451	9.16963	0.68079	22.2933	0.576777							Rv1612	yes
MSMEG_3532	MSMEG_3532	Serine/threonine dehydratase family protein	120		0.142	B	GAHVVLC120GAGERER	12.1518	0.419685	11.9631	0.129653	25.9706	0.262132	8.80059	0.50205	19.8735	0.117935	28.1718	0.0816604
MSMEG_3642	gcvP	Glycine DH (decarboxylating)	700		0.075	B	TFC700IPHGGGGPGVGPVAVR	15.183	0.579354	13.8555	0.354771	24.9289	0.360771	12.7452	0.741786	28.518	0.117445	41.2632	0.159296	Rv1832	yes
			801*		0.058	B	RLDEYFPVLYTGENGMVAHEC801ILDLR	11.6142	0.20675	10.5213	0.811901	13.7713	0.411795								yes
			937*		0.037	B	RIDGAYGDRNLVC937SC939PPVEAFA	12.4519	0.728213	25.323	0.355506	36.1638	0.343173	9.49023	0.497458	31.6172	0.183338	48.9335	0.163713		yes
			939*		0.09	B															yes
MSMEG_4180	hisG	ATP phosphoribosyltransferase	179 (MSH)		0.192	B	TLGLHNLVAFGDPLC179ESEAVLIERDGADGDENAAAR	13.3801	0.688205	5.40287	0.215377	17.854	0.579768							Rv2121c	yes
MSMEG_4185	metH	Methionine synthase	258*	Zn binding site	0.018	B	HAQPLAVGLNC258ALGAPEMRPYIAEMSR	10.9926	0.346173	13.8674	0.194472	23.124	0.13176							Rv2124c	yes
			282		0.013	B	IADTFVSC282YPNAGLPNAFGEYDESPKR	18.1687	0.41912	19.6019	0.0663509	37.1736	0.238831	15.7227	0.461223	34.4889	0.114365	52.9985	0.122908		no
MSMEG_4584	proA	Gamma-glutamyl P reductase	275*		0.016	B	TRRPSVC275NAAETLLVDR	19.0316	0.450826	21.5224	0.178368	39.7284	0.199182	9.63289	0.529642	29.4922	0.0583139	39.1251	0.0989271	Rv2427c	yes
MSMEG_4632	MSMEG_4632	Enoyl reductase	278		0.123	B	RFAYAEQMSC278GR	12.3229	0.980129	7.01139	1.11081	16.5906	0.499267	6.50711	0.902064	18.0684	0.0984936	27.6016	0.257126	Rv2449c	no
MSMEG_4958	lysA	Diaminopimelate decarboxylase	101		0.116	B	AFLC101SEIAR	10.5831	2.15149	11.8308	1.41421	11.1994	0.287747							Rv1293	yes
			442 (MSH)		0.389	E	YNLLC442RPAVVAVADGQAR	25.1576	0.48324	14.0137	0.199805	36.3368	0.348987	18.684	0.306082	30.0139	0.113636	49.1274	0.0723448		no
MSMEG_4976	MSMEG_4976	Isochorismatase	134*		0.016	B	LQAVNASNLVLAGFMTHMC134VNSTAR	13.3402	0.626496	8.61368	1.19559	34.994	0.754433
MSMEG_5249	glyA	Serine hydroxymethyltransferase	315		0.08	B	GGMVLATEEYAPAVDKGC315PMVLGGPLSHVMAAK	10.8868	0.78037	5.43913	1.02536	16.1561	0.804598
MSMEG_6256	asd	Aspartate-semialdehyde DH	131*	Active site: Acyl-thioester	0.02	B	GIIANPNC131TTMAAMPVLKPLHEEAGLQR	27.122	0.18007	9.01743	0.237758	35.6586	0.175426	20.3511	0.0452553	17.725	0.0539301	37.843	0.0299068	Rv3708c	yes
MSMEG_6257	ask	Aspartokinase	216		0.017	B	C216VEYARR	10.8635	0.289686	25.4279	0.152798	33.9796	0.174261							Rv3709c	yes
MSMEG_6271	leuA	2-isopropylmalate synthase	321		0.072	B	TGNVC321LVTLGLNMFSR	10.3754	0.796991	13.5617	0.651566	19.9839	0.236272							Rv3710	yes
MSMEG_4290	glnA2	Glutamine synthetase 1	350		0.022	B	NRSAC350VRIPITGNNPK	14.4935	0.596442	10.7295	0.680526	23.9361	0.576411	9.68974	1.04614	19.385	0.105804	29.0747	0.244056	Rv2220	yes
MSMEG_4553	MSMEG_4553	GAF domain, putative	77		0.025	B	KAGSDAGRVPLYC77ER	10.7362	0.729883	13.7834	0.158009	26.2377	0.421784	19.049	0.434248	26.9917	0.0465066	44.4691	0.140026
MSMEG_4699	gdh1	NAD-specific glutamate DH	1101		0.535	E	VC1101GNQVR	18.2074	0.376329	12.0415	0.378942	30.1248	0.346845	15.8311	0.22092	23.915	0.109183	41.558	0.0574736	Rv2476c	no
			1146*		0.084	B	INTDALDNSAGVDC1146SDHEVNIK	11.1105	0.457822	11.8544	0.449544	21.5985	0.323207	12.9876	0.317545	19.8252	0.116671	35.4322	0.160188		yes
MSMEG_5442	MSMEG_5442	Glutamate DH	341		0.026	B	ALIESGC341R	17.6749	0.916395	25.5422	0.306494	38.5785	0.331498	10.5262	1.12509	47.0412	0.13423	57.5674	0.103167
MSMEG_5538	MSMEG_5538	[NADP+] Succinate semialdehyde DH	289*		0.014	B	NGGEAC289TAANR	16.4113	0.818389	15.4037	0.621177	28.7643	0.200626
MSMEG_5912	gabD2b	[NADP+] Succinate-semialdehyde DH	244		0.032	B	TLAEQC244GRR	17.8675	0.578824	10.9779	0.957239	22.4233	0.144991	8.0282	0.303637	19.5158	0.205393	30.1198	0.179864	Rv1731	no
MSMEG_6082	MSMEG_6082	Carbonic anhydrase	51*	Zn binding site	0.019	B	RASLTQAQRPTAVVFGC51GDSR	19.281	0.25315	15.2776	0.262712	34.5586	0.247561	6.15197	0.867175	29.3971	0.112342	35.549	0.101026	Rv3588c	yes
MSMEG_6452	MSMEG_6452	[NADP+] succinate-semialdehyde DH	268*	catalytic active site	0.015	B	MENTGQAC268NAAK	27.2073	0.749863	11.5255	0.167304	38.1496	0.616391	13.4587	0.543498	23.606	0.0191202	37.0647	0.176482
Metabolism of Fatty acid and phospholipids
MSMEG_0102	MSMEG_0102	acyl-CoA DH	179*		0.02	B	C179KILIVMGR	11.3828	0.534861	8.00907	0.962603	15.2488	0.363015	31.5133	0.653205	0	1.73205	31.5133	0.107395
MSMEG_0409	MSMEG_0409	Acyltransferase	279		0.022	B	STSSDMTSEILLDPAQTERFESAC279NAAGAR	12.282	0.574117	8.1598	0.364396	19.991	0.310222	12.0005	0.803913	18.9435	0.187917	31.1674	0.256556	Rv1182	yes
MSMEG_0605	MSMEG_0605	Uncharacterized protein	23		0.056	B	AGAGGHPC23QGIYYR	10.8062	0.474689	15.4737	0.345784	23.8568	0.180014	10.8062	0.474689	15.4737	0.345784	23.8568	0.180014	Rv0272c	yes
MSMEG_0913	umaA	Methoxy mycolic acid synthase 1	76* (MSH)	S-Ado-Met binding site	0.028	B	LDLKPGMTLLDVGC76GWGGALER	10.4579	0.732313	9.08228	0.335418	17.5886	0.189281							Rv0469	yes
MSMEG_1340	MSMEG_1340	(3R)-hydroxyacyl-ACP dehydratase SU HadA	105		0.03	B	LYC105DVYVHAVR	15.5234	0.353924	4.65648	0.255097	19.6643	0.233053	16.9233	0.162359	12.7125	0.49806	29.6359	0.078522	Rv0635	yes
MSMEG_1342	MSMEG_1342	(3R)-hydroxyacyl-ACP dehydratase SU HadC	127		0.035	B	NIC127TNDDGEVVLEAYTTLMGHEGDNSISVK	13.9809	0.546306	8.7385	0.613799	22.0441	0.507606	2.78221	1.40419	24.5414	0.479452	39.6876	0.333871	Rv0637	yes
MSMEG_1553	eutB	Ethanolamine ammonia-lyase	36		0.092	B	SGDQLAGC36AAEHDGER	10.619	0.387675	6.13696	0.183232	15.9808	0.300736	6.46221	0.756381	15.0052	0.13744	20.1145	0.187933
MSMEG_1554	eutC	Ethanolamine ammonia-lyase light chain	204*		0.048	B	TDADRNC204ISNIHPPDGLGYAEAAR	11.7403	3.31553	15.6771	0.249976	26.3919	0.439027
MSMEG_1807	accA3	Acetyl-/propionyl-CoA carboxylase alpha chain	236*		0.115	B	HVEAQVIADQHGNVVVAGTRDC236SLQR	13.4198	0.546727	12.6298	0.171594	26.0497	0.365215	22.7626	0.532403	25.6902	0.182937	45.6608	0.14203	Rv3285	yes
MSMEG_1813	accD5	Methylmalonyl-CoA carboxyltransferase	356 (MSH;Cys)		0.056	B	VEGRPVGIVANQPTQFAGC356LDINASEK	11.4904	0.628051	17.1725	0.211645	26.4142	0.279095	10.7325	1.04554	30.9142	0.130428	41.6467	0.169182	Rv3280	yes
MSMEG_2207	MSMEG_2207	Beta-ketothiolase	9		0.028	B	DAVIC9EPVRTPIGR	12.8804	0.561716	10.9888	0.278603	26.1654	0.367657	-2.92593	-173.706	39.3649	0.343252	36.8906	0.031366
MSMEG_4116	MSMEG_4116	3-hydroxyacyl-CoA DH	148		0.086	B	VVGTHYC148NPAPLMK	18.798	0.387782	12.8517	0.318371	34.3763	0.228866
MSMEG_4327	kasA	3-oxoacyl-(Acyl-carrier-protein) synthase 1	171*	Active site	0.025	B	AGVITPVSAC171SSGSEAIAHAWR	28.0299	0.307357	15.3954	0.303546	49.9665	0.241026							Rv2245	yes
MSMEG_4328	kasB2	3-oxoacyl-(Acyl-carrier-protein) synthase 1	227		0.065	B	IVLSNSNDDPEGAC227KPFDKDR	25.9643	0.460529	11.6771	0.120657	36.0058	0.355323	12.1704	0.692772	21.6259	0.103235	34.8653	0.226892	Rv2246	yes
MSMEG_4329	accD6	Acetyl/propionyl-CoA carboxylase (Beta SU)	191		0.093	B	SGVC191HIVADDELDAYERGR	19.4583	0.522702	14.2467	0.149337	32.725	0.294224	14.6374	0.784213	28.2422	0.157739	38.4142	0.224175	Rv2247	yes
			213		0.443	E	RLVGLFC213QQGHFDR	15.6632	0.404109	13.7724	0.255703	27.1382	0.240639								yes
			294 (MSH)		0.073	B	LGGC294LNSESAEK	12.9613	0.39846	9.61121	0.235598	20.2542	0.244998								yes
MSMEG_4757	MSMEG_4757	3-oxoacyl-ACP synthase	1661		0.223	B	NEKPKELC1661R	10.618	0.477088	2.91173	0.708702	13.5822	0.352323	5.22938	1.18019	8.61268	0.205753	13.7674	0.31879	Rv2524c	no
MSMEG_4920	MSMEG_4920	Acetyl-CoA acetyltransferase	107*	Active site: Acyl-thioester	0.027	B	MC107LSGIDAIALADQLIR	42.9906	0.16931	0.565969	1.24269	43.2736	0.163363							Rv1323	yes
			398*	Active site: Proton acceptor	0.036	B	RGSGYAVAALC375GAGGQGDALVLRR	32.2053	0.515632	5.40921	0.769948	38.1419	0.220598								yes
MSMEG_5199	MSMEG_5199	Acetyl-CoA acetyltransferase	55		0.038	B	AGVDPALVDDVIWGC55VMQAGEQALDIAR	11.8003	0.224007	4.50146	0.67746	12.2008	0.392859
MSMEG_5273	fadA3	Acetyl-CoA acetyltransferase	57*	Active site: Acyl-thioester	0.032	B	AVLDKVPALDPRDIDDLIMGC57GQPGGEAGFNIGR	12.0412	0.516093	4.71107	0.724426	12.5224	0.403328							Rv1074c	yes
			90*	Active site: Acyl-thioester	0.025	B	YC90SSSLQTTR	19.9886	0.34268	8.71866	0.344996	28.0468	0.337448								yes
			259		0.039	B	ISQLKPVFRPNGTVTAGNAC259PLNDGAAALVVMSDVR	11.7134	0.452174	7.66389	0.187705	17.7921	0.339248								yes
			390*	Active site: Proton acceptor	0.031	B	ITATLLNNLQTHDKTFGIETMC390VGGGQGMAMVVER	20.7936	0.648769	9.03765	0.446387	21.7556	0.621057								yes
MSMEG_5291	MSMEG_5291	Acyl-CoA synthase	16		0.039	B	HAC16GVNGDQTVTTATGQGGFR	17.1219	0.47914	4.54285	0.212641	22.5007	0.394648	20.1562	0.395757	12.0358	0.056827	32.192	0.221607	Rv1058	yes
			359		0.186	B	ITQGRPMC359GVEVR	17.7181	0.347698	7.1751	0.344901	22.8392	0.270169	8.05505	0.581785	16.2576	0.26842	30.0684	0.143801		yes
MSMEG_5544	MSMEG_5544	short chain DH	156		0.033	B	AAYC156ASK	10.6421	0.778718	12.1316	0.0442129	21.6457	0.447614	5.65862	0.548217	20.3544	0.0550942	26.013	0.0885292	Rv0945	no
MSMEG_5715	MSMEG_5715	F420-dependent oxidoreductase	222*		0.045	B	KSQILAEHC222R	10.3489	0.387845	6.68506	0.336822	16.0314	0.335514	7.54335	2.01762	15.8933	0.115898	24.2075	0.421027
MSMEG_5773	des	Acyl-ACP desaturase	125		0.109	B	AC125DPVELEELRVEQVTR	14.0636	0.325655	9.56189	0.193754	23.5843	0.262393
MSMEG_5943	MSMEG_5943	3,7,12-a-tri-OH-5-b-cholest-24-enoyl-CoA hydratase	187		0.033	B	LC187GDRNPLHSDPTFAK	13.5918	0.974001	10.6112	0.425473	20.5555	0.337034							Rv3538	yes
			214*		0.068	B	AAGFDRPILHGLC214TYGIGC220K	23.8775	0.340664	30.5272	0.228548	49.375	0.178998								yes
			220		0.06	B															yes
MSMEG_6039	kshB	3-ketosteroid-9-alpha-hydroxylase reductase SU	66		0.051	B	C66YSLSSSPTTDDRLTVTVKR	14.6832	0.77107	16.493	0.22755	29.0222	0.482721	8.65595	1.01826	35.1544	0.14814	47.2427	0.16936	Rv3571	yes
MSMEG_6423	glpQ1	Glycerophosphodiester phosphodiesterase	52		0.029	B	GASADRPEHTLAAYDLALQEGADGLEC52DVR	25.2086	0.949374	27.191	0.228725	46.7514	0.25729	8.20076	1.38859	51.9515	0.0228086	60.0737	0.187238	Rv3842c	yes
MSMEG_6597	MSMEG_6597	Hydrolase of the alpha/beta superfamily	45		0.036	B	NSPAC45SR	14.003	0.562982	16.2194	0.377114	28.4871	0.410369
Metabolism of nucleotides
MSMEG_0678	dcd	Deoxycytidine triP deaminase	150		0.041	B	IGQLC150LLR	11.9487	0.405495	0	2	13.3787	0.351861							Rv0321	yes
MSMEG_1602	guaB	Inosine-5'-monoP DH	120		0.088	B	RSEAGMVTDPVTC120SPDNTLAEVDAMC133AR	11.0969	0.31832	15.1681	0.594323	19.2577	0.128384							Rv3411c	yes
			133		0.03	B															yes
			325* (MSH)	Active site: thioimidate	0.079	B	VGVGPGSIC325TTR	19.3429	0.356952	5.45576	0.572249	24.1187	0.348907	22.0027	0.57914	11.1169	0.224836	30.3644	0.360108		yes
MSMEG_1920	MSMEG_1920	diacylglycerol kinase, catalytic region	317		0.714	E	VVAPPC317SRP	20.0776	0.417833	19.0682	0.228979	36.2462	0.26814	11.8045	0.39918	36.0076	0.0545248	47.8121	0.0564363	Rv3218	no
MSMEG_3044	pyrC	Dihydroorotase	161		0.307	E	MFSDDGVC161VENPLVMRR	16.9977	1.20829	38.3509	0.250115	54.7255	0.402284	12.467	0.586504	12.0494	0.0929614	24.2126	0.305517	Rv1381	yes
MSMEG_3047	carB	Carbamoyl-P synthase large chain	24		0.286	B	SDLNHVLVIGSGPIVIGQAC24EFDYSGTQAC34R	10.0021	1.0715	23.1367	0.120563	32.6272	0.476	17.3998	1.53541	40.9314	0.396994	56.4091	0.151882	Rv1384	yes
			34		0.017	B															yes
MSMEG_3634	guaB2	IMP DH family protein	302* (MSH)	Active site: thioimidate	0.079	B	VGVGPGAMC302TTR	33.3708	0.144355	8.24793	0.290535	44.6089	0.201135	8.40294	1.63926	18.1696	0.417467	29.1827	0.391613	Rv1843c	yes
			321		0.015	B	MMTGVGRPQFSAVVEC321AAAAR	15.5379	0.242977	12.5566	0.324104	31.9527	0.175485	7.79974	0.535448	12.5034	0.051791	20.4614	0.213137		yes
MSMEG_3746	pyrG	CTP synthase	227		0.055	B	C227DRDVPEPLKNK	12.4091	0.839138	12.8023	0.34163	19.5605	0.390124							Rv1699	yes
MSMEG_5798	purM	Phosphoribosylformylglycinamidine cyclo-ligase	136*		0.019	B	TVPERVSAIVAGIAEGC136VR	12.292	0.538629	31.3772	0.203425	42.8175	0.259475	7.0769	0.626224	45.8469	0.185113	56.3772	0.130858	Rv0809	yes
MSMEG_5824	purL	Phosphoribosylformylglycinamidine synthase	681		0.02	B	DGLISAAHDLAEGGLIQAVVESALAGETGC681R	14.4219	2.28098	3.56605	1.3553	19.2368	0.57356							Rv0803	yes
MSMEG_5831	purQ	Phosphoribosylformylglycinamidine synthase	113		0.107	B	NAGLHFVC113R	16.1698	0.691417	6.48034	0.608291	21.4519	0.417926	5.05416	0.980202	16.8258	0.379287	29.1356	0.223899	Rv0788	yes
			183		0.041	B	DIAGIC183SENRR	10.3764	0.441988	4.90219	0.227683	15.3756	0.354441	7.83777	0.645791	13.2806	0.25651	21.1336	0.20732		yes
MSMEG_6114	ppa	Inorganic pyrophosphatase	94		0.024	B	MTDEAGGDDKLLC94VPAGDPR	15.7942	0.550759	19.2283	0.199193	31.602	0.300731	10.1131	1.58915	26.4298	0.192608	36.5429	0.209226	Rv3628	yes
Metabolism of cofactors, prosthetic groups, carriers and secondary metabolites
MSMEG_0393	MSMEG_0393	Fmt protein	117		0.018	B	TFRPATYTGLDLNSDGINFC117R	11.9008	0.457752	16.7203	0.216237	26.9811	0.253401	9.78322	0.625277	32.4797	0.0645374	44.5894	0.137859	Rv2952	yes
MSMEG_0408	pks	Polyketide synthase	1798		0.036	B	SEGC1798GVLVLKR	31.0632	0.51828	20.6001	0.395482	46.0601	0.178894
			1817		0.129	B	DGDRVC1817AVIPASSVNQDGASSGLTVPNGGAQQR	14.8817	0.57648	6.37284	0.977583	20.3911	0.4769
			2830		0.277	B	C2830ATPGRK	15.4447	0.711683	13.8236	0.11702	28.587	0.293668
			2912		0.034	B	TTINEEPALHC2912R	21.8298	0.33373	29.9218	0.146152	47.4361	0.196841	0.00822729	2.04781	50.6857	0.149531	57.1548	0.128651
MSMEG_0464	MSMEG_0464	Hydroxymethylpyrimidine kinase	111		0.144	B	HIVVDPVLIC111K	14.6357	0.394133	7.87364	0.255846	24.276	0.227502	9.16467	0.894673	18.9469	0.20779	32.5363	0.266796
			219*	substrate binding site	0.035	B	VAGAGC219TLAAAITAELAK	18.4522	0.379868	9.45131	0.355595	25.1398	0.257542
MSMEG_0637	MSMEG_0637	FAD dependent oxidoreductase	273		0.025	B	SYC273LAFRVPGAVTR	12.9491	0.572485	18.8455	0.295852	31.0048	0.4002
MSMEG_0789	thiE	Thiamine-P synthase	20		0.016	B	ASLYLC20TDARR	24.1163	0.524802	5.11827	0.625548	28.1526	0.470952	18.0269	0.066346	19.5413	0.105571	37.863	0.0349986	Rv0414c	yes
MSMEG_0791	thiO	Glycine oxidase	32		0.107	B	LHC32TTER	44.316	0.160835	1.22626	1.26241	42.509	0.148927	26.1167	0.127937	9.52379	0.0665953	36.2708	0.1069	Rv0415	no
			157		0.02	B	GVVDALAAHC157ER	12.0092	0.3534	5.56411	0.21607	17.0305	0.241844	14.2356	0.726532	11.0067	0.0111355	25.4398	0.365657		yes
			212		0.458	E	KGC212MPVPQR	18.4007	0.545539	11.0841	0.18553	29.4848	0.324518								yes
MSMEG_0793	thiG	Thiazole synthase	75* (MSH)		0.034	B	LGIAALPNTAGC75R	10.2537	0.599611	9.13127	0.299234	17.5696	0.445048
MSMEG_4647	MSMEG_4647	Carbohydrate kinase	236		0.042	B	VLGVQTTGAGDMFTAC236YVAHR	11.6666	0.845516	8.66544	0.224525	20.332	0.353443
MSMEG_0954	hemD	Uroporphyrinogen-III synthase	282		0.52	E	TLIEHGLVENTPAVVTANGTTC282QQR	14.0992	0.201749	8.52554	0.117168	22.6803	0.148285	10.4415	0.364363	15.9037	0.088586	27.8153	0.125089	Rv0511	yes
			530		0.025	B	TGGFDAVC530FTSSSTVR	17.1778	0.685016	0	2	17.1778	0.685016								yes
			555		0.021	B	TIVAC555IGPK	13.4904	0.492769	13.413	0.229827	26.1985	0.29224	12.5988	0.798651	25.7478	0.0939309	39.7156	0.22775		yes
MSMEG_1049	MSMEG_1049	Methyltransferase type 11	85		0.025	B	ALELGC85GTGFFLLNLIQSGVAR	22.1113	0.174001	5.51975	0.173137	27.2438	0.144442
MSMEG_1133	MSMEG_1133	Short chain isoprenyl di-P synthase	179		0.096	B	TAC179LIAASGR	13.1635	0.348965	13.0732	0.165891	27.2169	0.204437							Rv0562	no
MSMEG_1423	MSMEG_1423	Coenzyme pqq synthesis protein E pqq	56		0.02	B	ELSTQQC56KDIIDELER	17.0681	0.722273	25.5186	0.160543	39.754	0.279171	-11.116	-1.65924	43.1143	0.0590646	35.5813	0.307084	Rv0693	yes
MSMEG_1829	fbiB	Coenzyme F420:L-glutamate ligase	59*		0.07	B	VVSKC59EGR	10.9588	0.952234	0	1.43926	10.9588	0.960914	5.0144	0.710589	8.54167	0.168897	16.2779	0.280446	Rv3262	yes
MSMEG_2198	MSMEG_2198	ThiF family protein	54		0.062	B	ITVIDDC54RQQQEALR	19.6275	0.554349	20.6079	0.330972	33.7084	0.33413	12.4811	0.458386	24.3826	0.0582966	38.8785	0.154922	Rv1355c	no
MSMEG_2377	MSMEG_2377	DH	107		0.178	B	DIDRTC107AELDDGR	15.3247	0.706348	12.3408	0.217045	27.6654	0.425951							Rv2997	yes
MSMEG_2580	ispG	4-OH-3-methylbut-2-en-1-yl di-P synthase	66*		0.047	B	THDVNSTLQQIAELTASGC66DIVR	19.1352	0.694667	29.7616	0.201195	41.3885	0.286262	9.78531	1.46193	48.9575	0.0676299	58.7428	0.168532	Rv2868c	yes
			73*		0.06	B	VAC73PRQEDADALAEIAR	16.4016	0.820161	22.3323	0.187009	32.6096	0.378249	12.7463	0.30614	44.3596	0.0032162	57.1059	0.0650024		yes
			112*		0.049	B	YIFAAIDAGC112AAVR	10.0365	0.909376	19.0339	0.223156	27.8981	0.373212								yes
			316*	Iron-sulfur (4Fe-4S)	0.023	B	VAVMGC316VVNGPGEAR	27.9824	0.776095	6.54844	1.26555	37.8548	0.616005								yes
MSMEG_2671	folA	Dihydrofolate reductase	106		0.018	B	ADRC106EVTEVDIALTPLDGDAR	47.45	0.130534	10.4861	0.349979	49.7672	0.167594	38.582	0.191334	14.8715	0.0882218	51.8823	0.120782	Rv2763c	yes
MSMEG_3067	ribD	Riboflavin biosynthesis protein RibD	78*	Zinc binding	0.018	B	AAAERAEGGTAVVTLEPC78NHHGR	47.3927	0.173444	8.48459	0.461016	56.3749	0.129288							Rv1409	yes
MSMEG_3072	ribAB	Riboflavin biosynthesis protein RibBA	264*	Catalytic Zn-binding site	0.133	B	VHSEC264LTGDVFGSRR	19.3099	0.514405	52.2606	0.0946405	65.2071	0.130375	7.3372	0.663166	61.7369	0.0592289	69.0741	0.048576	Rv1415	yes
MSMEG_3126	MSMEG_3126	Nitrogen fixation protein NifU	38*		0.102	B	GLREPFGAEVHHVNPTC38GDEVTLR	18.1057	0.311657	22.38	0.115502	38.9372	0.18549	7.32101	0.565498	32.8331	0.0593712	41.6946	0.0974757	Rv1465	yes
MSMEG_3152	hemH	Ferrochelatase	191		0.511	E	C191GADLYER	11.4229	0.736341	13.3997	0.351717	22.2558	0.488038							Rv1485	yes
			334		0.06	B	RVEGPDPVPAYGSSVNGAPC334TPAC338SA	27.7525	0.897099	22.5107	0.262906	37.4007	0.381454								yes
			338		0.128	B															no
MSMEG_3189	bioF	8-amino-7-oxononanoate synthase	340		0.081	B	VGC340FRPPTVPAGTSR	24.7795	0.348072	16.0416	0.320526	37.5742	0.312616							Rv1569	yes
MSMEG_3199	nadA	Quinolinate synthase	312*		0.023	B	C312LVEGADEVHVDPETAR	14.8666	1.01386	20.714	0.248316	29.9378	0.23265	3.74431	2.10003	35.9575	0.176671	42.7403	0.178136	Rv1594	yes
MSMEG_3871	cobG	Precorrin-3B synthase	10*		0.108	B	DQDAC10PGALTVHQAADGALVR	15.1	0.970976	9.83631	0.245034	24.9355	0.445765							Rv2064	yes
MSMEG_4254	MSMEG_4254	AMP-binding enzyme	199		0.041	B	GC199QLTHSNLLHEIR	13.8325	0.516434	23.8882	0.25225	33.6226	0.274391	11.5499	1.11442	32.4126	0.186596	43.9625	0.159401	Rv2187	yes
MSMEG_4272	yfhF2	HesB/YadR/YfhF family protein	47* (MSH)		0.127	B	IAVQPGGC47AGLR	11.0444	0.838003	19.535	0.1595	28.3087	0.224473	3.77006	0.895487	29.1877	0.130864	36.9285	0.101436	Rv2204c	yes
MSMEG_4275	cobT	Nicotinate-nucleotide--	116		0.084	B	VVDIC116VDC119DQPLSPAVGAHK	28.3102	0.169714	50.1902	0.163951	76.5837	0.117336	13.5494	2.11347	70.0246	0.0845679	83.574	0.100484	Rv2207	no
		dimethylbenzimidazole phosphoribosyltransferase	119		0.288	B															no
MSMEG_4310	cobD	Cobalamin biosynthesis protein CobD	118*		0.184	B	ALVPSLC118GRDPASLDAAGLTR	16.4852	0.255499	9.44227	0.316036	23.0814	0.206253	11.7602	0.890286	17.7026	0.261528	29.4629	0.217901	Rv2236c	yes
MSMEG_4617	nadE	Glutamine-dependent NAD(+) synthetase	17		0.015	B	LAAC17THHTSLADPPANAESVLR	14.6965	0.507513	7.64375	0.443112	21.0722	0.464058	10.8724	0.582671	15.7181	0.158152	30.1312	0.223436	Rv2438c	yes
MSMEG_4827	MSMEG_4827	Acyl-CoA DH	44 (MSH)		0.246	E	FLSGGTQNVIYELC44RGDAR	32.4735	0.244295	35.4266	0.255079	66.6822	0.113927
MSMEG_5695	MSMEG_5695	Glutathione S-transferase	75		0.044	B	RLLGLEDVLPIGFC75GPTHDER	14.4288	0.779088	24.6773	0.189634	39.5726	0.304503
			184*		0.152	B	C184GFAGSQEAYER	14.9866	0.47651	3.33791	1.2011	16.0933	0.526432
MSMEG_5698	moaA	Cyclic pyranopterin monoP synthase	50*	(4Fe-4S-SAdoMet)	0.032	B	VSLTDRC50NLR	24.3257	0.190786	33.166	0.123849	54.3562	0.0687078	3.7176	1.81211	42.2636	0.04899	43.9606	0.0956001	Rv0869c	yes
			305*	(4Fe-4S-Substrate)	0.016	B	SC305LFSREETDLR	19.0077	0.538317	24.021	0.129763	44.6127	0.234792								yes
Cell wall biosynthesis
MSMEG_1568	glmS	glucosamine--fructose-6-P aminotransferase	2*	Nucleophile: GTPase activity	0.037	B	C2GIVGYVGHRPAR	14.1212	0.656198	14.9884	0.62216	29.1237	0.153704							Rv3436c	yes
MSMEG_1825	rfbD1	dTDP-4-dehydrorhamnose reductase	68		0.054	B	GHTVLALTSSQC68DITDEDAVRR	11.4737	0.539761	21.9408	0.200176	30.9615	0.233795	13.4982	0.762623	36.2757	0.0459527	49.7738	0.143575	Rv3266c	no
			89		0.022	B	FVANGDVVINC89AAYTQVDKAEDEPERAHAVNAVGPGNLAK	12.8799	0.771251	14.1211	0.438972	34.0252	0.4275								yes
MSMEG_4932	murA	UDP-GlcNAc 1-carboxyvinyltransferase	97		0.122	B	ASVC97VLGPLVGR	12.613	0.515194	16.8051	0.203032	28.7615	0.30954							Rv1315	yes
Transport and binding proteins, ATP generation
MSMEG_0639	MSMEG_0639	ABC transporter ATP-binding protein	53*		0.044	B	AVDGVSLTLHEGETLGLVGESGC53GK	18.5709	0.381496	18.7789	0.307262	28.2656	0.122455
MSMEG_0929	MSMEG_0929	ErfK/YbiS/YcfS/YnhG family protein	288		0.018	B	IQVLDGAGAVIMDFPC288SYGEGDLDRNVTR	37.2088	0.610038	16.6515	0.6917	44.6819	0.113429							Rv0483	yes
MSMEG_3140	MSMEG_3140	ABC transporter	331		0.315	E	IKFPTPAPC331GR	10.1033	0.645855	14.7794	0.0925825	24.3228	0.335226	13.3357	0.408425	22.6787	0.164286	31.9167	0.176651	Rv1473	yes
MSMEG_3237	MSMEG_3237	ATP-binding protein	57*		0.026	B	C57INHLETVSAGR	23.1095	0.333929	11.3019	0.232219	33.3505	0.25744	12.0572	1.26806	17.1176	0.05767	29.1748	0.37431
MSMEG_4938	atpA	ATP synthase SU alpha	312		0.051	B	C312AKLSDELGGGSMTGLPIIETK	10.2452	1.56479	12.2541	0.603635	22.1255	0.32224							Rv1308	yes
Other functions
MSMEG_0388	tylF	Macrocin-O-methyltransferase	199		0.013	B	LSPGGFC199IVDDYHAIDGC210R	10.98	0.516733	20.9985	0.176516	30.3187	0.249421	11.5152	1.99014	37.7349	0.0782619	48.5549	0.257378
			210*		0.02	B
MSMEG_0391	MSMEG_0391	Rmt3 protein	38		0.155	B	KLLPDVYSNDALIC38FNSHAFMDDPDFQR	23.9957	0.455728	7.08201	0.266828	29.4967	0.378436	15.2412	0.915009	13.8051	0.0719106	29.3835	0.391679
			198		0.144	B	IIVGAVPETLAEVDAEAVAFLHIDMNC198APPEVATLR	14.2308	0.231383	4.40125	0.699727	16.9499	0.113009
MSMEG_0754	MSMEG_0754	Uncharacterized protein	117*		0.015	B	C117LDLLDDC124DPTARR	12.442	0.662251	29.2468	0.160486	42.5801	0.205164	15.1967	1.23789	46.8454	0.0600183	62.0421	0.181451	Rv0360c	yes
			124*		0.178	B															yes
MSMEG_0924	MSMEG_0924	Hydrolase, carbon-nitrogen family protein	25		0.08	B	IALAQITTGTDPSSNLELVESC25TRR	17.0138	0.848291	12.0983	0.0487782	34.2249	0.391729	6.20691	0.956052	35.1835	0.178986	37.5311	0.251564	Rv0480c	no
MSMEG_0942	MSMEG_0942	Uncharacterized protein	81		0.222	B	LVTTVC81KR	24.0869	0.128962	6.11184	0.643747	30.1987	0.0681117	18.8409	0.818062	18.5061	0.197715	37.347	0.279486	Rv0499	no
MSMEG_0948	MSMEG_0948	UPF0336 protein MSMEG_0948	48		0.194	B	EC48GHDNLIAPLTFLAVAGRR	11.8165	0.722612	7.02893	0.100684	19.4027	0.432852
MSMEG_1285	MSMEG_1285	SEC-C motif domain protein	430*		0.147	B	C430HLGNEQLSLEER	15.6919	0.590262	32.4484	0.115633	43.9637	0.219178							Rv0613c	yes
MSMEG_2416	MSMEG_2416	Uncharacterized protein	27		0.153	B	GVPMTAGC27VVPR	13.3232	0.2794	13.4351	0.472774	26.1341	0.174631							Rv2927c	yes
MSMEG_2593	MSMEG_2593	GNAT family acetyltransferase	532		0.147	B	TANLHQGGTIHDVTAEVNPELC532R	26.9792	0.423245	9.87319	0.275966	37.3559	0.357311	27.544	0.225055	11.7201	0.331294	43.8223	0.189552
MSMEG_2754	MSMEG_2754	Uncharacterized protein	66*		0.069	B	SPKPGSPVC66PDC69K	22.0369	0.328496	30.7231	0.160383	51.5234	0.0752585	4.99604	3.88552	23.8577	0.211813	28.8537	0.0875261	Rv2708c	yes
			69*		0.04	B															yes
MSMEG_2999	MSMEG_2999	Conserved protein	25		0.251	B	LDPC25AATELGITGHDDDITDYSPDGVATR	10.2896	0.647204	0	2	11.9507	0.814319	7.84188	0.761212	12.7056	0.407632	23.7434	0.155948
MSMEG_3018	MSMEG_3018	Transglutaminase domain protein	46*		0.096	B	C46LSHELLIEPEAADSSTSR	24.0809	0.484163	17.6246	0.349604	46.5947	0.230025	20.4767	0.298398	26.4245	0.0841344	45.7139	0.0766983	Rv2569c	yes
MSMEG_3019	MSMEG_3019	Uncharacterized protein	6*		0.031	B	MRDFTC6PNC9GQR	37.6741	0.137922	34.0246	0.200985	66.479	0.095342	11.4211	0.909154	35.6806	0.0643387	47.1017	0.275138	Rv2568c	yes
			9*		0.131	B															yes
MSMEG_3253	MSMEG_3253	hypothetical protein	178		0.055	B	EC178NVLHAAAGR	33.9399	0.122597	10.0615	0.334096	46.7194	0.169172
MSMEG_3494	MSMEG_3494	Putative secreted protein	49		0.054	B	TPC49TAEQIMAAAR	10.0247	1.41098	66.9652	0.106817	76.2071	0.109469	-9.61406	-0.382874	81.8087	0.0309624	72.9905	0.0929909	Rv0455c	yes
MSMEG_3592	MSMEG_3592	hypothetical protein	91		0.074	B	AGC91ESSSGLSAR	12.592	0.771946	71.0159	0.0701205	80.7478	0.148688	4.06067	0.456634	75.9658	0.0753124	83.9359	0.06224
MSMEG_3609	MSMEG_3609	hydride transferase 1	217		0.041	B	LPIC217LGAFTPAGLRR	10.1894	0.277425	9.35335	1.02148	16.1701	0.216329
MSMEG_3846	MSMEG_3846	Uncharacterized protein	45		0.03	B	IGTGQMSEC45YR	16.9111	0.324587	10.4923	0.62507	26.779	0.165752
MSMEG_3848	MSMEG_3848	Carboxylesterase	56		0.019	B	YC56HGFGFC62APQQR	45.084	0.0251711	38.9135	0.146405	85.2379	0.0216601							Rv2045c	yes
			62		0.262	B															yes
MSMEG_3962	MSMEG_3962	L-lactate 2-monooxygenase	288		0.016	B	RAVDSGVDGIYC288SNHGGR	11.0876	0.612964	16.3013	0.119288	25.9222	0.297472	9.6148	0.481757	28.5699	0.0575979	38.9061	0.104218
MSMEG_4191	MSMEG_4191	Uncharacterized protein	43*		0.018	B	SASNATFLC43ESHLGDR	15.3299	0.670031	18.5994	0.273895	26.404	0.239541							Rv2133c	yes
MSMEG_4367	MSMEG_4367	Formamidase	342		0.015	B	AC342LHAIDYLTK	15.9886	1.19316	50.6401	0.279622	63.0351	0.090724
MSMEG_4662	MSMEG_4662	Aldolase	7		0.12	B	SRPAVC7SGHSAITDLR	12.5667	0.744589	0	1.38111	17.2142	0.703183
MSMEG_4908	MSMEG_4908	endo-type 6-aminohexanoate oligomer hydrolase	263		0.078	B	TLRPC263HTPLDGDTVFALATGR	10.6153	0.329549	24.6715	0.191269	34.1076	0.166887	7.88386	0.513818	39.1463	0.114273	50.9134	0.154982	Rv1333	no
MSMEG_5002	MSMEG_5002	Conserved hydrolase	616		0.202	B	EKLTAAQTELTTC616SAR	22.8071	0.409809	6.22898	1.155	33.4466	0.404836							Rv1278	no
MSMEG_5259	MSMEG_5259	Membrane protein	634		0.022	B	GRDRVDGADAAYVC634R	11.1274	0.7966	64.599	0.181081	81.5809	0.104282	2.62426	0.766319	76.9494	0.0755572	81.3655	0.0584058	Rv1084	yes
MSMEG_5413	MSMEG_5413	Exopolyphosphatase	13		0.027	B	RVGAIDC13GTNSIR	13.6182	0.565772	7.68933	0.478848	21.6751	0.476732	10.033	0.558396	13.625	0.159777	25.3862	0.200388	Rv1026	yes
			176		0.096	B	C176LHSDPPTAEEIADAR	29.7333	0.154593	8.56298	0.290319	37.181	0.181783								yes
MSMEG_5435	MSMEG_5435	Putative ligase MSMEG_5435	466		0.037	B	VEGVRPGC466AVAVR	11.5707	0.514667	13.4841	0.169786	23.259	0.336255	9.39727	0.427682	24.9722	0.113824	37.2646	0.0908168	Rv1013	yes
MSMEG_5592	MSMEG_5592	Uncharacterized protein	66		0.03	B	VGTC66VLNAC71FYKPALLAR	56.8287	0.0736165	18.272	0.394178	74.9508	0.0531624
			71		0.094	B
MSMEG_5726	MSMEG_5726	Aldolase	233		0.027	B	C233TGLHYGTYDYSAAC247GIAPQHQSLDHPIADHAK	14.7289	0.467055	16.3851	0.335072	31.853	0.344612	11.3049	1.56148	40.0585	0.104496	51.3635	0.221998
			247		0.12	B
MSMEG_6382	MSMEG_6382	FAD-decaprenyl-P-beta-D-ribofuranose 2-oxidase	136		0.063	B	QVTVGGAIGC136DIHGK	10.258	1.07752	6.20487	0.452091	15.1524	0.500361	2.63456	0.796313	15.7959	0.155752	18.1371	0.0199927	Rv3790	yes
MSMEG_6412	MSMEG_6412	hypothetical protein	117		0.072	B	LEPFALGAFNDC117SIRRPGAPK	10.2583	0.626065	12.9092	0.236016	21.9508	0.362374
MSMEG_6733	MSMEG_6733	Carbon-nitrogen hydrolase	233		0.04	B	C233RVTPATATSTEDDVDYLR	17.2905	0.464634	17.9188	0.180383	34.0933	0.329473	21.8872	0.239599	28.8095	0.0269899	51.6558	0.109234
Table S3: Quantification of NaOCl-sensitive proteins with >10% increased thiol-oxidations in response to NaOCl stress in the M. smegmatis wild type and the mshC mutant was performed using the OxICAT method. The M. smegmatis wild type and mshC mutant were harvested before (control) and 30 min after exposure to 1 and 0.5 mM NaOCl, respectively. Reduced and reversibly oxidized Cys residues were labe…
