# Supplementary material for: Monitoring global protein thiol-oxidation and protein S-mycothiolation in Mycobacterium smegmatis under hypochlorite stress
Source: Sci Rep. 2017 Apr 26;7:1195. doi: 10.1038/s41598-017-01179-4 (PMC5430705; doi:10.1038/s41598-017-01179-4)
Supplement: Supplementary file 8 — Supplementary Table S4 [file 41598_2017_1179_MOESM8_ESM.xlsx]

## Sheet: Table S4
Table S4: Quantification of reversible thiol-oxidations in the Mycobacterium smegmatis wild type and the mshC mutant under control and NaOCl stress conditions using the OxICAT approach
Locus tag	Gene name	Protein function	Cys content	Cys (a) (b)	Relative Surface Accessibility (c)	Class assignment Buried [B] / Exposed [E] (c)	Cys-peptide sequence OxICAT	OxICAT M. smegmatis Wild type						Cys-peptide sequence OxICAT	OxICAT M. smegmatis ΔmshC mutant
								% Diff NaOCl/Co (d)	CV	% oxidation control (e)	CV	% oxidation NaOCl (e)	CV		% Diff NaOCl/Co (d)	CV	% oxidation control (e)	CV	% oxidation NaOCl (e)	CV
Detoxification and adaptation to atypical environments
MSMEG_0127	adhE1	Alcohol DH	6	48*	0.022	B	IESAGLC48HSDLSVVDGNR	31.9847	0.266213	13.4669	0.338352	45.4516	0.242685	IESAGLC48HSDLSVVDGNR	13.7634	0.707376	19.4886	0.0207481	33.252	0.266383
MSMEG_0217	adhB	Alcohol DH	7	105*	0.013	B	SLC105DRGAVLLGGK	39.1166	0.120599	20.0554	0.23247	64.7882	0.284984
MSMEG_0281	MSMEG_0281	Choline DH	6	342	0.044	B	SDSRLDTPDLQTC342QIEAPFASAETIAR	13.0676	0.642684	12.724	0.338538	22.2861	0.313352
MSMEG_0309	MSMEG_0309	Aldehyde DH family protein	6	62	0.07	B	VGQAPLATKADVDAAC62AAAR	11.3168	0.389407	5.37538	0.756234	15.3087	0.3239	VGQAPLATKADVDAAC62AAAR	9.94863	1.51361	14.1034	0.176884	23.3781	0.470793
				261	0.03	B	LKPC261TLELGGK	10.1246	0.444545	10.5639	0.236303	19.3394	0.176559
				474	0.215	B	NSGIGREC474GPEGIAGYC483ESK	26.3997	0.322714	29.198	0.171193	49.4963	0.181601
				483	0.091	B
MSMEG_0392	MSMEG_0392	glycosyl transferase family protein	8	94	0.024	B								MKFALAC94YGTR	8.32267	1.54734	48.9534	0.096806	57.2761	0.161525
MSMEG_0399	mbtH	Conserved domain protein	1	48*	0.015	B	ADC48LEFIEQNWTDIRPK	-0.739188	-2.51508	5.67498	0.792603	5.7139	0.367194
MSMEG_0455	MSMEG_0455	aldehyde DH	5	279*	0.014	B								SVAAGVSAMMTNSGQSC279NAPSR	3.33503	5.4697	18.9535	0.526949	22.2885	0.439084
MSMEG_0447	MSMEG_0447	Organic hydroperoxide resistance protein, osmC family	2	122*	0.046	B	LNVTIPGVDQATAQAIVDDAHQVC122PYSK	-5.1905	-8.97155	41.4794	0.0833241	40.8302	0.143883	LNVTIPGVDQATAQAIVDDAHQVC122PYSK	0.00622014	5.96215	41.6386	0.0139795	42.449	0.111453
MSMEG_0552	ohrR	OsmC-like protein	3	145*	0.033	B	AHEMC145FIANSVNFPVRAEPEFIVD	2.18992	1.36243	6.3712	0.223319	8.08427	0.803558
MSMEG_0593	MSMEG_0593	Uncharacterized protein	2	160	0.021	B	ALTLVPDHHIC160VVR	14.5549	0.234142	13.0644	0.312658	22.1416	0.233287
MSMEG_0595	MSMEG_0595	Fe-S oxidoreductase	10	142*	0.029	B	VTYHPTC142HSLR	13.9143	0.502602	12.3501	0.267975	23.4243	0.160737	VTYHPTC142HSLR	7.58538	0.515176	30.1834	0.19762	37.7688	0.0394645
MSMEG_0608	MSMEG_0608	Glyoxalase	3	23	0.017	B	MIRPDNPNSEFEFGGINHVALVC23SDMER	-2.54878	-4.23082	12.0512	0.203364	11.7442	0.656754	MIRPDNPNSEFEFGGINHVALVC23SDMER	-0.80291	-1.79432	8.87756	0.646738	8.1516	0.275204
MSMEG_0690	MSMEG_0690	Fe-S oxidoreductase	17	503*	0.039	B	FLVLGTGETC503TGDSARR	-3.48786	-1.49025	35.052	0.379872	38.1851	0.22742
				538	0.022	B
				581*	0.023	B	IVVTC581PHC584FNTIGR	5.36326	0.571906	64.7034	0.0704483	70.5205	0.0719608	IVVTC581PHC584FNTIGR	-2.77071	-2.69473	68.2568	0.0743524	61.3655	0.147311
				584*	0.015	B
				637*	0.023	B	SVSEQNGQPVTYHDPC637FLGR	11.5338	0.937127	22.7212	0.132997	38.8315	0.363246	SVSEQNGQPVTYHDPC637FLGR	8.19315	0.663784	38.5312	0.106576	45.1992	0.0725855
				672*	0.013	B	HADRGLC672C673GAGGAR	8.52129	1.67715	40.2894	0.165316	54.5489	0.210594	HADRGLC672C673GAGGAR	6.15136	-5.2829	57.0179	0.0290339	63.3696	0.341106
				673*	0.017	B
MSMEG_0702	MSMEG_0702	F420-dependent oxidoreductase	1	235	0.066	B	SADSMIYSAAFVLC235AGADEAQIAKR	-0.447552	5.08319	3.70957	0.545746	3.95254	0.395238	SADSMIYSAAFVLC235AGADEAQIAKR	0.229661	-2.30939	10.2257	0.612299	8.14897	0.344735
MSMEG_0741	MSMEG_0741	F420-dependent oxidoreductase	2	6	0.301	B	TEGQC6AR	16.5455	0.330123	7.37835	0.214363	22.4999	0.244549
MSMEG_0768	MSMEG_0768	Rhodanese domain protein	2	83*	0.023	B	SDGTHNDGFVEDLKAAGVSGERPVVFLC83R	42.6241	0.174804	17.1831	0.199875	55.4928	0.122663	SDGTHNDGFVEDLKAAGVSGERPVVFLC83R	23.0193	0.212868	30.465	0.0440727	53.848	0.0811977
MSMEG_0775	MSMEG_0775	Beta-lactamase	3	88	0.022	B	TYGTPVYC88HADEVGHARR	0	-4.68164	11.1145	0.825157	10.6509	0.926454
				205	0.028	B	RGPQLLHQVFNHDQQAC205LR	5.17367	0.995422	8.55723	0.455789	12.1385	0.676349	RGPQLLHQVFNHDQQAC205LR	6.34909	1.31253	11.8974	0.124035	18.2093	0.197211
MSMEG_0835	sodC	Superoxide dismutase [Cu-Zn]	3	119	0.087	B	C119EANSVAPTGGAPGDFNSAGGHFQVSGHSGHPASGDLSSLQVR	-2.26698	-2.19981	94.8643	0.0194919	93.472	0.0439689	C119EANSVAPTGGAPGDFNSAGGHFQVSGHSGHPASGDLSSLQVR	0.450903	-6.58762	96.2159	0.0239434	95.6758	0.0365873
MSMEG_0900	MSMEG_0900	Aldehyde DH	4	49	0.063	B								YFENPTPVTGQVFC49EVAR	5.54546	0.672356	17.1336	0.0937188	22.6791	0.100736
				302*	0.014	B								ALEGFTMFALNQGEVC302TC304PSR	8.02907	0.164374	27.6458	0.0797317	36.1339	0.0303123
				304*	0.026	B
				459*	0.065	B	VWTNC459YHQYPAHAAFGGYK	6.45499	0.171694	16.0305	0.104566	22.0267	0.0499188
MSMEG_1030	MSMEG_1030	Cyclohexanone monooxygenase	4	57	0.031	B	DNTYPGC57AC59DIPSHMYSFSFEPK	12.0107	0.459317	23.3205	0.247616	38.7713	0.0995499
MSMEG_1077	MSMEG_1077	Deazaflavin-dependent nitroreductase family protein	1	141	0.042	B	C141PVFRLDPL	6.19826	0.25144	12.6736	0.0960556	18.109	0.13767	NAGLVTGPHPDEFEALAGRC141PVFRLDPL	10.2972	1.07126	22.6384	0.200179	31.9151	0.219745
MSMEG_1138	MSMEG_1138	Alcohol DH	8	113*	0.018	B	AGRPAQC113SLVASVVAVK	26.0229	0.140072	16.522	0.330721	43.7524	0.0831239
MSMEG_1334	MSMEG_1334	Beta-lactamase	2	160	0.017	B	SELSAHEHGDTISVGAIDIELLHTPGHTPGSQC160FLVDGR	8.96086	1.0113	5.56036	0.751412	14.5212	0.406942
				178*	0.047	B	LVAGDTLFLEGC178GR	12.6201	0.434666	7.7986	0.561535	18.3892	0.261604
MSMEG_1392	MSMEG_1392	Alcohol DH	3	302	0.033	B								FSVESAIGRYADC302AR	1.78308	1.43653	12.4684	0.258282	15.6196	0.106776
				330	0.089	B	LC330ADVEVPTPR	-3.87438	-84.3567	39.4425	0.301756	38.4879	0.379901	LC330ADVEVPTPR	5.66565	1.16279	7.95401	0.266921	13.6197	0.310851
MSMEG_1416	MSMEG_1416	FAD-dependent pyridine nucleotide-disulfide oxidoreductase	4	159	0.039	B	AVVIGAGFIGC159EVAASLR	11.4086	0.327774	11.9651	0.318946	20.2966	0.242319	AVVIGAGFIGC159EVAASLRK	12.478	0.311856	14.2562	0.414838	26.7343	0.362385
				207	0.293	E	C207GVGVTEVR	6.68034	0.783225	9.42368	0.190443	15.954	0.47117	C207GVGVTEVR	7.20201	0.687179	18.6091	0.110802	26.4231	0.153829
				262	0.035	B	GSGIEVDNGVVC262DEVGR	2.72726	1.96175	11.8163	0.631572	16.2249	0.510824	GSGIEVDNGVVC262DEVGR	11.0721	0.814165	14.7298	0.138442	25.5331	0.191527
				334	0.061	B	IQC334LGEPESDDTVHIVEDDGRK	6.24802	0.903073	8.06636	0.221407	15.1342	0.542213	IQC334LGEPESDDTVHIVEDDGR	3.5847	0.798257	19.793	0.0924443	25.2878	0.196766
MSMEG_1528	MSMEG_1528	Cutinase	4	189*	0.022	B	AIDLC189NAGDPVC196GSGDSVPAHR	-1.28583	-2.90719	90.0287	0.0889311	87.0201	0.159961	AIDLC189NAGDPVC196GSGDSVPAHR	0.44243	6.02567	93.8271	0.00754314	94.1564	0.0112987
				196*	0.022	B
MSMEG_1529	MSMEG_1529	Cutinase	5	99*	0.048	B	IATLAEQC99PSTR	-7.61097	-0.881196	60.3879	0.079501	52.3435	0.171964	IATLAEQC99PSTR	-11.5699	-0.67213	70.1941	0.0956126	61.7109	0.087025
MSMEG_1516	MSMEG_1516	thioredoxin reductase	7	430	0.633	E								TC430TEVVK	20.8227	0.286593	26.0227	0.0778978	46.8454	0.0939207
MSMEG_1566	MSMEG_1566	Oxidoreductase	2	122	0.015	B	TREVVEIC122R	14.2081	0.883752	15.1224	0.877087	24.9418	0.672821
MSMEG_1809	sseA	Sulfurtransferase	1	245*	0.016	B	SRAELEELYGFLTPDDETVVYC245R	1.75894	-3.07236	53.6873	0.139237	51.1655	0.15237	SRAELEELYGFLTPDDETVVYC245R	2.27281	12.457	47.7587	0.223884	49.6725	0.00797505
MSMEG_1911	catA	Catechol 1,2-dioxygenase	1	220	0.151	B	ITTMRPAPYQIPTDGSC220GK	6.46072	1.23993	0	2.23607	6.46072	1.23993
MSMEG_1977	MSMEG_1977	Alcohol DH	7	39*	0.022	B	IGGAGVC39R	22.767	0.761451	14.4952	0.895863	30.0146	0.7473	IGGAGVC39R	11.901	0.343815	12.649	0.187687	27.4631	0.186627
				108*	0.019	B								SGDDVHC108ESNAFPGIDTNGGYAEYLK	27.697	0.115655	38.9712	0.0513757	66.8456	0.0762814
				217	0.086	B	LAEAIGADHC217VIADGNQIEQVR	-2.47064	2.34993	18.5153	0.466788	21.5668	0.408525	LAEAIGADHC217VIADGNQIEQVR	8.5825	0.741925	15.6578	0.149749	24.7217	0.202948
MSMEG_2038	MSMEG_2038	Flavin-binding monooxygenase	3	300	0.142	B	MC300LVLDKDIFEGISSGR	0.559886	1.91958	17.4727	0.304402	24.1698	0.21486	MC300LVLDKDIFEGISSGR	1.31064	1.13941	20.0367	0.134942	23.7273	0.216196
MSMEG_2073	MSMEG_2073	CAIB/BAIF family protein	2	261*	0.052	B	LC261AAMGRPELATDER	11.0887	1.59479	8.23385	0.709729	12.6957	0.446839
MSMEG_2263	hybC	Cytochrome-c3 hydrogenase	10	58	0.025	B	GKDPQAGLIVC58PR	29.2517	0.580876	21.7119	0.483786	49.6746	0.368729	GKDPQAGLIVC58PR	3.75124	2.3898	30.6758	0.0810486	37.8943	0.359016
MSMEG_2297	nrdH	Glutaredoxin	2	11*	0.035	B	TVTVYTKPAC11VQC14NATYK	14.2231	0.561941	45.7076	0.146437	56.0755	0.0740053	TVTVYTKPAC11VQC14NATYK	15.0426	0.548443	57.7205	0.126679	69.2195	0.0796787
				14*	0.021	B
MSMEG_2317	adhC2	alcohol DH	8	89	0.054	B								VGDRVGVGC89FVDSC94R	13.2955	0.267555	21.9875	0.0596469	33.3021	0.103054
				94*	0.066	B
MSMEG_2421	osmC	OsmC family protein	2	48*	0.029	B	IALAAC48TGMASDQPLSRR	26.2011	0.475705	13.0928	0.490608	38.376	0.343839	IALAAC48TGMASDQPLSRR	4.89884	4.4044	23.209	0.159307	29.1622	0.342873
				116* (+MSH)	0.043	B	AVDQVC116TVGR	10.4898	1.15942	12.7401	0.567057	22.7605	0.356315	AVDQVC116TVGR	13.0408	0.939587	18.2993	0.211462	32.3291	0.332301
MSMEG_2658	MSMEG_2658	Beta-lactamase	2	125	0.027	B	VFVDPAALLSNSPITETHAGGEMTLAELC125QAALQR	2.5129	4.36231	2.55527	0.670769	4.42724	0.346565
MSMEG_2661	MSMEG_2661	Heat shock protein HslJ	5	210*	0.053	B	KAC210PQDTDQVER							KAC210PQDTDQVER	1.62734	1.13372	78.6824	0.0352635	82.5983	0.0311028
MSMEG_2688	MSMEG_2688	Antibiotic biosynthesis monooxygenase	2	23	0.021	B	AKPESVDAVREEC23TK	9.93487	0.766569	16.3179	0.208194	23.4113	0.399089	AKPESVDAVREEC23TK	7.54298	0.735235	28.7709	0.0323666	36.3139	0.129198
				36	0.065	B
MSMEG_2699	MSMEG_2699	Hypothetical protein	5	382	0.011	B								AAAAAGASVAEVADPVQVC382HDALMR	2.10493	0.538789	22.7166	0.0887466	23.7364	0.0973766
MSMEG_2784	msrB2	Methionine sulfoxide reductase	6	51*	0.034	B	AGTERPFTGEYTDTKTEGVYQC51R	14.2387	0.487223	27.0104	0.117839	37.6675	0.182733	AGTERPFTGEYTDTKTEGVYQC51R	2.15963	0.70886	36.2881	0.0179703	38.4976	0.0726257
				54*	0.117	B	AC54GAELFR	4.42957	0.882742	30.3333	0.146447	34.7629	0.187394	AC54GAELFR	3.08696	1.07326	36.8599	0.00251217	40.0381	0.0852575
				100*	0.021	B	RVEVLC100ANC103HSHLGHVFEGEGYPTPTDKR	11.1995	0.502738	42.522	0.106029	52.9676	0.0770092	RVEVLC100ANC103HSHLGHVFEGEGYPTPTDKR	6.62843	1.16984	52.7091	0.0110688	58.5068	0.108064
				125*	0.031	B	YC125INSISLR	13.388	0.710479	10.139	0.352771	22.3249	0.437597	YC125INSISLR	1.87188	2.14575	18.1634	0.0835132	20.0353	0.21682
MSMEG_3106	MSMEG_3106	Quinone oxidoreductase	2	80	0.05	B	ELPFVVGTEVC80GTVAAIGNDVAALK	-2.61502	-0.876541	9.46391	0.901376	6.58948	0.919437
MSMEG_3216	bcpB	Peroxidoxin BcpB	2	52	0.352	E	EAC52HFRDLAQEFAAVGANPVGISTDPPAK	-9.98492	-0.705525	45.2431	0.170943	34.4145	0.104753	EAC52HFRDLAQEFAAVGANPVGISTDPPAK	-11.8974	-0.623148	66.9245	0.107394	63.4012	0.0900029
MSMEG_3375	MSMEG_3375	Alcohol DH	6	404	0.033	B	FGEPLHPFAAITPSVC404NLRPTSR	8.55128	0.879508	14.111	0.290603	18.8236	0.400687	FGEPLHPFAAITPSVC404NLRPTSR	2.63909	1.14326	25.1238	0.0626326	28.614	0.162991
				429	0.083	B	ILC429NYLSTDDDRQK	4.3445	0.982922	14.3881	0.14464	18.0014	0.308689	ILC429NYLSTDDDRQK	3.69495	1.54093	23.2523	0.104067	30.0752	0.204911
				495*	0.019	B	ELGTTIFHPVGTC495AMGAFDTHGLPTSATTVLDTDLR	2.6038	2.95142	14.943	0.462274	17.4546	0.610466
MSMEG_3464	MSMEG_3464	Alcohol DH	7	108*	0.017	B	GLFIHC108VNGQVPSLSYPGGYAESVTAPANALAR	2.07619	0.733516	15.4226	0.111836	16.8228	0.0845776	GLFIHC108VNGQVPSLSYPGGYAESVTAPANALAR	7.67355	0.304585	21.9442	0.0945676	27.6243	0.122796
MSMEG_3479	tpx	Thiol peroxidase	3	60* (+MSH;+Cys)	0.026	B	SVLLNIFPSVDTPVC60ATSVR	11.5698	0.566385	29.1154	0.0540085	39.8963	0.205325	SVLLNIFPSVDTPVC60ATSVR	8.9016	0.47999	37.7688	0.0230056	47.9745	0.0925567
				80 (+MSH)	0.022	B	AASSGATVLC80VSKDLPFAQK	-9.08667	-0.886521	52.7284	0.0234839	43.0019	0.173233	AASSGATVLC80VSKDLPFAQKR	-5.80521	-0.347361	63.7598	0.0526339	57.6113	0.0880942
				93* (+MSH;+Cys)	0.12	B	RFC93GAEGIENVTTASAFR	6.90641	0.959711	36.9706	0.0531857	43.4556	0.194272	RFC93GAEGIENVTTASAFR	-2.35586	-15.1732	48.8878	0.0355849	47.454	0.0783168
MSMEG_3519	MSMEG_3519	2-nitropropane dioxygenase NPD	3	172	0.047	B	VAALC172GSPSQAR	0	1.73205	0	2	6.92353	1.17785
MSMEG_3620	MSMEG_3620	Oxidoreductase	1	219*	0.043	B	NC219DEIDRDPATLETSVLLSAIIDENASLDAIPEPFR	-0.983365	12.6961	4.20303	0.4836	3.37819	0.790615
MSMEG_3751	MSMEG_3751	Cytotoxin/hemolysin, TlyA	3	209	0.508	E	VGAGGVVSDPELRIDAVC209TVGR	4.52202	3.73561	12.2307	0.174231	21.6136	0.686959
MSMEG_3898	thpD	Ectoine hydroxylase	2	176*	0.012	B	AVSC176SIALTR	9.63703	0.876334	10.8298	0.169773	18.3267	0.52834
MSMEG_3899	ectC	L-ectoine synthase	2	97*	0.158	B	VTC97DQQLR	11.4281	0.372342	15.4625	0.26388	26.2825	0.261999	VTC97DQQLR	6.85409	0.704906	26.7301	0.0211507	32.9087	0.168702
MSMEG_3914	MSMEG_3914	beta-lactamase	2	9	0.248	B								NVSVQGHC9DAR	6.83482	0.737929	16.2121	0.137176	24.9536	0.190712
MSMEG_4085	MSMEG_4085	Nitrilotriacetate monooxygenase	2	336	0.029	B	GHLSC336TGTPEQIADTMER	31.1554	0.882984	14.328	1.15503	32.2025	0.106388
MSMEG_4111	MSMEG_4111	Acyl-CoA transferase	4	123	0.014	B	IVYC123SISGYGPTGQHASR	15.4658	0.345868	7.35693	0.60998	21.4997	0.224695
MSMEG_4280	ephD	Short chain DH	6	235	0.031	B	DHYVQVPVQLIC235NR	4.43937	1.02517	12.2936	0.363649	19.8018	0.338001
				382	0.227	B	FVDDVC382ATHGVPDIVVNNAGIGHAGNFLDTPADQYER	10.8454	0.312876	10.4629	0.280401	17.5983	0.234844	FVDDVC382ATHGVPDIVVNNAGIGHAGNFLDTPADQYER	4.68348	0.998516	17.876	0.189113	25.5083	0.264057
MSMEG_4309	ptpA	LMW protein-tyrosine-phosphatase	3	10*	0.018	B	SELHVTFVC10SGNIC15R	22.2134	0.327042	11.2047	0.315369	30.6012	0.313343
				15*	0.04	B
				58	0.246	E	AC58LVLADRGYPTAHR	41.0632	0.254047	47.7148	0.370876	79.8932	0.116738	AC58LVLADRGYPTAHR	10.1967	0.618829	17.2686	0.172936	31.5099	0.216387
MSMEG_4340	adhE2	Alcohol DH	10	93*	0.05	B								AVC93GQC96R	4.15113	1.19333	47.3042	0.0456933	52.8599	0.214007
				96*	0.031	B
				107*	0.015	B	GRPHLC107FDTFNATQK	33.1257	0.228748	23.8223	0.211748	54.1921	0.174847	GRPHLC107FDTFNATQK	15.2529	0.653042	34.7949	0.0492801	50.0478	0.174055
				145	0.038	B	MTLTDGTELTPALGIGAFADKTLVHEGQC145TK	34.6066	0.189557	18.0446	0.334533	43.8192	0.220473	TLVHEGQC145TK	18.4539	0.497888	28.7134	0.0359471	47.1673	0.162098
MSMEG_4400	MSMEG_4400	Alcohol DH, zinc-containing	8	65	0.223	B	RPQPC65PSVLGHETVGEIVALGDGEPLAVDGNPLGK	27.8168	0.509356	6.39831	0.286788	34.0502	0.402516
MSMEG_4650	MSMEG_4650	DH	3	90	0.019	B	GLPTFC90EKPIAATAAESAR	5.57453	0.691796	8.60409	0.305828	15.195	0.252573	GLPTFC90EKPIAATAAESAR	10.0056	0.962568	14.6527	0.110502	24.6583	0.292816
				170	0.034	B	DC170AVHDFDALR	14.7988	0.478458	11.9086	0.595368	23.8707	0.13119	GSGGIFRDC170AVHDFDALR	10.7628	0.227186	15.02	0.0348571	25.9716	0.110226
MSMEG_4753	MSMEG_4753	Antioxidant, AhpC/TSA family protein	2	49*	0.02	B	KVIVYFYPAASTPGC49TK	6.86413	0.919602	38.9204	0.113379	46.8415	0.230457	KVIVYFYPAASTPGC49TK	8.08677	0.609052	54.9206	0.046075	65.0365	0.0673222
				54*	0.362	E	QAC54DFRDNLAELNDAGLDVVGISPDKPEK	6.51684	1.58902	40.9671	0.181205	47.3807	0.169245
MSMEG_4891	ahpC	Alkyl hydroperoxide reductase	4	61* (+MSH)	0.025	B	DFTFVC61PTEIAAFGKLNEDFEDRDAK	6.69781	-22.8419	11.2945	0.508546	12.1451	0.915771
				122	0.096	B	RELTAAC122GVLNADGVADRATFIVDPNNEVQFVSVTAGSVGR	4.99943	0.156078	4.7522	0.338759	9.29428	0.0442615	ELTAAC122GVLNADGVADR	14.8007	0.881647	29.6815	0.101583	40.7956	0.21297
MSMEG_5013	MSMEG_5013	Tellurium resistance protein	1	135	0.089	B	C135QGQGDVFLADR	13.6123	5.19179	56.2359	0.320993	60.8665	0.222724
MSMEG_5184	MSMEG_5184	Alpha-methylacyl-CoA racemase Mcr	2	300	0.067	B	VFEGTDAC300TTPVLSFAEVLDEPHVAER	4.68517	0.461316	7.90531	0.214963	12.423	0.0190673
MSMEG_5261	mca	Mycothiol S-conjugate amidase	3	225*	0.06	B	VHC225AEYFHQRDDALR	8.75454	0.285963	9.53357	0.456272	19.8663	0.266556	VHC225AEYFHQRDDALR	8.96946	1.0186	19.7517	0.151838	31.4199	0.266593
MSMEG_5450	soxR	Redox-sensitive transcriptional activator SoxR	4	122*	0.043	B	TC122QLTNPGDVLAERGPGAARL	1.78089	1.01862	50.795	0.0436064	51.1073	0.0367195
MSMEG_5680	MSMEG_5680	Glyoxalase family protein	1	14	0.111	B	AIEITPAVIPHLC14VDNAAAAIDFYVK	-19.368	-0.335629	27.75	0.234976	7.95652	0.0825281	AIEITPAVIPHLC14VDNAAAAIDFYVK	-7.95628	-1.38596	20.7845	0.80006	9.74831	0.975238
MSMEG_5734	far	Alpha-methylacyl-CoA racemase	5	101	0.026	B	EC101EAVNPR	20.5799	0.226523	10.4687	0.412929	25.2433	0.300346	LGIGPKEC101EAVNPR	16.9078	0.566331	21.5964	0.258866	38.5042	0.116266
MSMEG_5866	adhB2	Alcohol DH	8	106*	0.014	B	NLC106DLGAGLLGGVAVADGTHR	35.671	0.221319	20.9132	0.197948	55.1894	0.129307	NLC106DLGAGLLGGVAVADGTHR	16.8815	1.14366	28.7755	0.189268	45.657	0.359241
MSMEG_5937	bphI-2	4-hydroxy-2-oxovalerate aldolase 2	6	113	0.073	B	EAQNNGGSIC113R	14.2473	0.585567	27.3674	0.114162	38.3151	0.176686	EDIKEAQNNGGSIC113R	12.9695	1.06482	44.2881	0.0904518	56.8223	0.115247
				119*	0.102	B	IATHC119TEADVSIQHFGLAR	12.6759	0.689028	28.2769	0.193299	35.6806	0.247508	IATHC119TEADVSIQHFGLAR	7.60774	0.632886	43.3464	0.0589113	52.8409	0.0841192
				230	0.035	B	QIDGSC230RR	11.481	0.68442	12.1052	0.288433	19.6629	0.288678	QIDGSC230R	6.91944	0.751776	24.7244	0.14462	28.0232	0.105576
MSMEG_5939	mhpF	Acetaldehyde DH 2	2	141*	0.025	B	DHLDAPNVNMVTC141GGQATIPIVHAVSR	28.0146	0.263369	11.3108	0.598964	42.7089	0.169944	DHLDAPNVNMVTC141GGQATIPIVHAVSR	19.3104	0.302405	17.5297	0.0195166	36.7628	0.142786
				222*	0.021	B	DTIFC222AIPEGADHDAITQSIKDVVAEVQTYVPGYR	13.1524	0.349026	7.39824	0.742236	16.9399	0.127025
MSMEG_5940	mhpD	2-keto-4-pentenoate hydratase	3	234	0.165	B	LKAGDIVLPGSC234TR	5.19585	0.834194	11.7864	0.381682	14.927	0.427818
MSMEG_6134	MSMEG_6134	NADP-dependent fatty aldehyde DH	6	55	0.063	B	GIDPQTGSFLEPAYPYGDTSHVEAAC55AAAADAFGPYR	5.30228	0.730024	8.60568	0.804362	11.5203	0.260863
				378	0.119	B	GSDENAPAVSC378R	2.8428	3.15484	11.4033	0.607822	15.8786	0.743386
				500*	0.077	B	FLRPVC500YQNAPK	10.1916	0.748259	15.7673	0.098727	26.6953	0.257851
MSMEG_6232	katA2	Catalase	3	542	0.027	B	DVTGLTMTHC542VPNER	15.5243	0.170123	17.4537	0.0728674	31.0975	0.0707422	DVTGLTMTHC542VPNER	4.97968	2.36536	38.5345	0.114156	36.8545	0.136634
MSMEG_6242	adh2	Alcohol DH	4	98	0.053	B	C98DSIISVGGGSSHDAAKGAR	4.70181	0.734781	5.56245	0.26421	10.032	0.48939	C98DSIISVGGGSSHDAAKGAR	3.03818	2.63172	11.1623	0.17181	14.2005	0.34858
				398* (+MSH)	0.191	B	AISEHIQDDWC398TPGNPR	4.94412	0.664294	5.37114	0.321618	10.4972	0.458379
MSMEG_6384	katG3	Catalase-peroxidase 1	1	25	0.057	B	PEDRPIEDSPPIGEAQTDAPAGGC25PAGFGR	11.8949	0.736563	27.418	0.0932044	36.7507	0.245096	PEDRPIEDSPPIGEAQTDAPAGGC25PAGFGR	3.71059	0.551787	31.8764	0.0405713	36.1906	0.0862894
MSMEG_6398	MSMEG_6398	Antigen 85-A	4	281	0.326	E	FLEGFVC281R	-1.93421	80.2978	86.2742	0.0578068	85.2442	0.0305004	FLEGFVC281R	0.0713275	-4.38772	86.1884	0.0464377	82.7019	0.0503112
MSMEG_6410	MSMEG_6410	Rieske 2Fe-2S family protein	9	349	0.19	B	ALFEPIMTQTDQIC349DGIGYPVELR	0.427197	4.47953	11.1058	0.303638	10.2119	0.390024
				471*	0.03	B	C471PHLKADLSK	10.2548	0.810207	9.3442	0.274892	21.6959	0.265441
				505	0.083	B	C505LTTKGHELR	17.8186	0.417802	28.0975	0.214036	38.789	0.128259	C505LTTKGHELR	15.5296	1.11333	48.1767	0.224957	63.7063	0.189516
MSMEG_6425	MSMEG_6425	rhodanese-like domain-containing protein	1	66*	0.02	B	MAEIDPDAELYVIC66HAGGR	13.9885	0.663533	7.07245	0.174165	20.9197	0.517469	MAEIDPDAELYVIC66HAGGR	7.7657	0.368635	13.1235	0.109534	22.6655	0.12342
MSMEG_6575	MSMEG_6575	beta-lactamase	4	320	0.212	B								AATAPC320RR	16.3111	0.37086	21.235	0.104014	39.1452	0.133334
MSMEG_6933	trxB	Thioredoxin reductase	3	297*	0.122	B	QAITAAGSGC297AASIDAER	3.75023	1.42805	7.24131	0.803931	10.0424	0.333823	QAITAAGSGC297AASIDAER	1.48892	0.874676	10.2767	0.0673562	11.727	0.241692
DNA replication, recombination, and repair
MSMEG_0001	dnaN	DNA polymerase III beta chain	1	109	0.093	B	ALPAKPVEVSVEGTRVSLTC109GSAR	3.19176	0.865103	4.76114	0.475749	8.0249	0.600893	VSLTC109GSAR	4.51922	0.446179	8.61977	0.0197193	13.139	0.163691
MSMEG_0005	gyrB	DNA gyrase subunit B	2	445*	0.078	B	KSATDIGGLPGKLADC445R	8.24343	1.09314	9.20342	0.254518	17.2509	0.562297	KSATDIGGLPGKLADC445R	5.4365	1.3039	20.6665	0.306879	26.103	0.139283
MSMEG_0006	gyrA	DNA gyrase subunit A	4	666	0.093	B	EGDELVGAVLC666SAEDDLLLVSANGQSIR	-1.33923	-2.82924	4.99178	0.48592	3.39929	1.0266
MSMEG_0456	MSMEG_0456	DNA topoisomerase (ATP-hydrolyzing)	6	215	0.217	B	TPNMTDDRLC215K	10.9447	0.284845	18.4757	0.265491	30.689	0.21099
MSMEG_0457	MSMEG_0457	DNA gyrase subunit B-like protein MSMEG_0457	7	585	0.048	B	IYC585QDESERDAAVAQLK	6.166	0.668507	8.2301	0.113254	14.201	0.364464	IYC585QDESERDAAVAQLK	0.975016	4.10308	28.0384	0.138572	26.3323	0.0636113
MSMEG_0829	xth	Exodeoxyribonuclease III	2	99	0.178	B	ALAATC99GGVR	9.99023	0.795649	7.52019	0.729121	10.7628	0.571186
MSMEG_0866	MSMEG_0866	DNA or RNA helicase of superfamily protein II	1	543	0.094	B	RIC543GGPPVAAATTEQLKER	16.3645	0.1647	2.33211	1.15877	21.6177	0.255162
MSMEG_1254	MSMEG_1254	DEAD/DEAH box helicase	32	1295	0.042	B								C1295QHC1298GEVAATAPR	15.9641	0.168109	41.1713	0.145902	55.7608	0.0755146
				1412	0.284	E	NHPC1412PGTQK	36.606	0.307266	0	1.37047	36.606	0.237407	NHPC1412PGTQK	13.0171	0.205778	8.63747	0.081941	21.6546	0.153952
MSMEG_1255	MSMEG_1255	DNA helicase	2	361 (+MSH)	0.528	E	AGDGAAAAC361ER	1.54083	2.71549	11.4145	0.297155	10.7538	0.462821
MSMEG_1327	recB	RecBCD enzyme subunit RecB	8	638	0.259	B	C638LHVGGADPAVAR	3.05704	1.72821	10.8783	0.225063	15.105	0.733939
MSMEG_1383	nfo	Endonuclease IV	5	82	0.026	B	ILQDTC82DAAAEIGATAVIVHGGHADDNDMEAGFTR	1.165	1.90153	4.67355	0.299877	6.0548	0.357187	ILQDTC82DAAAEIGATAVIVHGGHADDNDMEAGFTR	3.13678	4.09033	4.56818	0.152005	6.7205	0.915619
				191	0.013	B	IDLVHC191NDSR	-2.51142	-1.15082	12.6002	0.311077	8.59011	0.453253
				231	0.012	B	AADAPVIC231ETAEAGRK	0.997878	2.07675	4.99738	0.218171	5.73511	0.402952	AADAPVIC231ETAEAGRK	0.469872	2.11291	5.83274	0.226114	7.89222	0.507626
MSMEG_1656	xth2	Exodeoxyribonuclease III	5	97	0.096	B	IGC97GAEEFDTHGR	26.618	0.484962	6.37462	0.260306	33.3163	0.409583	IGC97GAEEFDTHGR	14.4339	0.422771	18.6722	0.104413	35.3632	0.1674
MSMEG_1827	MSMEG_1827	Hydrolase, nudix family protein, putative	5	80	0.084	B	WLQLGGHC80EDTDPDIHAAALR	6.41778	0.0748177	14.2323	0.503163	17.0177	0.266384
				120	0.25	B								EATEESGIEGLTIDPDLAALHVHPVTC120SLGVPTR	7.05525	0.761601	11.7466	0.362132	18.8019	0.0424444
MSMEG_1930	MSMEG_1930	DEAD/DEAH box helicase	2	92	0.023	B								ALVVVPTRELC92LQVYNDLAGAAK	5.06936	1.22699	11.5914	0.221768	18.6793	0.368092
				334	0.101	B	GIDIDDVTHVINYQC334PEDEQAYVHR	8.20898	0.828664	6.9968	0.189959	15.0322	0.504617	GIDIDDVTHVINYQC334PEDEQAYVHR	4.08616	1.10873	13.4262	0.359871	17.5123	0.24553
MSMEG_1946	nudC	NADH pyrophosphatase	2	174	0.012	B	VNPLTGHEEFPRIDPAIIC174LVHDGHDR	5.45269	0.898212	2.30628	1.05824	8.31718	0.327065
MSMEG_2174	MSMEG_2174	DNA helicase	4	71	0.074	B	LNVADNGLC71FGRLDTLDDAR	-6.63631	-3.35743	17.1459	0.305804	10.5096	0.657084
MSMEG_2294	dinB2	DNA polymerase IV	3	47	0.029	B								KVVTC47ASYEAR	13.5758	0.333513	33.0996	0.030981	46.6754	0.119437
MSMEG_2362	ligA	DNA ligase A	6	243	0.016	B	MIC243HGIGYTEGFTPASLHDAYR	3.82478	0.483691	7.31311	0.307858	13.3074	0.0930084
MSMEG_2731	MSMEG_2731	DNA repair ATPase	1	260	0.123	B								QAKEELC260ER	3.96117	0.102388	8.37845	0.288091	12.1923	0.15484
MSMEG_2768	MSMEG_2768	DNA-binding protein	3	42	0.054	B	AIDC42QRGQEVTMVGTLR	14.2593	0.697783	14.1112	0.0578664	26.9417	0.379128	AIDC42QRGQEVTMVGTLR	4.50266	-42.4197	28.4156	0.166781	32.9182	0.170894
MSMEG_2788	MSMEG_2788	ATP/GTP-binding integral membrane protein	5	56	0.02	B	LVAELVPPPTFADVSFDSYRPDPAEPTQAAAVQSC56R	13.5158	1.33826	14.1613	0.260183	27.5509	0.478542
				60	0.017	B	QFC60EQAAERR	11.8489	0.448247	18.6629	0.22271	30.2462	0.268854	QFC60EQAAERR	12.4862	0.711823	34.5352	0.161055	41.0261	0.0887004
MSMEG_3178	dnaE	DNA-directed DNA polymerase	11	160*	0.048	B	MDAEIIAEHAEGIIATTGC160PSGEVQTR	9.86188	0.602874	9.3844	0.760849	15.4028	0.375419
				245*	0.058	B	NHEALLC245VQTGK	16.6844	4.32023	47.5448	0.264206	65.4208	0.276245	NHEALLC245VQTGK	19.8849	1.2531	31.2728	0.259047	46.4772	0.189803
				834*	0.014	B	AAVYLADC834RR	8.06904	0.968534	11.6302	0.868459	18.7453	0.743838
MSMEG_3512	cinA	competence damage-inducible protein A	5	295	0.055	B								RIATAESC295TAGLLAAR	14.2863	0.700394	18.484	0.255927	34.6335	0.236328
MSMEG_3808	uvrA	UvrABC system protein A	13	121	0.048	B	AGTPHC121PVC124GER	25.1967	0.869249	33.0447	0.428045	59.4222	0.170223
				124	0.354	E
				257	0.051	B	LAC257PNGHPLAVDDLEPR	11.7598	0.98781	7.76696	0.634551	18.7747	0.53495	LAC257PNGHPLAVDDLEPR	0.674396	4.78584	12.8541	0.138674	13.451	0.099517
				282	0.06	B	SFSFNSPYGAC282PEC285TGLGIRK	19.8343	0.535477	44.6437	0.160234	55.2561	0.105921	SFSFNSPYGAC282PEC285TGLGIRK	25.9056	0.940799	45.378	0.447045	62.7017	0.197215
				285	0.081	B
				358	0.499	E	AILEGC358DHQVHVR	9.08421	0.053482	8.48171	0.02948	18.1268	0.39794	AILEGC358DHQVHVR	9.38727	0.542789	13.1084	0.867847	18.6162	0.177046
MSMEG_3816	uvrB	excinuclease ABC subunit B	2	342*	0.215	B								QVGFC342SGIENYSR	9.15016	0.528092	19.3969	0.172727	28.547	0.288867
MSMEG_3839	polA	DNA polymerase I	1	483	0.225	B	AC483AVLDLADALDQELAR	20.562	0.593448	3.75226	0.968127	27.8383	0.579619
MSMEG_4464	MSMEG_4464	Modulator of DNA gyrase	3	363	0.132	B	SNGC363SYADSPHHVPIQR	6.96151	0.72542	8.98638	0.124126	15.5882	0.418506	SNGC363SYADSPHHVPIQR	5.89267	0.58093	17.9972	0.0931543	25.6614	0.126933
				471	0.101	B	LGGAFNC471GK	10.7409	0.295091	23.5822	0.166366	33.9981	0.101452
				486	0.082	B	AQPGQVAPVSHGC486PSALFR	13.662	0.411371	21.9595	0.232424	35.4161	0.254315	AQPGQVAPVSHGC486PSALFR	11.3834	0.637029	43.9362	0.0598285	55.3196	0.0798803
MSMEG_4482	dnaG	DNA primase	7	44*	0.026	B	GLC44PFHDEK	28.4867	0.107284	9.90252	0.841724	35.1908	0.190649
MSMEG_4572	MSMEG_4572	DNA polymerase III, delta subunit	2	124	0.074	B	LGAEVHPC124AR	12.8524	0.710145	10.811	0.13917	24.1836	0.391734
MSMEG_5226	xseA	exodeoxyribonuclease VII large subunit	5	236	0.057	B								TPVVSAIGHEPDNPVC236DLVADLR	7.44301	1.05813	35.0899	0.140524	44.7501	0.239385
MSMEG_5227	xseB	Exodeoxyribonuclease 7 small subunit	1	47*	0.013	B	RC47EEHLAGAR	17.7224	0.645315	6.77815	0.361656	24.4695	0.514639	RC47EEHLAGAR	4.79376	2.1605	10.4139	0.0605704	15.2077	0.449584
MSMEG_5241	MSMEG_5241	GAF family protein	2	547	0.112	B								QRADQC547GGELR	8.2784	0.509387	13.2231	0.201746	22.4438	0.184003
MSMEG_5423	mfd	Transcription-repair-coupling factor	6	317	0.125	B	HLPEGAPVLVC317DPEKVR	6.40046	0.398581	12.2957	0.208969	18.6507	0.265512
				669	0.058	B	VIC669GDVGYGKTEIAVR	7.27298	0.992395	11.2831	0.267554	19.1451	0.408635
MSMEG_5440	tatD	deoxyribonuclease	6	30	0.467	E								EKPPAPEPLTPLVDAHTHLDAC30GADNPEDVR	2.3501	4.88566	14.3772	0.121146	16.0345	0.359398
MSMEG_5545	MSMEG_5545	formamidopyrimidine-DNA glycosylase	4	268	0.027	B								EVSFADKSFQYC268PTC271QTGGK	-2.90508	-2.45436	35.8334	0.114426	36.1028	0.209259
MSMEG_5935	MSMEG_5935	ATP-dependent DNA helicase	6	455	0.135	B								RREQQAMLDYQATDGC455R	13.0288	0.585309	30.0286	0.172428	38.8421	0.122443
MSMEG_6153	holB	DNA polymerase III subunit delta	10	80	0.066	B	AC80TTTMAGTHADVR	24.8309	0.604848	39.335	0.289593	73.1333	0.101435
				209	0.053	B	WAASVC209GGHVGR	33.8047	0.143092	13.1979	0.349809	44.3374	0.113236
MSMEG_6187	nth	endonuclease III	5	219*	0.101	B								KPAC219GVC222VLAK	2.33164	1.17983	57.9205	0.0622155	60.2522	0.0634384
				222*	0.045	B
MSMEG_6279	recR	Recombination protein RecR	5	82*	0.025	B	DASLVC82VVEEPKDVQAVER	16.4668	0.460256	6.85542	0.362335	20.3041	0.414204	DASLVC82VVEEPKDVQAVER	9.2895	0.583725	9.53801	0.241039	21.4759	0.354711
MSMEG_6285	dnaX	DNA polymerase III gamma/tau subunit	9	26	0.272	E	YRPATFSEVVGQEHVTEPLC26TALTAGR	24.0591	0.291373	12.4784	0.390718	32.872	0.218845	KYRPATFSEVVGQEHVTEPLC26TALTAGR	16.3246	0.647827	22.9534	0.100214	38.2083	0.209839
				361	0.023	B	LLLEVMC361AR	0.0359203	2.76998	13.6155	0.119101	13.6516	0.321054
MSMEG_6806	uvrA2	Excinuclease ABC	10	824	0.306	E	ADHVVDLGPGGGDDGGTVVAAGTPEVVAAC824TASR	32.2895	0.623624	5.39114	0.597497	36.9379	0.430709
Protein biosynthesis (Ribosomal proteins and translation factors)
MSMEG_0400	MSMEG_0400	Peptide synthetase	19	813	0.204	B	FVPC813PFGEPGAR	7.61698	0.979652	17.7976	0.356597	22.8964	0.276356
				1001	0.071	B	ARAAGIQC1001RPR	12.2218	0.433684	15.4971	0.157699	27.6413	0.109316
				1620	0.089	B								SAVC1620KLGEQPVFR	11.8856	2.35972	61.4746	0.141878	69.3361	0.112864
				1977	0.1	B	RVPDAVALSC1977GDR	27.7386	0.187217	9.20653	0.369799	38.5785	0.22035
				2064	0.284	E	IEFVLKDAAPVAAVSSADLC2064TR	10.3391	0.611464	8.00546	0.204836	18.3446	0.419314	IEFVLKDAAPVAAVSSADLC2064TR	17.3817	0.155338	16.5379	0.158892	32.4205	0.0944059
				2325	0.225	B	FVAC2325PFGAPGAR	11.6827	0.369256	12.658	0.413945	23.9722	0.356793	FVAC2325PFGAPGAR	13.2503	0.373186	36.1911	0.20501	47.5896	0.0350839
MSMEG_0401	MSMEG_0401	Putative non-ribosomal peptide synthase	7	82	0.055	B	AAGLVC82RPR	6.26473	0.445089	20.2741	0.0456059	26.6295	0.0911816	ARAAGLVC82RPR	17.7648	0.434837	34.7745	0.066596	52.5394	0.175331
MSMEG_0402	mps2	Linear gramicidin synthetase subunit D	13	397	0.198	B	FVAC397PFGETGER	-1.33976	12.9996	32.0461	0.423044	37.5211	0.220286	FVAC397PFGETGER	-11.7702	-0.871539	25.7378	0.264131	16.6091	0.125912
				585	0.059	B								AAGIQC585RPR	12.3961	0.858927	29.5555	0.0743624	44.5687	0.234518
				1191	0.075	B	GDDLTPDHEIEQLC1191AAER	9.18609	0.595893	17.8255	0.229658	24.0747	0.12261	YLDLRGDDLTPDHEIEQLC1191AAER	20.3374	0.360693	30.477	0.12572	50.8143	0.0876587
				1199	0.105	B	SAVC1199DLLERPTFR	17.9269	0.516149	14.9684	0.186512	28.9703	0.352863	SAVC1199DLLERPTFR	24.0129	0.283308	31.0506	0.088955	55.8812	0.0955872
				1891	0.213	B	FVAC1891PFGEPGAR	31.5919	1.33437	82.3135	0.82806	76.5575	0.0986849
				2183	0.247	B	RVDDKVIC2183LVR	7.7289	0.184855	6.87182	0.302909	14.8273	0.145109
				2345	0.263	E	EAHDHC2345GLPVAVFR	6.22888	0.499983	5.71569	0.312802	11.6964	0.372092	EAHDHC2345GLPVAVFR	-25.4129	-1.61091	45.2174	0.508039	22.0037	0.165957
MSMEG_1001	MSMEG_1001	Acetyltransferase, GNAT family	4	248	0.075	B	LADAAAAGC248ELAVVTTAPGSLSQHNVQRR	11.0378	0.830217	6.04176	0.453424	17.0796	0.496394
MSMEG_1090	amiD	Amidase	1	181*	0.031	B	IPAALC181GTVGLKPTYGR	4.23746	0.770125	10.8092	0.32417	11.3188	0.522646
MSMEG_1339	rpmG	50S ribosomal protein L33 1	4	15*	0.037	B	ITLAC15EVC18K	23.8877	0.386525	30.4673	0.214267	53.4326	0.196325	ASSTDVRPKITLAC15EVC18K	17.9114	0.465717	28.0913	0.0729197	46.0027	0.224489
				18*	0.253	B
				42*	0.07	B	KFC42PNC45GTHQPHKESR	16.2088	1.12724	46.1387	0.385671	62.3475	0.131944	KFC42PNC45GTHQPHK	9.67172	0.0702037	36.5185	0.133409	45.1991	0.111073
				45*	0.111	B
MSMEG_1346	rplK	50S ribosomal protein L11	1	41*	0.028	B	LQIQAGQANPAPPVGPALGQHGVNIMEFC41K	7.69355	1.01844	6.43675	0.497168	12.7848	0.281559
MSMEG_1435	rpsJ	30S ribosomal protein S10	1	50	0.042	B	NVYC50VIR	6.97851	0.568999	8.24818	0.222943	14.4416	0.375115	NVYC50VIR	7.50463	0.737196	15.7952	0.0943488	23.2999	0.193555
MSMEG_1436	rplC	50S ribosomal protein L3	1	154* (+MSH;+Cys)	0.328	E	RPGSIGGC154ATPGRVFK	7.32344	0.387402	10.7722	0.209508	18.3943	0.10599	RPGSIGGC154ATPGR	4.21984	0.92658	16.9019	0.0785418	21.1217	0.178953
MSMEG_1442	rpsC	30S ribosomal protein S3	1	153	0.04	B	GIRVQC153SGR	7.6088	0.33277	7.71707	0.355709	15.3259	0.16354	GIRVQC153SGR	9.01891	0.3685	13.167	0.0126899	22.3001	0.15131
MSMEG_1465	rplN	50S ribosomal protein L14	1	21*	0.022	B	LKVADNTGAKEILC21IR	4.80708	0.561203	5.52473	0.316204	10.3718	0.418846	LKVADNTGAKEILC21IR	6.97989	1.04627	9.66035	0.0984996	16.6402	0.265602
MSMEG_1468	rpsN	30S ribosomal protein S14 type Z	4	27*	0.267	B	C27GRPHSVYR	19.625	0.12519	41.5478	0.0739129	60.1096	0.0233693	C27GRPHSVYR	13.0183	0.139888	32.4516	0.111761	45.4699	0.119825
				43*	0.142	B								IC43LREMAHAGELPGVQK	-0.402604	-22.6805	44.1315	0.137617	40.658	0.192627
MSMEG_1472	rpsE	30S ribosomal protein S5	1	142	0.121	B	AVLEC142AGVHDILAK	3.48362	0.520859	4.49557	0.282318	8.16153	0.368479	AVLEC142AGVHDILAK	5.62076	0.54929	9.59227	0.147296	15.3826	0.145373
MSMEG_1520	rpmJ	50S ribosomal protein L36	3	11*	0.04	B	MKVNPSVKPIC11DK	10.4563	0.459181	14.0447	0.192968	23.7809	0.274452	MKVNPSVKPIC11DK	5.74257	0.549245	13.2874	0.0690532	18.4866	0.233629
				27*	0.03	B	VMVIC27SDPR	33.4938	0.534942	21.6657	0.349782	43.5976	0.288254	VMVIC27SDPR	13.5003	0.472386	22.4265	0.0925708	35.9269	0.135167
MSMEG_1521	rpsM	30S ribosomal protein S13	1	86* (+MSH;+Cys)	0.146	B	RKIEIGC86YQGLR	21.7739	0.227028	10.367	0.232136	32.8816	0.202062	KIEIGC86YQGLR	20.2088	0.247186	14.6562	0.0373391	34.3603	0.141167
MSMEG_1579	rimI	Alanine acetyltransferase	2	55	0.208	B	C55DGKLVGYAGIAR	38.45	0.139915	9.68047	0.233245	51.0057	0.209384
MSMEG_1878	MSMEG_1878	30S ribosomal protein S30	2	83	0.339	E	KNC83QHVEITAR	40.3617	0.572618	46.6717	0.50249	84.6025	0.0877389	KNC83QHVEITAR	22.6682	0.0679516	59.6896	0.0352465	82.601	0.0089865
				102	0.592	E	GEAC102ADSFYTAFESAVQKLEGR	16.1501	1.15373	45.1685	0.774883	83.9021	0.124998
MSMEG_2086	prfB	Peptide chain release factor 2	1	272*	0.027	B	LTHIPTGIVVTC272QNEKSQLQNK	5.93521	0.736567	5.82945	0.451	11.7137	0.587462	LTHIPTGIVVTC272QNEK	7.58447	0.697592	14.9313	0.0194752	22.8449	0.231298
MSMEG_2358	mnmA	tRNA-specific 2-thiouridylase MnmA	6	48*	0.179	B	GC48C49SKEDASDAR	11.4628	0.802951	44.1983	0.0535883	54.2283	0.199514	GC48C49SKEDASDAR	6.45828	0.76192	62.7668	0.0262686	68.7569	0.0473261
				49*	0.241	B
				193*	0.076	B								GLAVAEKPDSHDIC193FIPTGDTK	9.36752	0.6647	25.0114	0.194373	35.7212	0.144048
MSMEG_2364	gatC	Aspartyl/glutamyl-tRNA(Asn/Gln) amidotransferase subunit C	1	71 (+MSH)	0.457	E	DVNVTRPDTVQPC71LTQDEALAAAPK	6.59235	0.258977	5.16383	0.304253	11.3036	0.182012	DVNVTRPDTVQPC71LTQDEALAAAPK	23.0432	1.01014	12.8647	0.52734	29.327	0.567138
MSMEG_2365	gatA2	Glutamyl-tRNA(Gln) amidotransferase subunit A	6	94	0.131	B	VDAAVAAGEQLPSPLAGVPLALKDVFTTTDMPTTC94GSK	4.26348	1.13674	3.32024	0.719924	6.98137	0.671948
MSMEG_2367	gatB	Aspartyl/glutamyl-tRNA(Asn/Gln) amidotransferase subunit B	7	221*	0.05	B	C221DSNVSLKPK	7.04703	0.600888	5.79537	0.368841	13.0481	0.487351	C221DSNVSLKPK	7.51371	0.799443	14.6003	0.161277	22.114	0.184637
				500	0.114	B								VRELVLAAC500GQS	-1.89014	-3.3416	16.1318	0.182492	14.8832	0.283002
MSMEG_2383	gltX	Glutamate--tRNA ligase	1	11	0.056	B	VRFC11PSPTGTPHVGLVR	12.0307	0.686585	7.90008	0.428398	20.0135	0.490502
MSMEG_2400	rpmB	50S ribosomal protein L28	4	5*	0.099	B	AAVC5DIC8GK	35.7316	0.461923	40.2586	0.1545	74.4662	0.201943	AAVC5DIC8GKGPGFGK	26.5427	0.151737	41.7593	0.0767527	70.3544	0.067768
				8	0.254	B
				52	0.034	B	INAC52TSC55IK	36.836	0.225936	42.6915	0.162923	76.9433	0.0731135						74.156	0.0701987
				55	0.044	B
MSMEG_2519	rpsB	30S ribosomal protein S2	1	205	0.285	B	KLGIPVIAILDTNC205DPDVVDYPIPGNDDAIR	4.11462	0.531094	5.08347	0.298825	8.98853	0.383887	KLGIPVIAILDTNC205DPDVVDYPIPGNDDAIR	8.25052	0.814778	4.36259	1.04436	11.9122	0.47285
MSMEG_2521	amiC	Amidase	3	134	0.1	B	LSEYGFSASC134EHPR	12.3924	0.726899	10.6741	0.388617	21.0757	0.212804
				186*	0.069	B	IPAAC186NGLVGLKPSR	7.44035	4.42767	17.8884	0.282795	23.2967	0.588906
MSMEG_2621	proS	Proline--tRNA ligase	1	226	0.165	B	C226VESGYAANVEAVITRAPEAQPTEGLPEAK	2.82008	1.27812	5.38163	0.705202	8.70746	0.738851	C226VESGYAANVEAVITRAPEAQPTEGLPEAK	4.62293	0.866039	8.97586	0.149679	13.5988	0.189866
MSMEG_2628	infB	Translation initiation factor IF-2	2	537*	0.025	B	VGNIAGC537LVTSGIMRR	-0.987607	35.1395	17.5994	0.585188	16.6118	0.172766
MSMEG_2773	MSMEG_2773	23S rRNA methyltransferase	7	355	0.066	B	IIHIGC335EAASFAR	31.3844	0.09508	14.0318	0.445543	47.7731	0.092412
				391	0.036	B	VFDSFPLTHHIEC391VAVLNR	33.6516	0.0670652	10.277	0.756202	43.3038	0.203322
MSMEG_2839	MSMEG_2839	Transcription accessory protein	2	357	0.081	B	VLETC357AIYPHQPQK	12.4786	0.341548	7.83595	0.264965	20.269	0.300484	VLETC357AIYPHQPQK	10.2185	0.0330628	13.8302	0.17064	24.2116	0.0894398
				557	0.095	B								AFEQC557AGFLR	4.64653	0.772105	14.7728	0.121796	21.9275	0.178604
MSMEG_2931	thrS	Threonine--tRNA ligase	3	80	0.022	B	HSC80AHVLAQAVQELFPQAK	5.27186	2.08801	16.0059	0.407793	14.48	0.129727
MSMEG_2965	relA	GTP pyrophosphokinase	6	692*	0.025	B	GGGVSVHRTDC692TNAESLQQQSER	10.3451	0.400642	6.44506	0.533964	17.4795	0.424148	GGGVSVHRTDC692TNAESLQQQSER	6.80553	1.04543	15.3063	0.217525	22.1118	0.274946
MSMEG_3003	aspS	Aspartate--tRNA(Asp/Asn) ligase	5	214*	0.062	B	C214YRDEDFR	4.18053	0.826585	5.62724	0.419529	9.48442	0.532076	C214YRDEDFR	2.66321	0.845986	10.4848	0.188426	14.6054	0.139851
				294	0.108	B	FGIELVEC294TEYFKDTTFR	-3.07465	-0.586658	13.4464	0.173253	9.60674	0.09139
				380	0.342	E	NLSDAERDGLVAHVGANPGDC380IFFAAGPAK	5.19324	0.452439	4.23656	0.431431	9.37461	0.413512	DGLVAHVGANPGDC380IFFAAGPAK	6.62221	0.294307	11.8772	0.251059	17.8524	0.153287
MSMEG_3025	alaS	Alanine--tRNA ligase	4	65*	0.029	B	C65IRTPDIDEVGITTR	11.1114	0.473702	7.61307	0.506006	19.0763	0.258904
MSMEG_3169	ileS	Isoleucine--tRNA ligase	9	121*	0.008	B	QLDITDKSQIEEMGIEKFNDAC121R	8.35651	0.591865	6.71131	0.267674	14.6762	0.380378	QLDITDKSQIEEMGIEKFNDAC121R	6.73515	0.308987	11.9945	0.0901836	17.7479	0.0757422
				410	0.162	B	C410RNPLIYR	15.8625	0.653119	35.8631	0.251133	51.0721	0.207786
				605	0.022	B	TC605VSHGIVLGNDGQK	5.0628	0.789005	6.67065	0.316746	11.2374	0.489112	TC605VSHGIVLGNDGQK	6.07281	0.680553	14.561	0.119106	19.1475	0.18127
				820	0.075	B	EVC820SVGSSLR	4.21669	1.00022	7.39106	0.11898	11.5126	0.451625	EVC820SVGSSLRK	3.06442	0.786308	12.4405	0.292315	16.7117	0.0454173
MSMEG_3740	rluB	Pseudouridine synthase	1	90	0.074	B	GRPC90VGDLVEHR	2.81345	1.33606	10.8822	0.510758	14.893	0.0350592
MSMEG_3777	pheT	Phenylalanine--tRNA ligase beta subunit	8	71*	0.031	B	AC71KVDVGDQNVDGAPR	16.7074	0.426685	22.0476	0.100972	37.7807	0.246262	AC71KVDVGDQNVDGAPR	10.7766	0.485921	38.3587	0.057084	53.0391	0.112801
				89* (+MSH)	0.028	B	DIVC89GAR	16.7495	0.467817	22.4815	0.0957065	39.8205	0.238396
				387	0.014	B	C387ASLLAEIAGGTVQPK	12.5395	0.461224	3.96471	1.08844	19.6984	0.125015
				686	0.079	B	C686AAILIGDTVVGHAGELHPAVIER	9.39603	0.623275	14.682	0.133244	21.3545	0.314386	C686AAILIGDTVVGHAGELHPAVIER	11.8597	1.02743	27.1972	0.130741	40.4761	0.25335
MSMEG_3793	infC	Translation initiation factor IF-3	1	69*	0.038	B	VAADADLDLVEVAPNARPPVC69K	3.09915	0.635038	4.47081	0.312371	7.35598	0.448002	VAADADLDLVEVAPNARPPVC69K	0.560309	1.25398	9.50889	0.197097	12.2588	0.11733
MSMEG_4623	obgE	GTPase Obg	4	21	0.069	B	AGNGGNGC21ASVHR	18.3458	0.521142	9.91323	0.160386	28.2002	0.398104	AGNGGNGC21ASVHR	13.1247	0.462672	21.069	0.165742	32.7299	0.198549
MSMEG_4950	prfA	Peptide chain release factor 1	2	52	0.208	B	RFAQVSPIVAC52YR	6.95761	0.882827	9.95916	0.367963	14.7606	0.286188
				260*	0.029	B	ITHLPTGIVVTC260QNER	6.2904	0.578627	6.33396	0.341636	12.7623	0.450877	ITHLPTGIVVTC260QNER	7.21171	0.511933	12.9721	0.160938	21.7393	0.142384
MSMEG_4951	rpmE	50S ribosomal protein L31	4	16*	0.042	B	MKTGIHPEYVDTTVQC16GC18GHSFTTR	20.2339	0.244175	22.1638	0.148828	39.6431	0.149618	TGIHPEYVDTTVQC16GC18GHSFTTR	14.5337	0.369264	22.3672	0.126351	32.8517	0.177488
				18*	0.5	E
				38*	0.125	B	QSGTIVVEVC38SQC41HPFYTGKQK	14.981	1.93234	52.7699	0.125107	63.8836	0.224227	QSGTIVVEVC38SQC41HPFYTGK	6.09191	0.730777	53.6451	0.0942533	63.182	0.0370781
				41*	0.148	B
MSMEG_4959	argS	Arginine--tRNA ligase	5	507	0.121	B	YLEDLAGDYHRFYDSC507R	15.2785	0.677703	17.1018	0.236992	26.1821	0.336899	YLEDLAGDYHRFYDSC507R	9.92783	0.74207	34.0736	0.141768	47.4306	0.160929
MSMEG_5432	pth	peptidyl-tRNA hydrolase	1	67	0.085	B								C67YMNESGR	16.5049	0.402914	10.7388	0.891398	27.8377	0.126435
MSMEG_6073	MSMEG_6073	Uncharacterized tRNA/rRNA methyltransferase MSMEG_6073	2	83	0.028	B	KADETELVLGRNPVLEC83LR	9.94208	0.693696	11.1148	0.199993	20.278	0.258432
MSMEG_6094	lysS2	Lysine--tRNA ligase	2	247	0.028	B	C247LVGGFEKVFELNR	1.56788	4.862	9.24453	0.423189	10.8512	0.716732	C247LVGGFEKVFELNR	-0.671333	1.95212	10.9926	0.329331	14.2161	0.461947
MSMEG_6137	MSMEG_6137	Amino acid adenylation protein	9	1248	0.026	B	MDSVVLEAGSTLGPHC1248VALPAAR	-15.8314	-0.929607	17.6677	0.278079	0	1.73205
MSMEG_6306	gltX2		3	123*	0.128	B								APHAPQGAYPGTC123R	3.69394	0.592998	46.4377	0.0691526	53.2296	0.0388311
MSMEG_6413	serS	Serine--tRNA ligase	4	285	0.085	B	VHQFDKVEGFIYC285KPEDAEAEHQR	1.45425	1.65585	9.90058	0.186356	11.7589	0.145497	VHQFDKVEGFIYC285KPEDAEAEHQR	-0.0851784	3.54996	15.09	0.259439	13.1165	0.432435
				351*	0.102	B	ELTSTSNC351TTFQARR	2.47619	1.16169	9.38693	0.277493	10.0887	0.262889	ELTSTSNC351TTFQAR	7.48143	0.986658	15.0133	0.0941936	22.4948	0.26063
MSMEG_6535	fusA	elongation factor G	9	314	0.198	B								KPLSC314DPDGPLLAEVVK	8.89803	1.01515	40.08	0.11	41.74	0.14
				413	0.017	B								QQRPAPTVVAGDIC413AIGR	-3.46465	-3.34527	24.98	0.336348	27.401	0.288393
MSMEG_6895	rpsR2	30S ribosomal protein S18 2	3	20*	0.081	B	KC20VFC23SK	24.5884	0.296626	73.5701	0.142627	84.7563	0.0476412	KC20VFC23SK	8.87459	3.10346	75.9897	0.0410552	84.8643	0.14584
				23*	0.249	E
				57* (+MSH;+Cys)	0.279	B	RVTGNC57VQHQR	10.6584	0.398278	11.4067	0.352446	21.1873	0.274172	ARRVTGNC57VQHQR	7.31468	0.527601	15.1912	0.112613	23.4471	0.145041
MSMEG_6917	leuS	Leucine--tRNA ligase	3	614	0.255	B	YTDPHNPDEMC614AK	3.82554	1.00662	5.83398	0.329633	10.1326	0.603276	YTDPHNPDEMC614AK	4.10224	0.765509	11.8164	0.0887148	17.2235	0.209413
				740	0.04	B	NSVSPDEIC740DNYGADTLR	2.69798	3.24631	22.882	0.167467	25.2392	0.178488	SLKNSVSPDEIC740DNYGADTLR	0.957841	2.47387	13.6826	0.025975	14.6404	0.297562
Transcription and Transcriptional regulators
MSMEG_0219	MSMEG_0219	RNA polymerase sigma factor	3	42	0.015	B								ELLAHC42YR	6.29643	1.34229	9.98917	0.25001	16.2516	0.26997
				271	0.111	B	YKC271PAEEPGDMR	17.5086	0.464456	10.3109	0.312402	28.9335	0.347672	YKC271PAEEPGDMR	5.69984	0.682683	16.759	0.24365	26.7603	0.131491
MSMEG_0316	MSMEG_0316	Putative NagC regulator	5	253	0.097	B	TAAAAGVHC253R	11.4178	0.727252	27.8953	0.179305	39.1019	0.177312	TAAAAGVHC253R	10.9431	1.12323	41.5169	0.0276391	54.0391	0.20282
MSMEG_1283	MSMEG_1283	Antitoxin VapB	1	60	0.067	B	C60AALPVLDDRTAESILGYDDRGLPS	0.958774	2.06077	9.8832	0.109535	10.5226	0.0726071
				138	0.08	B	C138DDGHVVPPDELVIR	-6.01483	-0.717427	7.67883	0.248973	3.03725	0.562929
MSMEG_1367	rpoB	DNA-directed RNA polymerase subunit beta	7	113*	0.018	B	ASVDEC113KDKDMTYAAPLFVTAEFINNNTGEIK	4.68964	0.690612	5.09997	0.350246	10.2227	0.497978	ASVDEC113KDK	36.4575	0.677795	0	1.73205	36.4575	0.361209
				475*	0.024	B	MC475PIETPEGPNIGLIGSLSVYAR	5.49267	0.854631	14.5219	0.290011	20.0769	0.037602
				674	0.09	B	SNHGTC674ANQRPIVDAGQR	20.2783	0.424313	25.3393	0.149315	45.6176	0.260734	SNHGTC674ANQRPIVDAGQR	15.3043	0.606978	44.2758	0.0723087	59.5801	0.0933944
MSMEG_1368	rpoC	DNA-directed RNA polymerase subunit beta'	12	48*	0.063	B	TLKPEKDGLFC48EK	19.6241	0.479804	14.3038	0.353333	29.5012	0.173323
				75*	0.046	B	FKGIIC75ER	11.9443	0.596892	50.3565	0.106804	58.6109	0.0786593	VRFKGIIC75ER	10.5863	0.531294	48.4493	0.0344309	59.0356	0.0757708
				78*	0.133	B	C78GVEVTR	15.045	0.45646	50.2934	0.122369	60.0887	0.134798	C78GVEVTR	9.87111	0.779175	52.4741	0.066829	58.9227	0.120371
				441*	0.034	B	LHQC441GLPK	10.2009	0.439938	11.1748	0.33861	20.1461	0.344106	LHQC441GLPK	12.4407	0.605271	19.4901	0.0455753	32.7076	0.249914
				529*	0.052	B	AIQLHPLVC529EAFNADFDGDQMAVHLPLSAEAQAEAR	5.84131	0.69262	7.2547	0.321887	13.3985	0.465489	AIQLHPLVC529EAFNADFDGDQMAVHLPLSAEAQAEAR	6.06789	2.03637	14.1578	0.239692	20.2257	0.273687
				890*	0.101	B	RLVDVSQDVIVREHDC890ETER	4.73031	0.330279	6.72061	0.343713	11.5778	0.282504	LVDVSQDVIVREHDC890ETER	5.92407	1.23465	12.2058	0.0993697	18.5701	0.307962
				1241 (+MSH)	0.354	E	VLTDAAINC1241R	9.75302	0.542219	6.78384	0.277257	16.2117	0.426878	VLTDAAINC1241R	8.75422	0.770493	14.8012	0.131234	24.1989	0.257768
MSMEG_1515	MSMEG_1515	two-component sensor histidine kinase	7	5	0.392	E	SELC5VRDELR	35.6447	0.0436543	13.1272	0.303357	48.5278	0.087485	SELC5VRDELR	13.2465	0.347135	39.2076	0.121448	58.2847	0.0623396
				281	0.106	B	ISASIEDVHDETC281GAK	6.37591	1.00651	8.53979	0.314928	12.5318	0.518931	ISASIEDVHDETC281GAK	43.2931	0.617459	16.7713	0.264936	66.9471	0.460934
MSMEG_1524	rpoA	DNA-directed RNA polymerase subunit alpha	1	263*	0.07	B	SYNC263LKR	8.15695	0.711985	6.22686	0.174581	14.4266	0.498192	SYNC263LKR	6.31889	0.599485	15.5295	0.105611	22.8327	0.143009
MSMEG_1803	rsbW	Anti-sigma factor	2	55	0.022	B	LAVDEAC55TTLIR	1.5822	1.9968	6.91003	0.306612	6.84124	0.504296	LAVDEAC55TTLIR	5.18562	2.80851	7.71093	0.380666	9.34176	0.492711
				87	0.187	B
MSMEG_1804	sigF	Alternative sigma factor SigF	1	36	0.073	B	C36LPLADHIAR	6.31087	0.648614	8.92705	0.237283	15.9948	0.351625
MSMEG_1831	whiB2	Transcriptional regulator WhiB2	4	67*	0.066	B	ALC67AQTDPEAFFPEKGGSTR	12.6194	1.02844	19.976	0.215252	31.697	0.189578
				99*	0.015	B	DAC99LEYALAHDER	10.4604	0.320787	33.6032	0.0648545	44.9277	0.0967731
MSMEG_1874	mtrA	DNA-binding response regulator MtrA	1	68*	0.018	B	ELRPDLVLLDLMLPGMNGIDVC68R	10.0816	0.726118	2.08002	0.797719	11.0979	0.687984
MSMEG_1915	rshA	Anti-sigmaH factor RshA	5	76*	0.151	B	C76SGEKAPDSLR	38.209	0.478945	15.7618	0.366267	53.2321	0.213005
MSMEG_1919	whiB1	Transcriptional regulator WhiB	4	9*	0.061	B	AVC9RDEDPELFFPVGNSGPALAQIADAK	7.36108	0.952608	18.2474	0.191529	33.9203	0.316218	AVC9RDEDPELFFPVGNSGPALAQIADAK	5.91465	1.38836	29.7239	0.049986	35.9266	0.232116
MSMEG_1935	MSMEG_1935	TetR family transcriptional regulator	1	150	0.051	B	VATEAC150TDAVFDLISRDSGLEAHR	1.218	-12.0311	8.73012	0.812699	10.2183	0.340827	VATEAC150TDAVFDLISRDSGLEAHR	-3.07176	-0.491686	24.5455	0.107015	17.9415	0.142209
MSMEG_1970	MSMEG_1970	sigma factor	4	529	0.087	B								SGVIGVDKLPAEC529R	13.1706	0.582065	23.7739	0.206459	38.4883	0.144691
MSMEG_2064	MSMEG_2064	two-component system response regulator	1	85	0.209	B								QVKDEIDDC85PPILVLTGR	9.5786	0.391238	11.6166	0.380729	20.6439	0.209736
MSMEG_2225	MSMEG_2225	TetR family transcriptional regulator	2	111	0.063	B	KAFMGNPILC111DLILIR	-4.93099	-0.976216	13.9542	0.488635	11.5785	0.18247
				221	0.125	B	C221ILDHAAR	4.51772	0.379456	5.55788	0.419444	11.2925	0.301442
MSMEG_2625	nusA	NusA antitermination factor	2	165	0.022	B	C165YVVGVTR	1.82473	1.62819	10.9214	0.383052	12.7989	0.618267	C165YVVGVTR	-42.3429	-2.62791	66.7256	0.405971	24.3827	0.650138
				235*	0.029	B	GAC235IGPMGQR	3.23885	1.23929	10.4504	0.505052	9.95882	0.595498	GAC235IGPMGQR	0.136191	11.8957	18.9528	0.230629	22.9372	0.135453
MSMEG_2660	MSMEG_2660	AsnC family transcriptional regulator	1	57	0.027	B	IPNSALAEMVGIAPSTC57HGR	4.69545	0.841507	0	1.73205	18.1376	0.0770856
MSMEG_2685	rnj	Ribonuclease J	6	201	0.019	B	LGDAGVDLFLC201DSTNSEHPGVSPSESEVGPTLHR	0.342608	1.96059	4.4022	0.261921	4.74481	0.179145	LGDAGVDLFLC201DSTNSEHPGVSPSESEVGPTLHR	3.34478	1.79037	4.64796	0.359289	7.99273	0.761899
MSMEG_2743	nrdR	Transcriptional repressor NrdR	5	71*	0.066	B	AC71QGRDVDDDALNVLAQKVEDAVR	24.8833	1.06359	6.96547	0.608369	30.8796	0.80573
MSMEG_3013	MSMEG_3013	transcriptional regulator family protein	3	128	0.243	B	LAHDGC128GAYATVEVR	-3.4071	-2.17441	62.1394	0.0757532	59.7818	0.0880396	LAHDGC128GAYATVEVR	-10.3382	-1.3966	69.1537	0.0801613	58.8453	0.0970214
MSMEG_3081	whiA	Putative sporulation transcription regulator WhiA	1	147	0.047	B	SSALEVSC147PGPEAALALVGAARR	6.31065	1.02145	16.3447	0.228097	20.7668	0.397449	SSALEVSC147PGPEAALALVGAARR	18.0634	0.725134	15.8313	0.451204	28.1973	0.11843
MSMEG_3396	MSMEG_3396	Transcriptional regulator, IclR family protein	2	201	0.046	B	FLNTLETIQETGVC201AAPHISDVADGVAVAVR	1.70607	1.56299	10.7684	0.177319	12.298	0.401562
MSMEG_3424	MSMEG_3424	MerR family transcriptional regulator	2	19	0.111	B								AC19HQFADSPPIFADPLAAR	13.985	2.2038	16.1518	0.25149	25.3618	0.549047
MSMEG_3449	MSMEG_3449	DNA-binding protein	1	24	0.478	E	VQNFNVSQDGFGAADNQC24FERPFGDVDPNR	3.44106	0.0866174	2.49758	0.755365	5.81607	0.287339
MSMEG_3460	fur	ferric uptake regulation protein	6	94	0.021	B								VGDNHHHVVC94R	14.6604	0.779955	41.9611	0.0879653	51.2997	0.190229
MSMEG_3743	soj	SpoOJ regulator protein	4	29	0.035	B	VIAMC29NQK	6.70563	1.17968	7.62294	0.405623	14.3118	0.360387	VIAMC29NQK	7.26507	0.934103	18.8468	0.194346	26.1119	0.134034
MSMEG_3856	MSMEG_3856	Transcriptional regulator, CadC	4	268	0.018	B	LVLC268GAYAR	-9.64326	-68.4805	16.9551	0.609877	19.8377	0.891437
MSMEG_3906	MSMEG_3906	SAM-dependent methlyltransferase	2	118	0.055	B	VLEAGAGSGALTC118SLLR	7.88355	0.774505	9.12603	0.975522	12.098	0.191332
MSMEG_3988	MSMEG_3988	AsnC family transcriptional regulator	5	86	0.438	E								ADVVTAIC86ADRR	12.5091	0.905618	26.711	0.208555	36.6189	0.138367
MSMEG_4471	MSMEG_4471	MarR-family protein transcriptional regulator	1	58	0.151	B	ISDLALLDHC58SQPTMTTQVR	42.2612	0.134733	12.289	0.347559	54.0293	0.132967	ISDLALLDHC58SQPTMTTQVR	34.5848	0.0661844	25.8322	0.042414	61.1397	0.052468
MSMEG_4486	MSMEG_4486	Transcriptional regulator, ArsR family protein	1	52	0.114	B	C52VHELVDALDVPQPLVSQHLR	9.69327	0.513208	5.09707	0.374781	18.3186	0.298416
MSMEG_4487	furB	Ferric uptake regulation protein	5	124*	0.035	B	DHGFSDVSHTIEIFGVC124GDC127VERPAGNQT	17.4301	0.216343	30.2162	0.167205	42.5723	0.0508375	DHGFSDVSHTIEIFGVC124GDC127VERPAGNQT	10.9195	0.8626	35.3952	0.0561234	47.2011	0.168189
				127*	0.053	B
MSMEG_4568	rnz2	Ribonuclease Z	4	215* (+MSH)	0.391	E	IRDIC215DYHSSVQEAAATAAR	14.7948	0.611098	13.0532	0.198992	27.8481	0.198012	DIC215DYHSSVQEAAATAAR	14.5065	0.589443	14.6607	0.182759	33.4372	0.316869
				281	0.472	E	VEVHPGVC281VKPAG	6.95822	1.00129	6.82428	0.251549	13.1069	0.658361	VEVHPGVC281VKPAG	8.04316	0.86362	12.9933	0.0304202	20.5859	0.264992
MSMEG_4580	rsfS	Ribosomal silencing factor RsfS	2	111 (+MSH)	0.173	B	DC111PQVPVDLDHRGEASEDGAEAQE	5.68463	0.678372	4.00473	1.22858	18.3536	0.151388
MSMEG_4724	orn	Oligoribonuclease	2	146	0.024	B	MIDVSSIKELC146R	-2.58567	-1.30084	30.3471	0.0580223	28.7152	0.176216
MSMEG_4901	rph	Ribonuclease PH	4	41*	0.016	B	VMC41TASVTEGVPR	2.30745	2.64293	5.13611	0.739635	8.66396	0.825048
				160	0.38	E	LSDPRPLSC160AIAAVSVGVVDGR	12.5479	0.569967	9.8623	0.193826	22.6894	0.344997	LSDPRPLSC160AIAAVSVGVVDGR	12.1134	0.487096	14.1952	0.291923	27.371	0.175879
MSMEG_4902	MSMEG_4902	Beta-lactamase-like protein	6	179*	0.022	B	LVC179HPTESYGMR	0.650008	18.7956	26.5983	0.694279	52.5311	0.0725306
MSMEG_4954	rho	Transcription termination factor Rho	1	439	0.045	B	NNPEC439HLMVVLVDERPEEVTDMQR	6.01203	0.834002	6.76395	0.230848	13.3143	0.464886	NNPEC439HLMVVLVDERPEEVTDMQR	4.27199	0.416388	13.5476	0.177137	17.6943	0.0147988
MSMEG_5071	rseA	Anti-sigma-E factor RseA	3	67*	0.035	B	AAHHLSLC67PEC70AAEVDAQSQAR	37.5268	0.475551	41.8115	0.409442	63.3803	0.0660376	AAHHLSLC67PEC70AAEVDAQSQAR	-3.41944	-1.02587	49.1476	0.0505387	45.7282	0.0335468
				70*	0.032	B
MSMEG_5375	MSMEG_5375	GntR-family protein transcriptional regulator	1	114	0.019	B	QALETQC114AR	9.25874	1.16852	4.91787	1.00143	14.1766	0.731094
MSMEG_5488	mprA	Response regulator MprA	1	65*	0.017	B	LDGLEVC65R	5.01102	1.09812	8.76529	0.468816	14.4679	0.490616	LDGLEVC65R	6.53868	0.452513	15.5766	0.152495	22.1152	0.075424
MSMEG_5662	prrA	DNA-binding response regulator PrrA	1	86	0.022	B	AMDNDVPVC86VLSAR	5.81624	2.38099	12.7744	0.452221	15.9513	0.91798	AMDNDVPVC86VLSAR	6.63143	1.25667	19.1829	0.164155	25.8143	0.191228
MSMEG_5768	MSMEG_5768	TetR family transcriptional regulator	4	61	0.282	E	YFYEC61FNDRDGFVR	22.7498	0.586238	12.5029	0.637537	22.7498	0.256018
MSMEG_5870	MSMEG_5870	sensor histidine kinase PhoR	2	399	0.362	E								VGTDGDNAVLEVC399DEGPGMSQEDARR	31.1149	0.303588	0	1.73205	32.0165	0.355027
MSMEG_6127	rsfB	Anti-sigma factor antagonist	1	9	0.084	B	TSQDPANC9TVEER	9.64997	0.579793	4.51724	0.221841	14.4837	0.462459	TSQDPANC9TVEER	7.08982	0.661314	10.4163	0.0749352	17.5492	0.21907
MSMEG_6238	MSMEG_6238	two-component system sensor kinase	3	352	0.028	B								C352REHGGTFAVQR	17.4865	0.496519	15.4362	0.160321	32.9227	0.149456
PTS
MSMEG_0085	MSMEG_0085	PTS system, Fru family protein, IIABC components	4	68	0.069	B	EAQSATGLPGGIAIPHC68R	6.45426	0.717416	12.0155	0.177807	18.3355	0.396922	EAQSATGLPGGIAIPHC68R	5.07016	0.866731	21.3551	0.0916059	28.1153	0.147046
MSMEG_2121	MSMEG_2121	Multiphosphoryl transfer protein (MTP)	4	210	0.438	E	C210GDEVELR	5.51353	2.01205	7.31038	0.682722	18.4512	0.481708
Protein folding and stabilization
MSMEG_0711	dnaJ	Chaperone protein DnaJ	8	172*	0.105	B								LTSPAPC172TNC175HGSGARPGTSPK	13.0694	0.897904	71.6316	0.0382384	83.5498	0.12148
				175*	0.216	B
				225*	0.061	B	GSGSIIEHPC225QEC228R	8.54126	1.31123	71.221	0.34563	80.1803	0.055689	GSGSIIEHPC225QEC228R	-31.9644	-0.662174	75.8952	0.0587868	42.0501	0.369621
				228*	0.228	B
MSMEG_1978	groEL3	molecular chaperone GroEL	1	319	0.038	B								EHLGSC319DRLTATESDTTIVGPR	4.51132	1.20674	15.3197	0.167971	19.831	0.159242
MSMEG_2974	ppiB	Peptidyl-prolyl cis-trans isomerase B PpiB	4	162	0.041	B	DYFNDTPC162HR	3.22374	1.90963	89.4476	0.0449214	91.966	0.0273333	DYFNDTPC162HR	1.45271	0.717504	92.6704	0.0256458	93.8557	0.00804006
MSMEG_3100	opcA	OpcA protein	3	276	0.1	B								EC276LAEDLR	9.8997	0.275637	16.0564	0.0189336	25.7155	0.100525
MSMEG_4504	dnaJ2	Chaperone protein DnaJ	11	125*	0.069	B	MRLDLEEC125ATGVTK	2.15074	1.70654	11.4513	0.143673	13.9502	0.489326	MRLDLEEC125ATGVTK	6.35825	0.102105	5.73552	0.490067	13.2321	0.240127
				158*	0.175	B	GTNGNSSPATC158DTC161GGRGEIQTVQR	6.96553	1.93039	50.0837	0.0981978	59.4557	0.174336	GTNGNSSPATC158DTC161GGRGEIQTVQR	2.66209	0.825889	56.9793	0.135083	58.1858	0.0777301
				161*	0.277	B
MSMEG_4678	MSMEG_4678	hypothetical protein	2	165	0.053	B	RLTC165SGLVPGAR	-8.7809	-1.22331	92.5545	0.0729178	87.8205	0.0946924	RLTC165SGLVPGAR	0	2.01357	92.6576	0.0563891	100	0.0660041
MSMEG_6186	MSMEG_6186	hypothetical protein	4	66	0.146	B								ARADLPPC66PGPGNGQGPEALR	-5.74553	-1.68507	67.9494	0.0754144	56.089	0.222582
Protein modification and repair
MSMEG_0832	def	Peptide deformylase	2	68 (+MSH)	0.038	B	LFVYDC68APTRGQTTR	5.75888	0.594386	2.52284	0.541344	8.83281	0.560838	LFVYDC68APTRGQTTR	7.95693	0.501603	5.85254	0.167921	13.8095	0.367173
				106*	0.018	B	RGVVINPVLETSEVPETMPDPDEDEEGC106LSVPGENFPTGR	-4.82624	-1.06627	12.0376	0.361971	6.80987	0.86709
MSMEG_1272	MSMEG_1272	ribosylglycohydrolase	6	120	0.44	E								GLC120AQTAR	-8.46844	-2.62012	16.9589	0.368873	11.1007	0.362693
MSMEG_2271	hypB	Hydrogenase accessory protein HypB	2	133	0.054	B	GAQISLLNTANGFGGEC133HLDAPMVNR	11.2926	0.850194	16.7319	0.628023	28.9931	0.142763	GAQISLLNTANGFGGEC133HLDAPMVNR	24.3745	0.414442	15.2949	0.257313	41.1401	0.201546
MSMEG_2272	hypA	hydrogenase nickel incorporation protein HypA	6	7	0.033	B								MHELSLC7QAIAGVVNEHAK	17.5135	0.283035	22.4812	0.131137	41.96	0.186718
				73*	0.159	B								QC73GQRHELTSR	18.9634	0.48903	35.577	0.0315953	52.9428	0.191271
MSMEG_2273	hypF	[NiFe] hydrogenase maturation protein HypF	22	164*	0.039	B								C164AAEYHDPVDRR	18.0064	0.624182	43.6265	0.158075	60.7623	0.222331
				183*	0.05	B								YHAQTIAC183PDC186GPR	15.0488	0.977549	64.4641	0.0608051	78.9202	0.0753827
				186*	0.088	B
MSMEG_2275	hypD	Hydrogenase expression/formation protein HypD	9	313*	0.035	B	FGVGHLQVAESAEC313R	2.78011	3.33434	44.6212	0.0900134	46.8884	0.0860591	FGVGHLQVAESAEC313R	7.35965	0.900126	45.9515	0.0867257	51.3391	0.0375532
				328*	0.051	B	SGEVLQGLLKPNEC328PAFGK	4.81838	1.80515	61.5596	0.0327922	65.4137	0.128687	SGEVLQGLLKPNEC328PAFGK	2.08647	1.76584	66.6331	0.0454861	69.171	0.0252492
MSMEG_3034	pepQ	Cytoplasmic peptidase PepQ	2	79	0.33	E	AC79GPHLAAR	1.13788	1.51622	6.83817	0.227632	10.2832	0.344199	AC79GPHLAAR	-5.15924	-1.915	23.1822	0.406689	18.0063	0.628433
				146	0.045	B	LAC146EAADAALTDLVER	3.88538	1.81364	12.8099	0.132318	17.0337	0.331312
MSMEG_4281	pepA	Probable cytosol aminopeptidase	1	380	0.376	E	AC380EDNPDYLIETSTLTGAQTVALGAR	6.80047	1.47249	6.26598	0.76096	9.13227	0.234375
MSMEG_4690	pepN	Aminopeptidase G Metallo peptidase MEROPS family M01	5	141*	0.04	B								MFAC141FDQPDLK	8.24457	-13.9242	25.4733	0.266514	30.3278	0.381277
				542	0.056	B	GQLILVNDDDLTYC542SLRLDPDSLSTVVTR	4.37377	0.323599	3.04399	0.777878	8.78172	0.283154	GQLILVNDDDLTYC542SLRLDPDSLSTVVTR	0.211801	-7.99639	8.41361	0.976652	0.282292	1.69447
Protein and peptide secretion and trafficking
MSMEG_0047	MSMEG_0047	hypothetical protein	6	186	0.046	B								SMSGSAMLPNKQC186PDHAR	-2.82901	-1.20095	90.8015	0.0214717	89.8241	0.0131377
MSMEG_0082	MSMEG_0082	Conserved membrane protein	6	144	0.214	B								LLEAHC144PDLEADVVSAGYR	3.96177	1.45158	11.5233	0.233772	15.4851	0.26285
				316	0.401	E	GFSC316LFGGQR	-0.68958	4.17843	21.5042	0.184376	21.7081	0.0643276	GFSC316LFGGQR	6.96916	0.309439	14.4884	0.152069	24.3838	0.0750311
MSMEG_1643	MSMEG_1643	Uncharacterized protein	4	497	0.041	B	RLC497TVTDDVR	7.56375	3.75679	70.6948	0.0929963	67.668	0.129585	RLC497TVTDDVR	-7.73321	-1.04949	57.6073	0.184519	57.4089	0.29006
MSMEG_1881	secA	Protein translocase subunit SecA 1	1	534	0.082	B	AEC534AKEAEQVIEAGGLYVLGTERHESR	6.03364	1.11188	10.3067	0.183988	15.9765	0.488737	AEC534AKEAEQVIEAGGLYVLGTERHESR	9.42007	0.373956	14.2816	0.243141	24.2536	0.13462
MSMEG_1929	MSMEG_1929	Conserved alanine and valine rich protein	4	201	0.034	B	IKPDVPASPVC201R	1.93435	1.66169	86.2547	0.106155	85.3227	0.100592	IKPDVPASPVC201R	-0.511799	2.40446	84.1954	0.0267042	85.3295	0.032826
MSMEG_2333	MSMEG_2333	Pyrrolo-quinoline quinone	5	207	0.183	B	GLADC207PLAR	4.19555	1.76601	59.3653	0.128914	67.5832	0.117345	GLADC207PLAR	9.70044	0.492267	66.8101	0.0109021	76.5106	0.0614105
MSMEG_2441	lepB	Signal peptidase I	6	172	0.075	B	RVIAVGGQTVEC172R	7.12998	1.10885	73.1975	0.105034	81.4448	0.0530463	RVIAVGGQTVEC172R	0.765252	1.81744	84.2333	0.138101	83.0676	0.031096
				236	0.272	E	VHC236TNLPADAQK	2.87686	1.41004	90.0542	0.0358491	93.582	0.0318531	VHC236TNLPADAQK	2.49418	0.713388	91.5657	0.0231587	94.6155	0.00473405
MSMEG_4556	lepA	Elongation factor 4	6	30	0.024	B	NFC30IIAHIDHGKSTLADR	1.29182	1.96899	12.3003	0.237629	16.2822	0.524871
				368	0.045	B	C368GFLGLLHMEITR	-2.09521	3.95962	6.42754	0.335087	3.77424	1.38166
MSMEG_4720	MSMEG_4720	Uncharacterized protein	2	242*	0.019	B	QVELPEPAKETASVSVLNFGPEVSC242TVTVDGVQTQHR	0	-1.73205	100	0	100	0.00498325
MSMEG_5262	MSMEG_5262	Membrane protein	2	129*	0.059	B	STRKPVMGDIYGC129GTDVPSYLVTPQT	1.94876	1.80938	77.6669	0.0730947	83.3782	0.0553575
Degradation of proteins, peptides, and glycopeptides
MSMEG_0059	MSMEG_0059	ATPase AAA	3	47	0.138	B	IGC47GDTDRVTLFR	8.17659	0.810641	13.2778	0.275741	20.0313	0.494514
MSMEG_0139	MSMEG_0139	MCE-family protein MCE1f	8	348	0.051	B	SPADTRTEPLPSGLYC348KIPK	1.61406	4.63038	88.0043	0.0438805	89.0628	0.0409139
				366	0.182	B	NYPC366ADVPGKR	1.51352	6.51511	91.3443	0.016168	92.804	0.0173594	NYPC366ADVPGKR	5.34788	0.646116	87.2796	0.095617	92.6275	0.0377753
MSMEG_4296	MSMEG_4296	Hydrolase	12	186	0.053	B	C186VDKMGTEFLANVGTENVAKDLDAIR	-5.03145	-1.8834	92.8674	0.0712957	88.2877	0.0655255
				285	0.115	B	SPDC285PLGTDPAKAVDVYK	-2.31827	-17.4629	49.5218	0.362846	47.2035	0.214075
				383	0.063	B	VAVNC383MDKPAIKDK	-8.1961	-1.76004	88.3325	0.118774	79.5317	0.0936134	VAVNC383MDKPAIKDK	2.0044	1.19163	81.9137	0.0302048	83.9181	0.0136146
MSMEG_0839	lon1	ATP-dependent protease	4	72 (+MSH)	0.172	B	IIDC72QNLGANRYR	25.6974	0.313584	11.067	0.353092	38.4688	0.281889
MSMEG_1134	htpX	Protease HtpX homolog	3	115*	0.028	B	NAAVC115C116TTGILQLLNERELR	-8.31877	-0.514649	32.1556	0.267565	23.5637	0.202635
				116*	0.02	B
MSMEG_1679	amiB1	AmiB	5	256*	0.041	B	C256FEAGALASGAELIVTPESKPYAEFR	2.60409	0.491627	11.1962	0.18663	13.8003	0.107587
				289*	0.18	B	TDDDLLAC289YERR	19.6123	1.02919	22.5871	0.240358	49.0569	0.328326	TDDDLLAC289YERR	9.99803	1.01188	23.6892	0.309662	27.3241	0.196476
MSMEG_1703	MSMEG_1703	Amidohydrolase	3	167*	0.034	B	IFALHC167DPR	8.75631	0.489966	13.5243	0.191815	22.8377	0.260156
MSMEG_3000	MSMEG_3000	Conserved membrane glycine rich protein	6	87	0.342	E	TGADANEIVQC87R	-0.723367	-3.29242	88.1054	0.0312413	89.6632	0.249989	TGADANEIVQC87R	4.32125	1.41666	88.0294	0.0078474	92.3506	0.0388291
				288	0.059	B	TGDPNKC288DTFATNDLG	-1.23248	9.86512	75.7576	0.19969	80.9877	0.154724
MSMEG_3596	MSMEG_3596	ATPase AAA	4	392	0.082	B	HC392LEHDTVEELTR	6.70566	1.00157	0	1.3954	12.7294	0.570411	HC392LEHDTVEELTR	2.40566	0.76368	11.1133	0.289735	13.5189	0.145745
MSMEG_3890	pafA	Pup--protein ligase	7	69*	0.066	B	LYLDVGSHPEYATAEC69DNLIQLVTHDR	2.97479	0.779697	8.19951	0.222295	10.3184	0.360218	LYLDVGSHPEYATAEC69DNLIQLVTHDR	3.0545	0.843897	14.4601	0.198441	19.8634	0.117955
				122*	0.151	B	NNTDSAGNSYGC122HENYLIVR	10.8096	0.558056	12.2718	0.198321	21.8104	0.253973
				434*	0.179	B	TVLC434KDPFR	11.0927	0.341105	7.30479	0.362125	18.3441	0.30552	TVLC434KDPFR	7.14455	0.756346	19.1733	0.198019	29.0562	0.163617
MSMEG_3897	dop	Pup deamidase/depupylase	3	438	0.04	B	AYFRGEC438LRR	6.36782	0.647167	5.09609	0.281948	10.8188	0.458503
MSMEG_3902	mpa	Proteasome-associated ATPase	3	130	0.217	B	LTC130SPNIEVK	2.78274	0.934455	4.53149	0.415134	6.88195	0.399569	LTC130SPNIEVK	3.42695	3.52332	6.78842	0.519959	8.14039	0.278303
				478	0.025	B	YLTEDLPVHADDLTEFNGDRALC478IK	9.62487	0.19785	6.45622	0.912232	9.98207	0.365582
MSMEG_4583	MSMEG_4583	ATPase	3	76	0.038	B								LQC76YEGVDEAR	3.77312	1.43082	25.2139	0.162042	34.1831	0.267852
				201	0.078	B	C201LFLHIDFPDPDLERR	5.56309	1.49603	7.84082	0.597093	12.1493	0.650142
MSMEG_4633	MSMEG_4633	Peptidase S9	5	355	0.111	B	LTDDDHTYTDVC355PAPGGIIYALR	7.0152	0.662439	13.9118	0.166939	17.931	0.269435	LTDDDHTYTDVC355PAPGGIIYALR	6.6431	0.416153	27.7457	0.082691	35.3844	0.0436382
MSMEG_4672	clpP	ATP-dependent Clp protease proteolytic subunit	1	108*	0.018	B	ADIQTVC108LGQAASAAAVLLAAGTPGKR	2.30515	1.48117	2.631	0.690364	5.40459	0.78404	ADIQTVC108LGQAASAAAVLLAAGTPGKR	1.41056	0.538919	5.7068	0.191596	6.60874	0.256331
MSMEG_5828	MSMEG_5828	Probable M18 family aminopeptidase 2	5	9	0.122	B	AASPHSLC9EFIDASPSPFHVC22ATAAAR	17.5138	0.511116	13.1615	0.366976	26.6976	0.117189	AASPHSLC9EFIDASPSPFHVC22ATAAAR	13.7975	10.5457	34.5124	0.117	48.3099	0.513513
				22	0.022	B
				351*	0.019	B	TAAAFALAC351DQAGVPLQRYEHR	5.87036	0.814627	18.326	0.075535	25.9076	0.410676	TAAAFALAC351DQAGVPLQRYEHR	8.0734	1.25122	26.4692	0.227113	35.0831	0.115734
				369*	0.076	B								YEHRADLPC369GSTIGPMTAAR	-9.57736	-1.88119	52.7849	0.140999	34.6835	0.391019
MSMEG_5839	MSMEG_5839	Protease 2	3	104*	0.046	B	SFEGKQYAVHC104R	13.4213	0.382009	20.9026	0.142593	33.5527	0.453285	SFEGKQYAVHC104R	18.0386	0.541844	24.5863	0.0993083	42.6248	0.194105
				480	0.13	B	AGVQFPAPTLLYGYGAYESC480EDPRFSIAR	6.91888	1.79242	6.52826	0.445049	13.4471	0.410831
MSMEG_6105	ftsH	ATP-dependent zinc metalloprotease FtsH	1	257	0.026	B	QNSPC257IIFVDEIDAVGR	-0.556295	7.73104	12.43	0.479217	17.539	0.602111
MSMEG_6241	MSMEG_6241	ATPase AAA	2	215	0.072	B	C215LHYHLGFPTPQR	8.66054	1.18667	7.73437	1.08915	18.0567	0.489831	C215LHYHLGFPTPQR	17.756	1.73196	22.486	0.317312	40.242	0.400133
Metabolism of amino acids
MSMEG_0229	ilvD	Dihydroxy-acid dehydratase	8	186*	0.177	B	LTDGTEKEVTIIDAFEAVGAC186VR	14.1897	0.512699	7.91669	0.261268	20.3995	0.328358	LTDGTEKEVTIIDAFEAVGAC186VR	9.4558	1.97026	17.8349	0.0497493	27.1338	0.588059
				204*	0.041	B	AIC204PGEGAC210GGMYTANTMASAAEALGLSLPGSASPVAIDKR	29.8313	0.206087	33.5938	0.161925	57.2582	0.155326
				210*	0.022	B
				356*	0.079	B	ALLDAGLLNGEC356LTVTGK	5.0438	0.818308	10.2834	0.497268	17.1845	0.276314
				494*	0.048	B	FSGGTTGLC494VGHIAPEAVDGGPIAFVR	8.41001	0.745846	7.85678	0.209774	16.0331	0.470339	FSGGTTGLC494VGHIAPEAVDGGPIAFVR	3.93364	0.727074	14.8126	0.124148	22.1041	0.185122
				570*	0.276	B	YTKLVQSAAVGAVC570T	16.0116	0.826646	10.9376	0.954542	18.2965	0.447326
MSMEG_0270	MSMEG_0270	Aminoglycoside phosphotransferase	3	319	0.101	B	AISYAAGSC319ALAER	-10.0265	-1.04182	14.5444	0.806771	11.2181	0.866039
MSMEG_0614	MSMEG_0614	Putative S-adenosyl-L-methionine-dependent methyltransferase MSMEG_0614/MSMEI_0598	3	45	0.041	B	KPHPLAVDHYAEVFC45R	9.66004	0.681284	8.1095	0.188097	19.4291	0.396041
MSMEG_0688	MSMEG_0688	Aminotransferase	4	297	0.03	B	LC297PNVPAQHAIQVALGGHQSIDALVLPGGR	0.0633788	18.4746	8.07973	0.406354	9.997	0.21212
				345	0.071	B	LNEIPGVSC345VKPR	5.47269	0.791222	12.6297	0.252881	20.2731	0.280079	LNEIPGVSC345VKPR	4.42317	0.576447	27.0425	0.151761	33.1484	0.145866
MSMEG_0887	MSMEG_0887	Chorismate synthase	3	169	0.056	B	LISIIDDC169AQHLGQAAYLR	2.59754	1.35061	7.07351	0.532631	9.0522	0.59871	LISIIDDC169AQHLGQAAYLR	0.495783	2.07782	12.5703	0.111262	13.0661	0.573
MSMEG_0889	gabD2	Aldehyde DH	6	463*	0.08	B	FC463KQETVVAPR	11.6332	0.725355	14.0671	0.347853	25.1571	0.421541	KFC463KQETVVAPR	6.99543	1.20836	27.8753	0.206942	38.0116	0.191969
MSMEG_0930	MSMEG_0930	Serine 3-DH	1	37	0.034	B	TLASLGFHVIC37AAR	-0.331196	-3.79081	3.71497	0.775537	5.11601	0.232316
MSMEG_1156	MSMEG_1156	Dihydrodipicolinate synthetase	4	280	0.748	E	SLPDC280LAPVLATHIDTVEGR	-0.108466	4.94248	26.4009	0.124065	24.3598	0.274875
MSMEG_1183	hutH	histidine ammonia-lyase	4	289*	0.028	B								C289SPQVHGAAHDTLEHTR	12.7949	0.256155	20.8021	0.0825511	33.2168	0.0551229
MSMEG_1496	mmsB	3-hydroxyisobutyrate DH	5	158	0.053	B	IIHC158GGSGTGQAAK	16.0893	0.673906	24.5408	0.19991	38.0731	0.335399	IIHC158GGSGTGQAAK	7.15572	1.31486	47.8416	0.174225	54.9974	0.0776618
MSMEG_1498	mmsA	Methylmalonate-semialdehyde DH	4	167*	0.031	B	AGPALAC167GNAFILKPSERDPSVPVR	-8.35618	8.52036	29.5938	0.781262	21.2376	0.777488
				247	0.06	B	SQC247FGGAK	8.50757	1.63024	14.4491	0.771455	22.3837	0.620233	SQC247FGGAK	12.256	0.456503	23.7515	0.0216896	36.0075	0.174831
				282*	0.014	B	C282MAISVAVPVGEETANRLR	12.9651	0.834353	17.6661	0.727798	30.5601	0.586399
				398	0.056	B	TDMSIYTDEIFGPVLC398IVR	-6.45102	24.9598	18.8611	0.507845	11.4926	1.00239
MSMEG_1681	MSMEG_1681	endoribonuclease L-PSP superfamily protein	1	33*	0.043	B								IRPFNTKDTYPEQNLDNDLC33QAVVAGGVVYLR	2.85635	1.31124	11.6454	0.156758	17.1335	0.262969
MSMEG_1890	aroA	3-phosphoshikimate 1-carboxyvinyltransferase	2	369	0.048	B	GHETDRLAALTTEINGLGGDC369R	4.5153	1.01024	10.735	0.178457	14.5887	0.343353
MSMEG_2111	MSMEG_2111	Secreted chorismate mutase	2	147	0.054	B	HALEYATHSYC147R	-0.0539118	32.5874	76.8666	0.0664147	75.2648	0.0686684
				180	0.177	B								HALEYATHSYC180R	0.542152	-94.2611	79.893	0.0443314	80.4352	0.0274567
MSMEG_2321	serB2	Phosphoserine phosphatase	1	273	0.024	B	RLGYYC273GVVSGGFR	1.23497	15.8063	8.05567	0.333499	8.89273	0.70746
MSMEG_2372	ilvB	Acetolactate synthase	5	554	0.023	B	C554ERAEDVEDVINQAR	18.8368	0.568684	28.6913	0.232747	43.4042	0.280342	C554ERAEDVEDVINQAR	10.4138	2.51201	56.9889	0.128882	67.4028	0.117864
MSMEG_2374	ilvC	Ketol-acid reductoisomerase	2	150* (+MSH)	0.032	B	GVPC150LIAIDQDPKGEGQALALSYAAAIGGAR	6.54752	0.61787	7.98871	0.210053	14.7235	0.396638	QFVDGKGVPC150LIAIDQDPKGEGQALALSYAAAIGGAR	9.1902	1.17246	16.3174	0.875227	25.5076	0.215867
				201*	0.031	B	TTFKEETETDLFGEQAVLC201GGTEELIK	4.08483	0.883169	9.38846	0.0582931	12.9505	0.372795	TTFKEETETDLFGEQAVLC201GGTEELIK	7.02885	0.455214	16.3964	0.0617813	23.9058	0.164401
MSMEG_2378	serA	3-phosphoglycerate DH	1	263	0.417	E	GAGLDVYATEPC263TDSPLFDLPQVVVTPHLGASTAEAQDR	2.22082	4.36983	4.72676	0.456849	8.53524	0.471737	GAGLDVYATEPC263TDSPLFDLPQVVVTPHLGASTAEAQDR	10.3501	1.15393	7.09423	0.515577	17.5104	0.874428
MSMEG_2387	leuC2	3-isopropylmalate dehydratase large subunit	7	104	0.02	B	NC104EEFGIR	8.18866	0.769048	11.6845	0.0861224	20.1447	0.381142	NC104EEFGIR	11.2369	1.00115	24.1766	0.126059	37.1433	0.248049
				234*	0.039	B	MTIC234NMSIEAGAR	15.1928	0.76947	8.582	0.750451	20.5121	0.22974	MTIC234NMSIEAGAR	10.7262	0.705747	11.9135	0.236751	23.0483	0.264325
				361*	0.057	B	DIAVDTVFVGSC361TNGRIEDLR	6.17485	0.702173	15.6944	0.055539	22.485	0.240129
				438	0.032	B	C438ASTSNR	8.8647	0.691487	30.8982	0.0922291	39.5569	0.200442	C438ASTSNRNFEGR	8.42887	1.71829	46.0658	0.179485	54.4946	0.0403217
MSMEG_2394	MSMEG_2394	Cys/Met metabolism pyridoxal-phosphate-dependent enzyme	4	212 (+MSH)	0.258	E	SLSGHSDLIAGYVAGC212QPELAERIER	15.3269	0.253417	8.53614	0.167653	23.4335	0.284821
MSMEG_2449	mmsA2	Methylmalonate-semialdehyde DH	3	114*	0.033	B	GLEVVEFAC114GIPHLLK	4.64753	0.461152	5.97952	0.285226	10.0123	0.245962	GLEVVEFAC114GIPHLLK	2.44035	1.77604	11.9916	0.217546	15.4569	0.276451
MSMEG_2594	asnB	Asparagine synthetase	6	2*	0.039	B	C2GATGEVR	6.62696	1.66378	10.3552	0.10007	21.5484	0.476787
MSMEG_2684	dapA	4-hydroxy-tetrahydrodipicolinate synthase	1	46	0.033	B	LVDSGC46DGLVLSGTTGESPTTSDDEKIALLR	2.09699	1.05009	3.37153	0.258927	5.20161	0.268871	LVDSGC46DGLVLSGTTGESPTTSDDEKIALLR	0.0245945	1.76268	5.92291	0.242272	8.19661	0.420333
MSMEG_2735	dapF	Diaminopimelate epimerase	4	87*	0.025	B	SC87GTGTVAATVAALAHDGADTGTLR	15.2584	0.369636	12.3163	0.116927	26.2202	0.237793
MSMEG_2799	MSMEG_2799	Phospho-2-dehydro-3-deoxyheptonate aldolase	5	68	0.045	B	LLVVVGPC68SVHDPAAALEYASR	0.301153	-2.04917	80.1445	0.137825	76.9915	0.149964
				236	0.029	B	GAVVSTAGNEDC236HVILR	11.0094	0.732496	12.5588	0.215312	21.0734	0.420583
MSMEG_3030	aroC	Chorismate synthase	1	344	0.025	B	SDVC344AVPAAGVVVETMVALVLAR	4.80905	0.371019	1.78139	1.45498	8.58106	0.361045
MSMEG_3055	metK	S-adenosylmethionine synthase	2	21*	0.052	B	LFTSESVTEGHPDKIC21DAISDSVLDALLEQDPK	5.35637	1.33613	6.85379	0.246962	10.4662	0.706154	LFTSESVTEGHPDKIC21DAISDSVLDALLEQDPK	10.1696	1.0558	8.79177	0.865675	18.9613	0.404772
				91*	0.032	B	GFDGASC91GVNVAIGAQSPDIAQGVDTAHETRVEGK	5.71976	0.643261	6.94149	0.171564	11.7153	0.39735	GFDGASC91GVNVAIGAQSPDIAQGVDTAHETR	5.57253	0.620743	11.6238	0.00464523	17.1093	0.207819
MSMEG_3183	ilvA	Threonine dehydratase	6	42	0.032	B	RISGVVTESPLQYC42ER	10.2977	0.51636	14.5459	0.255719	24.6731	0.0486796
MSMEG_3209	priA1	Phosphoribosyl isomerase A	3	110	0.044	B	AALDTGC110AR	13.1023	0.635135	23.6971	0.137652	34.2976	0.232882	AALDTGC110AR	19.0802	0.713769	32.3869	0.114569	51.4671	0.139764
MSMEG_3217	trpE	Anthranilate synthase component 1	2	382*	0.047	B	VC382RPGTVR	6.61964	0.781642	7.5341	0.483562	16.0684	0.576875
MSMEG_3219	trpC	Indole-3-glycerol phosphate synthase	1	267	0.281	B	SAVADLVTAGTHPSC267PKPAR	6.61315	0.792238	9.00817	0.126582	15.5639	0.458693	SAVADLVTAGTHPSC267PKPAR	10.419	0.54657	17.5365	0.0117675	28.2156	0.189796
MSMEG_3220	trpB	Tryptophan synthase beta chain	6	56	0.067	B	C56RGDQTFLDELDRLQR	0.82422	2.0328	8.48709	0.0833375	9.31131	0.587478
				252*	0.019	B	VQVQDQAGRLPDAVTAC252VGGGSNAIGIFHAFIDDPGVR	3.46062	1.96778	3.43882	0.710917	6.3488	0.968165
				362*	0.04	B	LLC362RTEGIIPAIESAHAVAGALK	13.0574	1.451	9.16963	0.68079	22.2933	0.576777
MSMEG_3221	trpA	Tryptophan synthase alpha chain	2	11	0.058	B	SRLGAMFDSC11RAEDR	8.27053	0.612969	11.8377	0.145782	20.6664	0.332296	SRLGAMFDSC11RAEDR	15.433	0.419044	22.4845	0.11629	36.1653	0.181443
MSMEG_3265	MSMEG_3265	Alcohol DH, zinc-binding protein	12	171*	0.025	B								VSPDIPAQHAAFAEPLSC171SLHAVER	8.65683	1.5432	6.8409	0.580158	14.9461	0.453484
				332	0.097	B	MIESGALPMDEIC332THQFPLTEFQK	3.08849	3.52003	11.7038	0.384946	14.7923	0.186335
MSMEG_3309	MSMEG_3309	Tryptophan synthase	2	302	0.058	B	VIAAEPAAC302PSITQGEYR	6.14041	1.5372	21.2545	0.270867	27.3998	0.319606	VIAAEPAAC302PSITQGEYRYDHGDVAGLTPLLK	7.17965	0.532928	19.1458	0.0724414	28.5708	0.144386
MSMEG_3440	sdaA	L-serine ammonia-lyase	5	458	0.618	E	YKETSTGGLATAVPVNVVEC458	7.54917	1.18962	17.1881	0.623746	22.8564	0.188571
MSMEG_3532	MSMEG_3532	Serine/threonine dehydratase family protein	2	120	0.142	B	GAHVVLC120GAGERER	12.1518	0.419685	11.9631	0.129653	25.9706	0.262132	GAHVVLC120GAGERER	8.80059	0.50205	19.8735	0.117935	28.1718	0.0816604
MSMEG_3642	gcvP	Glycine DH (decarboxylating)	13	427	0.03	B	VDDDHVSVSC427DEATTDAHIDAVIK	7.99461	0.682816	6.28411	0.521083	12.7018	0.566262
				700	0.075	B	TFC700IPHGGGGPGVGPVAVR	15.183	0.579354	13.8555	0.354771	24.9289	0.360771	TFC700IPHGGGGPGVGPVAVR	12.7452	0.741786	28.518	0.117445	41.2632	0.159296
				801*	0.058	B	RLDEYFPVLYTGENGMVAHEC801ILDLR	11.6142	0.20675	10.5213	0.811901	13.7713	0.411795
				937*	0.037	B	RIDGAYGDRNLVC937SC939PPVEAFA	12.4519	0.728213	25.323	0.355506	36.1638	0.343173	RIDGAYGDRNLVC937SC939PPVEAFA	9.49023	0.497458	31.6172	0.183338	48.9335	0.163713
				939*	0.09	B
MSMEG_3770	argG	Argininosuccinate synthase	3	118*	0.08	B	EHGGGVVAHGC118TGK	7.67917	0.545419	8.59028	0.12788	16.5411	0.329459	EHGGGVVAHGC118TGK	9.90863	0.880925	16.1007	0.13918	26.0093	0.209273
MSMEG_3775	argJ	Arginine biosynthesis bifunctional protein ArgJ	6	346	0.068	B	ISVSFNGSPVC346IDGAGAPGAR	-0.83459	-9.18908	14.5027	0.309728	12.4136	0.27829	ISVSFNGSPVC346IDGAGAPGAR	5.86756	0.29012	9.33625	0.300021	13.1617	0.185465
MSMEG_3776	argC	N-acetyl-gamma-glutamyl-phosphate reductase	4	245	0.023	B								GILATC245TAPTTATEPEIR	16.4004	2.07322	12.4579	1.23513	32.3398	0.372904
MSMEG_3991	MSMEG_3991	cyclase	2	108	0.035	B								YASHGIDEVPPLVC108R	-0.286419	-7.61677	31.2555	0.4283	36.6547	0.260933
MSMEG_4180	hisG	ATP phosphoribosyltransferase	3	179 (+MSH)	0.192	B	TLGLHNLVAFGDPLC179ESEAVLIERDGADGDENAAAR	13.3801	0.688205	5.40287	0.215377	17.854	0.579768
MSMEG_4185	metH	Methionine synthase	12	17	0.185	B	SETLAPNIRPDC17TDALTAALR	5.658	0.680174	8.29271	0.254211	13.4097	0.419373	SETLAPNIRPDC17TDALTAALR	7.08726	0.920554	15.8041	0.182673	24.9908	0.248144
				128	0.056	B	AAC128DEYSTPDKPR	9.62635	0.535786	12.3109	0.320181	19.0917	0.282111
				258*	0.018	B	HAQPLAVGLNC258ALGAPEMRPYIAEMSR	10.9926	0.346173	13.8674	0.194472	23.124	0.13176
				282	0.013	B	IADTFVSC282YPNAGLPNAFGEYDESPKR	18.1687	0.41912	19.6019	0.0663509	37.1736	0.238831	IADTFVSC282YPNAGLPNAFGEYDESPKR	15.7227	0.461223	34.4889	0.114365	52.9985	0.122908
				512	0.015	B								RKQIC512GR	5.51198	0.882199	25.4955	0.11971	34.7474	0.217695
				1160	0.079	B	GIRPAPGYPAC1160PEHTEK	7.47752	0.655981	6.70089	0.278753	12.6665	0.467408	GIRPAPGYPAC1160PEHTEK	5.97838	0.858773	13.0116	0.355346	24.2068	0.171174
MSMEG_4244	aroG	Phospho-2-dehydro-3-deoxyheptonate aldolase AroG	5	87*	0.033	B	AFLLQGGDC87AETFVDNTEPHIR	2.28775	-2.47892	16.2763	0.787054	22.7549	0.156305
				231	0.146	B	YEALAGEIDRGLNFMSAC231GVADR	8.28222	1.73897	19.6297	0.207049	21.4462	0.103813
				367*	0.027	B	YETAC367DPR	-6.07568	-1.9722	31.2539	0.754376	32.6259	0.471258
MSMEG_4276	ilvE	Branched-chain-amino-acid aminotransferase	2	312*	0.015	B	AGAGEITEVFAC312GTAAVITPVSHVK	5.44555	0.634579	7.4097	0.202627	11.5993	0.401051	AGAGEITEVFAC312GTAAVITPVSHVK	4.96033	0.438052	12.7246	0.142546	17.6849	0.214654
MSMEG_4278	gcvT	Aminomethyltransferase	5	352	0.038	B	AVEC352EVVKPPFVTPSTR	1.7498	0.986249	4.48729	0.424644	6.0281	0.479207	GRAVEC352EVVKPPFVTPSTR	4.51482	1.07485	12.9061	0.165743	17.4209	0.397849
MSMEG_4290	glnA2	Glutamine synthetase 1	3	26*	0.048	B	FC26DLPGVVQHFSIPASAFDESVFEDGLAFDGSSVR	4.33066	0.716857	3.42758	0.469208	6.05533	0.521889	FC26DLPGVVQHFSIPASAFDESVFEDGLAFDGSSVR	7.19143	1.23702	4.66638	0.993716	11.8578	0.324456
				350	0.022	B	NRSAC350VRIPITGNNPK	14.4935	0.596442	10.7295	0.680526	23.9361	0.576411	SAC350VRIPITGNNPK	9.68974	1.04614	19.385	0.105804	29.0747	0.244056
				369	0.085	B	C369PDSSGNPYLAFAAMLMAGIDGIKK	8.84814	0.402723	5.63264	0.583774	11.9134	0.362982
MSMEG_4294	glnA3	Probable glutamine synthetase 2	3	344	0.023	B	SPDSAC344NPYLTFAVLLAAGLRGVEK	0	1.43795	3.35819	0.701401	5.35101	0.90462
MSMEG_4584	proA	Gamma-glutamyl phosphate reductase	2	275*	0.016	B	TRRPSVC275NAAETLLVDR	19.0316	0.450826	21.5224	0.178368	39.7284	0.199182	RPSVC275NAAETLLVDR	9.63289	0.529642	29.4922	0.0583139	39.1251	0.0989271
MSMEG_4632	MSMEG_4632	Enoyl reductase	4	138*	0.027	B	IVHSC138GFDSVPSDLTVFALHR	6.80244	1.10938	17.3828	0.179696	20.7836	0.424438	IVHSC138GFDSVPSDLTVFALHR	6.75689	0.510571	25.0076	0.124703	32.5319	0.178421
				278	0.123	B	RFAYAEQMSC278GR	12.3229	0.980129	7.01139	1.11081	16.5906	0.499267	RFAYAEQMSC278GR	6.50711	0.902064	18.0684	0.0984936	27.6016	0.257126
MSMEG_4699	gdh1	NAD-specific glutamate DH	7	845*	0.034	B	EATRAEGVEC845YR	5.98733	0.794621	5.4005	0.598259	11.4616	0.42332
				1101	0.535	E	VC1101GNQVR	18.2074	0.376329	12.0415	0.378942	30.1248	0.346845	VC1101GNQVR	15.8311	0.22092	23.915	0.109183	41.558	0.0574736
				1146*	0.084	B	INTDALDNSAGVDC1146SDHEVNIK	11.1105	0.457822	11.8544	0.449544	21.5985	0.323207	INTDALDNSAGVDC1146SDHEVNIK	12.9876	0.317545	19.8252	0.116671	35.4322	0.160188
MSMEG_4955	thrB	Homoserine kinase	2	90	0.041	B	C90RNDIPHSR	4.68957	1.9905	7.47169	0.593833	13.4337	0.721066	C90RNDIPHSR	10.5299	0.361891	9.9201	0.278149	23.9131	0.167804
MSMEG_4956	thrC	Threonine synthase	5	53	0.047	B	ISELTGC53TVHLKVEGLNPTGSFKDR	3.56524	0.7438	3.51511	0.654121	6.13634	0.166692
				90*	0.027	B	GQQAVLC90ASTGNTSASAAAYAAR	5.68537	3.15696	10.288	0.879698	8.01777	0.59726
				323*	0.015	B	GSTVVC323TVTGNGLKDPDTALK	3.8693	0.392438	3.71225	0.294295	7.0695	0.207797	GSTVVC323TVTGNGLKDPDTALK	2.22511	0.812371	7.31753	0.00971071	9.54264	0.213134
MSMEG_4957	MSMEG_4957	Homoserine DH	3	244	0.187	B	ALGC244TIK	3.8379	0.966837	9.75086	0.270181	13.4115	0.445733
				252	0.025	B	LLAIC252ERLTSDEGKDR	4.66169	0.74843	11.5298	0.260419	16.6947	0.306036
				396	0.406	E	EVSISEVRQEGMVDEVGKPC396GAR	7.65692	0.517786	5.79992	0.316842	12.9532	0.362409	QEGMVDEVGKPC396GAR	14.2023	0.0973351	16.1832	0.0637923	30.3346	0.0697719
MSMEG_4958	lysA	Diaminopimelate decarboxylase	5	79	0.031	B	C79RDIAAAFGGGQYVHYAAK	3.13055	1.27067	9.63641	0.171985	12.9003	0.365673
				101	0.116	B	AFLC101SEIAR	10.5831	2.15149	11.8308	1.41421	11.1994	0.287747
				400*	0.031	B	IVGKHC400ESGDIVVR	8.15941	0.940941	13.3406	0.187428	21.1555	0.519695	HC400ESGDIVVR	13.9114	0.347694	17.8594	0.0658249	31.7709	0.181514
				442 (+MSH)	0.389	E	YNLLC442RPAVVAVADGQAR	25.1576	0.48324	14.0137	0.199805	36.3368	0.348987	YNLLC442RPAVVAVADGQAR	18.684	0.306082	30.0139	0.113636	49.1274	0.0723448
MSMEG_4976	MSMEG_4976	Isochorismatase	2	29	0.044	B	EISSLPAEPVRLADSALVLIDC29QNTYTR	3.81106	0.420415	2.94177	0.438186	6.75522	0.324374	EISSLPAEPVRLADSALVLIDC29QNTYTR	0	2.09155	0	1.73205	0	1.73205
				134*	0.016	B	LQAVNASNLVLAGFMTHMC134VNSTAR	13.3402	0.626496	8.61368	1.19559	34.994	0.754433
MSMEG_5103	dapE	succinyl-diaminopimelate desuccinylase	4	215	0.474	E								SVDIDGC215VYREGLSAVR	5.44289	0.68726	18.3257	0.126442	23.7686	0.0820949
MSMEG_5119	pruA	1-pyrroline-5-carboxylate DH	3	327*	0.014	B								GAFDYQGQKC327SAASR	14.4561	0.328146	21.1515	0.0198479	35.6076	0.125815
MSMEG_5249	glyA	Serine hydroxymethyltransferase	2	95*	0.162	B	FYAGC95QNVDTVESVAAEHAR	5.90502	0.704539	7.89774	0.229327	12.0147	0.428254	FYAGC95QNVDTVESVAAEHAR	5.49522	0.72104	14.9147	0.0892511	21.1912	0.169509
				315	0.08	B	GGMVLATEEYAPAVDKGC315PMVLGGPLSHVMAAK	10.8868	0.78037	5.43913	1.02536	16.1561	0.804598
MSMEG_5265	metB	Cystathionine gamma-synthase	2	88	0.049	B	AFSSGMAATDC88ALR	4.11271	3.56323	5.15504	1.12906	9.28897	0.582799
MSMEG_5270	cbs	Cystathionine beta-synthase	4	90	0.027	B	C90VFVC94PDKVSEDKR	0.10534	3.7908	51.9942	0.395359	58.4461	0.16147	C90VFVC94PDKVSEDKR	7.71741	0.672294	43.356	0.101616	54.2425	0.0776674
				94	0.031	B
				116	0.077	B	AYGAEVVVC116PTAVPPDHPDSYYSVSNR	7.70534	0.656533	16.2599	0.226181	22.2407	0.372423	AYGAEVVVC116PTAVPPDHPDSYYSVSNR	4.42533	1.52389	31.2141	0.225808	37.822	0.148687
MSMEG_5442	MSMEG_5442	Glutamate DH	8	56	0.417	E	RLC56EPER	1.07155	-3.03913	22.9968	0.490427	22.0281	0.463251
				341	0.026	B	ALIESGC341R	17.6749	0.916395	25.5422	0.306494	38.5785	0.331498	ALIESGC341R	10.5262	1.12509	47.0412	0.13423	57.5674	0.103167
MSMEG_5538	MSMEG_5538	[NADP+] Succinate semialdehyde DH	4	289*	0.014	B	NGGEAC289TAANR	16.4113	0.818389	15.4037	0.621177	28.7643	0.200626
MSMEG_5593	MSMEG_5593	Pyruvate DH	6	29	0.116	B	VADHDELDEGQVSAC29PAGR	0.40742	15.2872	18.6606	0.131401	19.0328	0.147161
				52*	0.067	B	C52PHQGGPLGQGTLENDKIR	2.56757	1.70146	25.6459	0.212904	28.7193	0.262954	C52PHQGGPLGQGTLENDKIR	2.20976	1.32021	32.3785	0.0453633	34.5882	0.207158
				365	0.02	B	GQIADDHPLAC365GALGR	2.52317	0.719483	9.5349	0.297702	13.6496	0.297815	GQIADDHPLAC365GALGR	1.94355	0.723918	13.6896	0.0197107	15.6332	0.116778
MSMEG_5684	serC	Phosphoserine aminotransferase	3	19	0.069	B	FGC19GPSK	0.328829	2.66106	9.50929	0.121162	9.19165	0.425994
				109	0.066	B	FASC109VTKNPFIDEPIVVK	0.683284	1.08583	7.5788	0.210695	8.06127	0.302398	FASC109VTKNPFIDEPIVVK	0.721075	1.12345	10.2078	0.0645515	12.0387	0.149276
MSMEG_5725	MSMEG_5725	Aminotransferase	7	319	0.041	B	GTYFLC319ADPRPLGYDDSTAFC334AELPTR	1.70552	1.27626	5.45914	0.732189	7.51002	0.542475
				334*	0.01	B
MSMEG_5912	gabD2b	[NADP+] Succinate semialdehyde DH	6	244	0.032	B	TLAEQC244GRR	17.8675	0.578824	10.9779	0.957239	22.4233	0.144991	TLAEQC244GRR	8.0282	0.303637	19.5158	0.205393	30.1198	0.179864
MSMEG_6082	MSMEG_6082	Carbonic anhydrase	2	51*	0.019	B	RASLTQAQRPTAVVFGC51GDSR	19.281	0.25315	15.2776	0.262712	34.5586	0.247561	RASLTQAQRPTAVVFGC51GDSR	6.15197	0.867175	29.3971	0.112342	35.549	0.101026
MSMEG_6203	MSMEG_6203	Cysteine synthase/cystathionine beta-synthase	5	223	0.032	B	LC223VVDPENSAFYPSYAQGRPVETGASSR	-1.61205	-6.41635	3.69187	1.36471	7.63026	0.544689	LC223VVDPENSAFYPSYAQGRPVETGASSR	7.73209	0.153671	9.55563	0.415699	17.2877	0.192647
MSMEG_6256	asd	Aspartate-semialdehyde DH	3	131*	0.02	B	GIIANPNC131TTMAAMPVLKPLHEEAGLQR	27.122	0.18007	9.01743	0.237758	35.6586	0.175426	GIIANPNC131TTMAAMPVLKPLHEEAGLQR	20.3511	0.0452553	17.725	0.0539301	37.843	0.0299068
				248*	0.023	B	KILGIPELLVSGTC248VR	9.6158	0.571448	11.073	0.168841	21.4115	0.375884	KILGIPELLVSGTC248VR	16.3987	0.60359	19.8861	0.384838	42.0224	0.2073
				301	0.053	B	LVDVPTPLAAAGIDDC301LVGR	4.62714	1.14125	11.1062	0.369949	17.9035	0.288401	LVDVPTPLAAAGIDDC301LVGR	8.92035	0.944742	24.222	0.251718	33.1423	0.15315
MSMEG_6257	ask	Aspartokinase	5	170*	0.02	B	GGSDTTAVAVAAALDADVC170EIYTDVDGIFTADPR	4.30713	4.96347	0	1.8973	5.76792	0.926235
				207	0.386	E	HLDTVSFEEMLEMAAC207GAK	7.03861	1.31166	12.4855	0.508709	18.7421	0.359446	HLDTVSFEEMLEMAAC207GAK	12.1885	0.484929	13.1808	0.0379421	25.3693	0.251495
				216	0.017	B	C216VEYARR	10.8635	0.289686	25.4279	0.152798	33.9796	0.174261
				314	0.054	B	IEDGKTDITFTC314AR	8.00123	0.772527	5.54725	0.269357	12.6917	0.538498	IEDGKTDITFTC314AR	6.33559	0.616129	16.7467	0.147302	24.6032	0.127592
MSMEG_6271	leuA	2-isopropylmalate synthase	7	309*	0.035	B	GTGVAAAELGYQAGADRIEGC309LFGNGER	-12.8139	-1.72943	35.3119	0.470453	23.3504	0.449165
				321	0.072	B	TGNVC321LVTLGLNMFSR	10.3754	0.796991	13.5617	0.651566	19.9839	0.236272
				353*	0.085	B	TVEYC353NQLPVHER	9.55723	0.81953	6.20549	0.404826	14.0286	0.379911	TVEYC353NQLPVHER	8.49211	1.36316	20.8983	0.207612	29.3904	0.243284
				534	0.104	B	EIVGAGNGPLAAFC534DALGALGINVNVR	1.03753	2.90681	2.97688	0.389894	2.57223	0.697362
MSMEG_6351	hisC2	Putative phenylalanine aminotransferase	4	257	0.055	B	VYVPFSATSVSQAAAIAC257LDAADELLAR	2.3427	0.537576	1.12727	1.41421	3.53369	0.689835
MSMEG_6452	MSMEG_6452	[NADP+] succinate-semialdehyde DH	4	165	0.03	B	HAPQC165PESAELLQLLFLEAGFPQGAYVDIR	4.04326	1.26584	4.04653	0.199772	7.99273	0.575481	HAPQC165PESAELLQLLFLEAGFPQGAYVDIR	-8.0123	2.36802	8.76438	0.348328	0	1.73205
				268*	0.015	B	MENTGQAC268NAAK	27.2073	0.749863	11.5255	0.167304	38.1496	0.616391	MENTGQAC268NAAK	13.4587	0.543498	23.606	0.0191202	37.0647	0.176482
MSMEG_6772	MSMEG_6772	hypothetical protein	1	156	0.024	B								ALPFC156GSSK	1.01162	1.28292	8.91135	0.244637	13.315	0.186092
Biosynthesis of cofactors, prosthetic groups, and carriers
MSMEG_0318	MSMEG_0318	AMP-dependent synthetase	5	330	0.083	B	VLDDDGNEC330PPGVTGEVYMRPSPGSTPTYR	6.06614	2.22989	4.47302	0.994292	10.6106	0.726041
MSMEG_0393	MSMEG_0393		3	117	0.018	B	TFRPATYTGLDLNSDGINFC117R	11.9008	0.457752	16.7203	0.216237	26.9811	0.253401	TFRPATYTGLDLNSDGINFC117R	9.78322	0.625277	32.4797	0.0645374	44.5894	0.137859
MSMEG_0408	pks	Polyketide synthase	32	1798*	0.036	B	SEGC1798GVLVLKR	31.0632	0.51828	20.6001	0.395482	46.0601	0.178894
				1817	0.129	B	DGDRVC1817AVIPASSVNQDGASSGLTVPNGGAQQR	14.8817	0.57648	6.37284	0.977583	20.3911	0.4769
				2797	0.218	B	VPGC2797VPIDRNTDLQVLGEVLSQAHAR	3.70372	0.975244	16.7568	0.197264	20.1185	0.185216
				2830	0.277	B	C2830ATPGRK	15.4447	0.711683	13.8236	0.11702	28.587	0.293668
				2912*	0.034	B	TTINEEPALHC2912R	21.8298	0.33373	29.9218	0.146152	47.4361	0.196841	TTINEEPALHC2912R	0.00822729	2.04781	50.6857	0.149531	57.1548	0.128651
MSMEG_0464	MSMEG_0464	Hydroxymethylpyrimidine/phosphomethylpyrimidine kinase	3	111	0.144	B	HIVVDPVLIC111K	14.6357	0.394133	7.87364	0.255846	24.276	0.227502	HIVVDPVLIC111K	9.16467	0.894673	18.9469	0.20779	32.5363	0.266796
				219*	0.035	B	VAGAGC219TLAAAITAELAK	18.4522	0.379868	9.45131	0.355595	25.1398	0.257542
MSMEG_0637	MSMEG_0637	FAD dependent oxidoreductase	8	159	0.069	B								AEYDAC159R	13.2881	0.969748	21.6221	0.129259	34.6054	0.211761
				273	0.025	B	SYC273LAFRVPGAVTR	12.9491	0.572485	18.8455	0.295852	31.0048	0.4002	SYC273LAFRVPGAVTR	9.51124	0.749774	41.3328	0.0783122	45.5701	0.122738
				464	0.108	B	MEAC464SVVDGVERR	8.65204	1.1504	22.1258	0.137974	29.568	0.511233	MEAC464SVVDGVERR	7.43739	1.39348	35.1983	0.0614549	40.0103	0.20028
MSMEG_0789	thiE	Thiamine-phosphate synthase	3	20	0.016	B	ASLYLC20TDARR	24.1163	0.524802	5.11827	0.625548	28.1526	0.470952	ASLYLC20TDARR	18.0269	0.066346	19.5413	0.105571	37.863	0.0349986
MSMEG_0791	thiO	Glycine oxidase	4	32	0.107	B	LHC32TTER	44.316	0.160835	1.22626	1.26241	42.509	0.148927	LHC32TTER	26.1167	0.127937	9.52379	0.0665953	36.2708	0.1069
				157	0.02	B	GVVDALAAHC157ER	12.0092	0.3534	5.56411	0.21607	17.0305	0.241844	GVVDALAAHC157ER	14.2356	0.726532	11.0067	0.0111355	25.4398	0.365657
				212	0.458	E	KGC212MPVPQR	18.4007	0.545539	11.0841	0.18553	29.4848	0.324518
MSMEG_0793	thiG	Thiazole synthase	3	75* (+MSH)	0.034	B	LGIAALPNTAGC75R	10.2537	0.599611	9.13127	0.299234	17.5696	0.445048
MSMEG_0825	thiD	Phosphomethylpyrimidine kinase	4	119	0.052	B	GLGTEAPLVVDPVC119ASMHGDPLLHPSALDSVR	5.33531	4.88709	6.67188	0.98371	15.3232	0.155278
MSMEG_0952	hemA	Glutamyl-tRNA reductase	2	287	0.019	B	TLAGAEHQMVVC287DLGMPR	-7.28061	12.3298	7.28061	0.900606	28.0654	0.51803
MSMEG_0953	hemC	Porphobilinogen deaminase	5	270	0.064	B	GC270AATLDGSDVIR	-11.1683	-1.08833	23.9844	0.216224	13.1267	0.896993
MSMEG_0954	hemD	Uroporphyrinogen-III synthase	4	282	0.52	E	TLIEHGLVENTPAVVTANGTTC282QQR	14.0992	0.201749	8.52554	0.117168	22.6803	0.148285	TLIEHGLVENTPAVVTANGTTC282QQR	10.4415	0.364363	15.9037	0.088586	27.8153	0.125089
				430	0.018	B	IAC430VGQATADKVR	5.99048	0.403546	8.6339	0.269208	15.2651	0.285785	IAC430VGQATADKVR	6.72645	0.440257	12.9043	0.147889	22.073	0.123036
				530	0.025	B	TGGFDAVC530FTSSSTVR	17.1778	0.685016	0	2	17.1778	0.685016
				555	0.021	B	TIVAC555IGPK	13.4904	0.492769	13.413	0.229827	26.1985	0.29224	TIVAC555IGPK	12.5988	0.798651	25.7478	0.0939309	39.7156	0.22775
MSMEG_0969	hemL	Glutamate-1-semialdehyde 2,1-aminomutase	6	9	0.449	E	VDQTC9GSEEHSPASTQR	9.80765	0.565603	12.0284	0.160063	21.1422	0.324801	VDQTC9GSEEHSPASTQR	14.3563	0.496608	23.8554	0.151497	37.7875	0.132169
				30	0.448	E	SAQLFADAC30AVIPGGVNSPVR	2.48763	1.19253	17.7836	0.154137	25.8124	0.302081
MSMEG_1049	MSMEG_1049	Methyltransferase type 11	2	85	0.025	B	ALELGC85GTGFFLLNLIQSGVAR	22.1113	0.174001	5.51975	0.173137	27.2438	0.144442
MSMEG_1132	MSMEG_1132	FAD binding domain, putative	3	44	0.067	B	DKAC44GDGLTPR	8.29916	0.108907	7.48554	0.203123	15.0946	0.100622	DKAC44GDGLTPR	10.3434	0.520677	18.3224	0.0491175	29.3048	0.214899
MSMEG_1133	MSMEG_1133	Bifunctional short chain isoprenyl diphosphate synthase	2	179	0.096	B	TAC179LIAASGR	13.1635	0.348965	13.0732	0.165891	27.2169	0.204437
MSMEG_1423	MSMEG_1423	Coenzyme pqq synthesis protein E pqq	14	56	0.02	B	ELSTQQC56KDIIDELER	17.0681	0.722273	25.5186	0.160543	39.754	0.279171	ELSTQQC56KDIIDELER	-11.116	-1.65924	43.1143	0.0590646	35.5813	0.307084
MSMEG_1650	MSMEG_1650	Methyltransferase type 11	2	239	0.024	B	ELLSTHPALANSNGLALPYVTVC239MR	5.87763	0.777101	6.42104	0.14224	10.7063	0.37518
MSMEG_1829	fbiB	Coenzyme F420:L-glutamate ligase	2	59*	0.07	B	VVSKC59EGR	10.9588	0.952234	0	1.43926	10.9588	0.960914	VVSKC59EGR	5.0144	0.710589	8.54167	0.168897	16.2779	0.280446
MSMEG_1925	MSMEG_1925	Isochorismate synthase	4	179	0.047	B	DGDEVIC179RPFAGSAPR	6.097	0.848389	11.8821	0.375565	16.6422	0.46668	DGDEVIC179RPFAGSAPR	13.497	1.21953	16.4619	0.258695	28.7269	0.218693
MSMEG_1926	MSMEG_1926	Acid phosphatase	3	113	0.088	B	HGC113PGGESVEEVGER	-3.73702	-1.34019	20.209	0.804133	17.8185	0.0627489
				179	0.036	B	ISMVPASIGVC179GFEHGVR	9.82507	0.440182	21.9369	0.233136	28.1905	0.0612467	ISMVPASIGVC179GFEHGVR	9.27689	1.31277	39.5076	0.306375	48.7845	0.104381
MSMEG_1937	MSMEG_1937	Molybdopterin biosynthesis protein MoeB	4	354*	0.022	B	LPTDRTPVFYC354K	5.81886	1.02899	5.23629	0.276705	11.3648	0.697827	LPTDRTPVFYC354K	7.42107	0.443283	8.73252	0.227485	17.9687	0.260426
MSMEG_1976	MSMEG_1976	hypothetical protein	3	218	0.029	B								ISMEGNSHFC218R	8.08466	0.253134	30.9973	0.16173	41.9643	0.160628
MSMEG_2198	MSMEG_2198	ThiF family protein	5	54	0.062	B	ITVIDDC54RQQQEALR	19.6275	0.554349	20.6079	0.330972	33.7084	0.33413	ITVIDDC54RQQQEALR	12.4811	0.458386	24.3826	0.0582966	38.8785	0.154922
MSMEG_2308	MSMEG_2308	Geranylgeranyl reductase	2	44*	0.062	B	DKPC44GDGLTAR	8.37037	0.458429	7.5368	0.211436	15.0165	0.336912	DKPC44GDGLTAR	10.1128	0.796275	19.192	0.0635035	29.3048	0.380708
MSMEG_2377	MSMEG_2377	DH	5	107	0.178	B	DIDRTC107AELDDGR	15.3247	0.706348	12.3408	0.217045	27.6654	0.425951
				439	0.014	B	AYLC439SSATPPGSGVHGMSGFYAAR	-9.12381	-2.12692	12.06	0.732153	15.213	0.149169
MSMEG_2414	coaD	Phosphopantetheine adenylyltransferase	1	6	0.071	B	SGAVC6PGSFDPVTLGHIDVFER	1.75634	1.09121	4.46478	0.260554	5.965	0.560408	SGAVC6PGSFDPVTLGHIDVFER	1.74774	-122.794	7.21559	0.665943	11.014	0.275842
MSMEG_2450	MSMEG_2450	Adenosylmethionine--8-amino-7-oxononanoate transaminase	5	96	0.088	B	LC96TVAPQHANAAR	1.41437	1.2061	6.12354	0.232483	7.33923	0.237487	LC96TVAPQHANAAR	5.03534	2.43003	14.6936	0.0716549	18.7932	0.247156
				333*	0.02	B	AYPGGLTYSGHPLAC333AAAVATINAMEDEGMVENAAK	0.970279	2.38986	4.94022	0.238627	5.78827	0.215158	AYPGGLTYSGHPLAC333AAAVATINAMEDEGMVENAAK	1.53804	121.473	6.21708	0.433162	7.75512	0.218173
				415	0.023	B	IHVVPPC415NVSADEAR	1.81695	0.9228	6.26131	0.289637	7.93212	0.414083	TREPLAPYGSSSPAMNAVIAAC415K	0.498663	-4.9496	24.6636	0.191544	25.1623	0.462847
				435	0.102	B	SGGLLPFANFNRIHVVPPC435NVSADEAR	6.29288	2.13168	10.2174	0.346986	15.3773	0.193814	IHVVPPC435NVSADEAR	3.68004	1.23017	13.2117	0.141086	16.8918	0.149873
MSMEG_2578	dxr	1-deoxy-D-xylulose 5-phosphate reductoisomerase	3	160*	0.04	B	AAAPGQIVPVDSEHSAMAQC160LR	2.8993	1.35928	9.56262	0.146403	12.8319	0.50908	AAAPGQIVPVDSEHSAMAQC160LR	3.17716	1.02947	25.6094	0.169567	34.5911	0.147437
MSMEG_2580	ispG	4-hydroxy-3-methylbut-2-en-1-yl diphosphate synthase	8	44*	0.09	B	QLNVGGVGIGSEHPIAVQSMC44TTK	9.61243	0.804336	18.289	0.179725	27.096	0.352335	QLNVGGVGIGSEHPIAVQSMC44TTK	6.93062	0.996996	33.3514	0.0507429	41.36	0.147014
				66*	0.047	B	THDVNSTLQQIAELTASGC66DIVR	19.1352	0.694667	29.7616	0.201195	41.3885	0.286262	THDVNSTLQQIAELTASGC66DIVR	9.78531	1.46193	48.9575	0.0676299	58.7428	0.168532
				73*	0.06	B	VAC73PRQEDADALAEIAR	16.4016	0.820161	22.3323	0.187009	32.6096	0.378249	VAC73PRQEDADALAEIAR	12.7463	0.30614	44.3596	0.0032162	57.1059	0.0650024
				112*	0.049	B	YIFAAIDAGC112AAVR	10.0365	0.909376	19.0339	0.223156	27.8981	0.373212
				281*	0.028	B	GLEIVSC281PSC284GR	2.83516	2.23664	52.3227	0.240976	43.0604	0.414633
				284*	0.117	B
				316*	0.023	B	VAVMGC316VVNGPGEAR	27.9824	0.776095	6.54844	1.26555	37.8548	0.616005
MSMEG_2632	MSMEG_2632	SAM-dependent methyltransferase	2	57	0.03	B								VAIEATQVGPIDHVVDVGC57GPGTAAR	-0.932473	20.7375	14.2931	0.179597	13.3606	0.285059
MSMEG_2653	ribF	Riboflavin biosynthesis protein	2	17	0.032	B	C17VLTIGVFDGVHR	4.39572	0.839603	7.38588	0.198094	11.753	0.447608	C17VLTIGVFDGVHR	6.31321	0.760849	13.1735	0.122619	19.0209	0.141951
MSMEG_2671	folA	Dihydrofolate reductase	2	106	0.018	B	ADRC106EVTEVDIALTPLDGDAR	47.45	0.130534	10.4861	0.349979	49.7672	0.167594	ADRC106EVTEVDIALTPLDGDAR	38.582	0.191334	14.8715	0.0882218	51.8823	0.120782
MSMEG_2738	bisC	Biotin sulfoxide reductase	9	367	0.279	B	C367RLPSLPQGPNPVR	6.42549	0.865072	12.0037	0.13829	18.9099	0.404839
				594*	0.134	B	IEIFSEDIDSFGYDDC594AGHPR	7.86863	0.313722	10.6427	0.180223	17.6632	0.112425
MSMEG_2762	suhB1	Inositol monophosphatase	3	166	0.128	B	C166SAVDDLAMTLVGTGFSYSHEAR	2.57351	5.79179	11.5564	0.460207	13.9843	0.310431
MSMEG_2776	dxs	1-deoxy-D-xylulose-5-phosphate synthase	5	583	0.064	B								HAEIDVPC583R	7.66063	0.503426	14.8451	0.167735	20.2795	0.0712223
MSMEG_2937	pdxS	Pyridoxal 5'-phosphate synthase subunit PdxS	1	136*	0.044	B	FTVPFVC136GATNLGEALR	0.192445	4.30307	10.0721	0.0168557	10.2645	0.387903
MSMEG_3067	ribD	Riboflavin biosynthesis protein RibD	3	78*	0.018	B	AAAERAEGGTAVVTLEPC78NHHGR	47.3927	0.173444	8.48459	0.461016	56.3749	0.129288
MSMEG_3072	ribAB	Riboflavin biosynthesis protein RibBA	6	164*	0.021	B	LAGLQPAGAIC164EIVSQKDEGDMAR	5.84561	0.718136	5.98058	0.206441	11.0072	0.4741	LAGLQPAGAIC164EIVSQKDEGDMAR	6.5703	1.03023	8.03151	0.137118	14.0761	0.344668
				264*	0.133	B	VHSEC264LTGDVFGSRR	19.3099	0.514405	52.2606	0.0946405	65.2071	0.130375	VHSEC264LTGDVFGSR	7.3372	0.663166	61.7369	0.0592289	69.0741	0.048576
MSMEG_3122	sufB	Fe-S cluster assembly protein SufB	3	387	0.097	B	SSVKC387DALLVDTISR	-4.91353	-1.7897	30.485	0.317155	28.7958	0.177051	SSVKC387DALLVDTISR	5.17129	0.54707	26.533	0.070924	30.7254	0.0545126
MSMEG_3123	sufD	FeS assembly protein SufD	1	264	0.041	B	LLVDHAQPHC264R	4.08364	1.00869	7.1911	0.360668	12.2911	0.619713	LLVDHAQPHC264R	6.27601	0.864095	14.1523	0.125892	20.4283	0.179835
MSMEG_3125	csd	Cysteine desulfurase	2	208	0.023	B	AVGALTVLDAC208QSAPHQPVDLHALDVDYAAFSGHK	-15.3132	-0.669902	41.5255	0.335387	31.5423	0.219134
MSMEG_3126	MSMEG_3126	Nitrogen fixation protein NifU	3	38*	0.102	B	GLREPFGAEVHHVNPTC38GDEVTLR	18.1057	0.311657	22.38	0.115502	38.9372	0.18549	GLREPFGAEVHHVNPTC38GDEVTLR	7.32101	0.565498	32.8331	0.0593712	41.6946	0.0974757
MSMEG_3152	hemH	Ferrochelatase	5	191	0.511	E	C191GADLYER	11.4229	0.736341	13.3997	0.351717	22.2558	0.488038
				334	0.06	B	RVEGPDPVPAYGSSVNGAPC334TPAC338SA	27.7525	0.897099	22.5107	0.262906	37.4007	0.381454
				338	0.128	B
MSMEG_3189	bioF	8-amino-7-oxononanoate synthase	4	340	0.081	B	VGC340FRPPTVPAGTSR	24.7795	0.348072	16.0416	0.320526	37.5742	0.312616
MSMEG_3190	bioD	ATP-dependent dethiobiotin synthetase BioD	3	36*	0.039	B	DVAVC36KPVQTGTIDGDDDLGEVRR	9.40214	0.863114	12.4046	0.24186	20.9042	0.460903	DVAVC36KPVQTGTIDGDDDLGEVRR	8.28875	0.982809	24.6397	0.0577503	30.8384	0.245779
MSMEG_3199	nadA	Quinolinate synthase	10	85*	0.021	B	IAAEAPEDTIVFC85GVHFMAETAK	4.70884	0.760837	17.2907	0.175277	23.4764	0.120158	IAAEAPEDTIVFC85GVHFMAETAK	2.68689	2.98291	23.3278	0.148409	23.5574	0.291389
				174*	0.029	B	EVLFC174PDQFLGAHVR	9.6713	0.770419	29.7578	0.168748	33.8962	0.255077	EVLFC174PDQFLGAHVR	0.92745	2.06705	36.9068	0.108902	36.5504	0.0520511
				228*	0.025	B	SHPDAELFVHPEC228GC230ATSALYLAGEGAVPEDRVK	6.75357	1.43766	32.3303	0.106177	35.505	0.204486	SHPDAELFVHPEC228GC230ATSALYLAGEGAVPEDRVK	9.05668	1.26819	50.0676	0.0985771	54.1635	0.238193
				230*	0.331	E
				312*	0.023	B	C312LVEGADEVHVDPETAR	14.8666	1.01386	20.714	0.248316	29.9378	0.23265	C312LVEGADEVHVDPETAR	3.74431	2.10003	35.9575	0.176671	42.7403	0.178136
MSMEG_3430	MSMEG_3430	Methyltransferase type 11	1	57*	0.026	B	NAHILDAGC57GPGR	4.57954	0.741886	4.66102	0.338197	8.58008	0.497902	NAHILDAGC57GPGR	3.31787	0.884216	10.0531	0.0413023	13.371	0.309564
MSMEG_3521	MSMEG_3521	molybdopterin oxidoreductase	9	276	0.118	B								RC276GVAEEQIR	-9.20312	-2.08105	49.1059	0.274625	36.7527	0.100011
MSMEG_3864	cobN	Cobalamin biosynthesis protein CobN	7	205	0.031	B	AIENAGGRPLPVFC205ASLR	8.41002	0.671945	2.18695	1.01528	8.41002	0.588564
MSMEG_3871	cobG	Precorrin-3B synthase	6	10*	0.108	B	DQDAC10PGALTVHQAADGALVR	15.1	0.970976	9.83631	0.245034	24.9355	0.445765
MSMEG_3872	cobH	Precorrin-8X methylmutase	2	74*	0.029	B	THATLADGAPILC74DSSMVAAGITR	2.17085	1.62191	12.6321	0.318318	18.014	0.406198	THATLADGAPILC74DSSMVAAGITR	18.1213	1.05529	12.3838	0.34613	26.7395	0.413985
MSMEG_3877	cobM	Precorrin-4 C11-methyltransferase	5	94	0.042	B	LHSGDPSIYSALAEQC94R	8.7219	1.22393	9.60077	0.345874	16.7884	0.419201	LHSGDPSIYSALAEQC94R	11.5532	0.977821	17.5102	0.0808286	29.0633	0.284301
MSMEG_4240	MSMEG_4240	polyprenyl synthetase	3	30	0.11	B	SDC310AYIGPVYAELTAGVEEFVLR	8.82102	0.70451	5.57932	0.67096	9.37323	0.157817
				92	0.053	B	LFSALELLQAC92ALIHDDVIDDSATRR	0	-7.19868	0	1.73205	0	2
MSMEG_4254	MSMEG_4254	AMP-binding enzyme	5	199	0.041	B	GC199QLTHSNLLHEIR	13.8325	0.516434	23.8882	0.25225	33.6226	0.274391	GC199QLTHSNLLHEIR	11.5499	1.11442	32.4126	0.186596	43.9625	0.159401
				216	0.17	B	EC216FPDHLAK	9.19183	0.241589	28.0485	0.044218	37.3915	0.0579778	EC216FPDHLAK	13.3742	1.50415	40.9816	0.0937187	53.7035	0.189962
				346	0.04	B	AALGGEC346HAAISGGAPLGER	8.31081	0.624773	9.10539	0.380154	17.5403	0.433231	AALGGEC346HAAISGGAPLGER	7.69905	0.665913	18.2783	0.0855497	24.4059	0.158798
MSMEG_4272	yfhF2	HesB/YadR/YfhF family protein	3	47* (+MSH)	0.127	B	IAVQPGGC47AGLR	11.0444	0.838003	19.535	0.1595	28.3087	0.224473	IAVQPGGC47AGLR	3.77006	0.895487	29.1877	0.130864	36.9285	0.101436
MSMEG_4275	cobT	Nicotinate-nucleotide--dimethylbenzimidazole phosphoribosyltransferase	6	116	0.084	B	VVDIC116VDC119DQPLSPAVGAHK	28.3102	0.169714	50.1902	0.163951	76.5837	0.117336	VVDIC116VDC119DQPLSPAVGAHK	13.5494	2.11347	70.0246	0.0845679	83.574	0.100484
MSMEG_4310	cobD	Cobalamin biosynthesis protein CobD	4	118*	0.184	B	ALVPSLC118GRDPASLDAAGLTR	16.4852	0.255499	9.44227	0.316036	23.0814	0.206253	ALVPSLC118GRDPASLDAAGLTR	11.7602	0.890286	17.7026	0.261528	29.4629	0.217901
MSMEG_4527	MSMEG_4527	Ferredoxin sulfite reductase	7	115	0.089	B	C115DGGALTTAALR	4.13274	1.51225	15.8836	0.19876	19.9079	0.310174	VRC115DGGALTTAALR	3.40974	0.202497	25.7729	0.183878	28.836	0.136913
				176	0.267	B								RLDAVGLQTTEAC176GDC179PR	18.4746	1.83941	61.261	0.104503	78.8769	0.162824
				179	0.202	B
MSMEG_4617	nadE	Glutamine-dependent NAD(+) synthetase	6	17	0.015	B	LAAC17THHTSLADPPANAESVLR	14.6965	0.507513	7.64375	0.443112	21.0722	0.464058	LAAC17THHTSLADPPANAESVLR	10.8724	0.582671	15.7181	0.158152	30.1312	0.223436
				214	0.183	B								AEDRC214LLAR	12.383	1.17325	29.2136	0.383176	42.1088	0.0288674
				340	0.129	B	LQQDC340YEAYNIQVSGLEQR	-0.79295	-3.31815	17.5958	0.327631	22.5805	0.614932
MSMEG_4647	MSMEG_4647	Carbohydrate kinase	3	236	0.042	B	VLGVQTTGAGDMFTAC236YVAHR	11.6666	0.845516	8.66544	0.224525	20.332	0.353443
MSMEG_4663	iolB	protein IolB	5	105*	0.023	B								IAIC105GAR	10.0046	0.72115	17.6838	0.263643	25.9194	0.162372
				133	0.247	B								GAGNC133SR	12.1269	0.0773855	16.3756	0.13965	28.1937	0.0951518
MSMEG_4664	MSMEG_4664	3D-(3,5/4)-trihydroxycyclohexane-1,2-dione hydrolase	3	438	0.029	B	DVVVC438AAGSMPGDLHK	4.91004	1.09884	18.0979	0.519936	25.0277	0.399558	DVVVC438AAGSMPGDLHK	5.35985	1.06919	18.7965	0.267095	30.3084	0.243249
MSMEG_4666	iolG	Inositol 2-Dh	5	153	0.018	B	TLIDAGEFGQPLVLHC153VHR	7.31615	1.5504	10.6094	0.224322	18.7959	0.616389	TLIDAGEFGQPLVLHC153VHR	3.45459	0.460722	9.3184	0.220399	14.5584	0.0896155
MSMEG_4668	MSMEG_4668	oxidoreductase alpha (molybdopterin) subunit	12	83*	0.029	B								KIAEFC83ENGAK	9.56243	0.830464	25.5877	0.166978	34.9921	0.166311
MSMEG_4827	MSMEG_4827	Acyl-CoA DH	3	44 (+MSH)	0.246	E	FLSGGTQNVIYELC44RGDAR	32.4735	0.244295	35.4266	0.255079	66.6822	0.113927
MSMEG_5126	fbiC	FO synthase	11	115*	0.02	B	KVFIPVTHLC115R	6.33827	1.14949	43.3189	0.111224	47.7924	0.108839	KVFIPVTHLC115R	5.88796	0.687796	60.0671	0.0543558	67.9696	0.0471454
MSMEG_5129	mshB	1D-myo-inositol 2-acetamido-2-deoxy-alpha-D-glucopyranoside deacetylase	1	42*	0.016	B	SAEVHVVTC42TLGEEGEVIGER	4.84864	0.711274	3.93802	0.615996	10.8409	0.364795	SAEVHVVTC42TLGEEGEVIGER	0.831636	1.61528	4.70426	0.203278	5.5359	0.179658
MSMEG_5224	ispH	4-hydroxy-3-methylbut-2-enyl diphosphate reductase	4	15*	0.039	B								GYC15AGVDR	11.1528	0.60634	25.3061	0.12109	33.8206	0.105774
				99*	0.057	B								NLKVIDATC99PLVTK	17.0625	0.233821	0	1.73205	23.875	0.417831
				197*	0.04	B								LREKFPTLQDPPSDDIC197YATQNR	8.10385	0.568948	17.8217	0.124874	29.375	0.209406
MSMEG_5695	MSMEG_5695	Glutathione S-transferase	5	75	0.044	B	RLLGLEDVLPIGFC75GPTHDER	14.4288	0.779088	24.6773	0.189634	39.5726	0.304503
				184*	0.152	B	C184GFAGSQEAYER	14.9866	0.47651	3.33791	1.2011	16.0933	0.526432
MSMEG_5698	moaA	Cyclic pyranopterin monophosphate synthase	7	50*	0.032	B	VSLTDRC50NLR	24.3257	0.190786	33.166	0.123849	54.3562	0.0687078	VSLTDRC50NLR	3.7176	1.81211	42.2636	0.04899	43.9606	0.0956001
				305	0.016	B	SC305LFSREETDLR	19.0077	0.538317	24.021	0.129763	44.6127	0.234792
MSMEG_5702	MSMEG_5702	Molybdenum cofactor synthesis domain protein	1	122	0.071	B	GVC122GVSGR	4.34878	1.44628	4.18359	0.783652	5.11391	0.507885
MSMEG_5795	dat	4-amino-4-deoxychorismate lyase	3	42*	0.17	B	DGQPC42LLEAHLAR	7.99772	0.562822	7.87199	0.404982	14.4355	0.471425
MSMEG_6075	ispF	2-C-methyl-D-erythritol 2,4-cyclodiphosphate synthase	4	21	0.028	B	VGLGTDVHPIEAGRPC21R	4.66976	0.982205	8.55041	0.245492	10.3261	0.40445	VGLGTDVHPIEAGRPC21R	7.90841	1.43528	15.2087	0.249083	21.9978	0.125101
MSMEG_6101	folK	2-amino-4-hydroxy-6-hydroxymethyldihydropteridine pyrophosphokinase	1	98	0.092	B	TLDVDLITC98HDGADEIISRDEGLTLPHPLAHLR	4.95593	0.935139	5.30894	0.464662	7.61349	0.424413
MSMEG_6246	egtE	Pyridoxal-phosphate-dependent protein EgtE	5	24	0.179	B	VAGLHLDSGAC24SR	-2.1197	-6.54428	11.4857	0.174802	11.5687	0.321907	VAGLHLDSGAC24SR	-1.88478	-1.00989	16.6708	0.0673485	14.7378	0.199879
MSMEG_6291	MSMEG_6291	Amino acid DH	3	304	0.04	B	VAC304TPYQGGLR	7.56694	0.600021	7.64713	0.291235	15.5689	0.44425	VAC304TPYQGGLR	14.6092	0.388361	13.9269	0.199084	32.279	0.244778
MSMEG_6374	panE2	2-dehydropantoate 2-reductase	2	318	0.169	B	IVELVHEC318EQGLR	4.02059	2.24267	57.8383	0.0606144	60.339	0.102269	IVELVHEC318EQGLR	9.77762	0.784445	26.0675	0.249958	41.5685	0.139107
MSMEG_6904	ino1	Inositol-3-phosphate synthase	2	18* (+MSH)	0.041	B	VAIVGVGNC18ASSLVQGVQYYR	6.31079	0.409114	4.72344	0.304704	10.9734	0.352325	VAIVGVGNC18ASSLVQGVQYYR	7.92377	3.19092	17.9962	0.319974	17.9503	0.506899
Fatty acid and phospholipid metabolism
MSMEG_0102	MSMEG_0102	acyl-CoA DH	6	179*	0.02	B	C179KILIVMGR	11.3828	0.534861	8.00907	0.962603	15.2488	0.363015	C179KILIVMGR	31.5133	0.653205	0	1.73205	31.5133	0.107395
MSMEG_0108	MSMEG_0108	Acyl-CoA DH	2	183	0.022	B	GVSC183FLVPGDLPGLSFGKPEEK	9.06584	0.631617	13.9197	0.156485	21.6771	0.341425	GVSC183FLVPGDLPGLSFGKPEEK	11.266	0.678419	26.2568	0.151511	35.0082	0.107039
MSMEG_0131	MSMEG_0131	AMP-binding enzyme, putative	4	113	0.048	B	MTPPEIAYLVSDC113EAHVVVTEPVLAGVATAVR	0.458353	1.99394	4.1415	0.196573	4.07171	0.278099
MSMEG_0216	MSMEG_0216	3-hydroxyacyl-CoA DH	1	128	0.023	B	KVLAINLVGTFDC128IR	1.3286	1.48989	4.28402	0.318539	5.37876	0.421431
MSMEG_0257	fadD4	Acyl-CoA synthase	3	284	0.072	B	VMHAAAPC284PVDIKK	5.99252	0.969915	7.68916	0.82101	13.6113	0.27452
MSMEG_0269	MSMEG_0269	short chain DH	1	89	0.017	B								HGGLDIVC89ANAGIFPSGR	5.00913	1.07974	8.36386	0.277672	12.7869	0.38468
MSMEG_0372	fabG3	3-ketoacyl-ACP reductase	2	112	0.195	B	NLAPC112AR	6.86968	0.601153	8.93151	0.439602	16.1536	0.484813
MSMEG_0409	MSMEG_0409	Acyltransferase	7	73	0.028	B	QIIASC73EVPGQC79DISAMDHAVNSYLR	8.82997	1.08007	41.3837	0.161849	60.771	0.193404	QIIASC73EVPGQC79DISAMDHAVNSYLR	5.98333	1.40186	70.5328	0.11836	68.1218	0.136968
				79	0.053	B
				279	0.022	B	STSSDMTSEILLDPAQTERFESAC279NAAGAR	12.282	0.574117	8.1598	0.364396	19.991	0.310222	KSTSSDMTSEILLDPAQTERFESAC279NAAGAR	12.0005	0.803913	18.9435	0.187917	31.1674	0.256556
MSMEG_0411	fadD28	Acyl-CoA synthase	3	555*	0.048	B	RAAC555AEQYR	6.92815	0.608479	12.2651	0.293169	18.3544	0.311089	RAAC555AEQYR	7.50854	0.518661	17.264	0.105078	27.2085	0.146915
MSMEG_0531	MSMEG_0531	Acyl-CoA DH	2	127	0.018	B	LGAFC127SSEPDAGSDVGAIR	5.93075	3.55822	15.932	0.567773	17.9869	0.569662
				285 (+MSH)	0.46	E	AAYEYALDYAC285QREQFGR	4.50292	0.64202	4.45507	0.463151	10.5169	0.325736
MSMEG_0580	MSMEG_0580	Acyl-CoA thioesterase	1	51	0.734	E	AIQLHPQC51HGQPIALTVNYVAPIADGDFDVDTK	4.77503	0.774914	6.53395	0.465143	8.08942	0.337581
MSMEG_0603	fadE6	Acyl-CoA DH	5	261	0.03	B	C261ANMVAVTER	4.2865	0.745928	5.70173	0.782656	9.37141	0.57006	C261ANMVAVTER	2.98188	0.296466	17.8675	0.246642	21.3961	0.248223
				345	0.226	B	ALLLAAC345FGR	6.68621	1.46057	11.8074	0.207674	15.2213	0.400069	ALLLAAC345FGR	-9.98781	-1.19268	17.8629	0.344952	0	1.73205
MSMEG_0605	MSMEG_0605	Uncharacterized protein	4	23	0.056	B	AGAGGHPC23QGIYYR	10.8062	0.474689	15.4737	0.345784	23.8568	0.180014
MSMEG_0655	MSMEG_0655	Glucose 1-DH, putative	1	126	0.022	B	VNLYGVLHC126TR	5.19921	1.86578	0	1.37044	7.83332	0.686508
MSMEG_0779	MSMEG_0779	short chain DH	4	71	0.025	B								VIGVQTDVSDRAQC71DALAGR	15.9571	0.588748	28.8307	0.0602345	46.0324	0.195658
MSMEG_0913	umaA	Methoxy mycolic acid synthase 1	3	76* (+MSH)	0.028	B	LDLKPGMTLLDVGC76GWGGALER	10.4579	0.732313	9.08228	0.335418	17.5886	0.189281
				272*	0.024	B	YLTGC272ADFFRR	7.59288	1.26926	7.12325	0.170959	15.7975	0.150198
MSMEG_1340	MSMEG_1340	(3R)-hydroxyacyl-ACP dehydratase subunit HadA	2	105	0.03	B	LYC105DVYVHAVR	15.5234	0.353924	4.65648	0.255097	19.6643	0.233053	LYC105DVYVHAVRR	16.9233	0.162359	12.7125	0.49806	29.6359	0.078522
MSMEG_1342	MSMEG_1342	(3R)-hydroxyacyl-ACP dehydratase subunit HadC	1	127	0.035	B	NIC127TNDDGEVVLEAYTTLMGHEGDNSISVK	13.9809	0.546306	8.7385	0.613799	22.0441	0.507606	NIC127TNDDGEVVLEAYTTLMGHEGDNSISVK	2.78221	1.40419	24.5414	0.479452	39.6876	0.333871
MSMEG_1387	fadE8	Acyl-CoA DH	7	405	0.038	B	ATPHAAEAMEC405LGGNGYVEDSGMPR	2.33415	2.72525	0	1.58867	2.33415	1.01688	ATPHAAEAMEC405LGGNGYVEDSGMPR	3.09428	1.14915	13.5731	0.360341	16.6089	0.0594963
				451	0.094	B	AMATRPEC451VEVLFDELGQTAGHDER	-0.0298242	4.65056	3.1137	1.15571	6.57651	1.06728
MSMEG_1497	fadE9	Acyl-CoA DH	6	56	0.061	B	EAAELGMGAIYC56REDVGGSELR	0	5.27336	9.76398	0.786056	14.5182	1.17711
MSMEG_1553	eutB	Ethanolamine ammonia-lyase	5	36	0.092	B	SGDQLAGC36AAEHDGER	10.619	0.387675	6.13696	0.183232	15.9808	0.300736	SGDQLAGC36AAEHDGER	6.46221	0.756381	15.0052	0.13744	20.1145	0.187933
MSMEG_1554	eutC	Ethanolamine ammonia-lyase light chain	1	204*	0.048	B	TDADRNC204ISNIHPPDGLGYAEAAR	11.7403	3.31553	15.6771	0.249976	26.3919	0.439027
MSMEG_1782	MSMEG_1782	oxidoreductase, short chain DH/reductase	3	102*	0.032	B								C102LRLPGDLSEVEQC115R	12.6885	0.53252	37.5596	0.0822362	50.2482	0.0719549
				115*	0.019	B
MSMEG_1807	accA3	Acetyl-/propionyl-coenzyme A carboxylase alpha chain	3	204	0.023	B	EAIAAFGRGEC204FVER	9.90588	0.597897	11.1289	0.30594	17.8849	0.358401	EAIAAFGRGEC204FVER	8.94523	0.619438	24.1063	0.151505	34.6943	0.135405
				236*	0.115	B	HVEAQVIADQHGNVVVAGTRDC236SLQR	13.4198	0.546727	12.6298	0.171594	26.0497	0.365215	HVEAQVIADQHGNVVVAGTRDC236SLQR	22.7626	0.532403	25.6902	0.182937	45.6608	0.14203
MSMEG_1813	accD5	Methylmalonyl-CoA carboxyltransferase	5	356 (+MSH;+Cys)	0.056	B	VEGRPVGIVANQPTQFAGC356LDINASEK	11.4904	0.628051	17.1725	0.211645	26.4142	0.279095	VEGRPVGIVANQPTQFAGC356LDINASEK	10.7325	1.04554	30.9142	0.130428	41.6467	0.169182
				431	0.062	B	SYGGAYC431VMGSK	7.6218	0.459481	8.20811	0.330702	16.278	0.351796	KSYGGAYC431VMGSK	7.74014	0.58054	16.1896	0.166532	23.9298	0.0808493
MSMEG_1821	fadE25	Acyl-CoA DH	8	226	0.064	B	LGIKGSPTTELYFENC226RIPGDR	1.72118	1.34308	10.426	0.168765	13.388	0.427759	GSPTTELYFENC226RIPGDR	8.5986	0.777162	11.7398	0.0352633	20.3384	0.29807
				331	0.066	B	C331LASDIAMEVTTDAVQLFGGAGYTQDFPVER	2.50996	1.58458	3.09152	0.923195	4.31696	1.10285
MSMEG_2122	MSMEG_2122	dihydroxyacetone kinase subunit DhaL	1	63	0.02	B								GMSAVVTQIDEAPPADMAGLC63KQVGMTLVK	-1.79269	-5.38068	17.327	0.576364	13.2432	0.343859
MSMEG_2123	dhaK	Dihydroxyacetone kinase	4	194*	0.052	B	SMGVALTSC194TVPAVGHPTFDLPDDEIEVGIGIHGEPGR	5.41082	0.788515	6.32115	0.213907	10.4865	0.39659	SMGVALTSC194TVPAVGHPTFDLPDDEIEVGIGIHGEPGR	2.26572	1.2179	16.3524	0.353241	18.8376	0.0938177
MSMEG_2207	MSMEG_2207	Beta-ketothiolase	6	9	0.028	B	DAVIC9EPVRTPIGR	12.8804	0.561716	10.9888	0.278603	26.1654	0.367657
				265	0.05	B	LKPVLLKQDPEATVTAGNSSGQNDAASMC265IVTTPEK	7.95002	1.25314	2.10792	1.14542	7.95002	0.94803
MSMEG_2598	MSMEG_2598	Short chain DH	2	185	0.038	B	VNALC185PGPVNTPLLQELFAKDPER	1.56695	2.64592	10.7506	0.166375	9.07789	0.358481
MSMEG_2786	MSMEG_2786	Hydrolase, alpha/beta fold family protein	11	180	0.106	B	GTGMSGAIDC180R	0.917954	1.60852	84.2239	0.101361	87.1113	0.064433	GTGMSGAIDC180R	0.0935471	2.95348	89.3824	0.0610539	88.4714	0.0135898
MSMEG_2938	tesB	acyl-CoA thioesterase	4	86	0.071	B								IRDGGSFC86TR	14.5233	0.752305	18.6863	0.0731783	33.2096	0.240968
MSMEG_3150	fabG5	3-oxoacyl-[acyl-carrier-protein] reductase FabG	2	68	0.05	B	GSGAPDDLFGVQC68DVTDSAAVDR	3.22489	1.60938	8.17737	0.383794	13.0931	0.290015	GSGAPDDLFGVQC68DVTDSAAVDR	6.16168	0.534343	14.4435	0.207692	20.1129	0.0353727
MSMEG_3465	MSMEG_3465	Acyl-CoA ligase FadD31	3	402*	0.052	B	AVPVAGDAVDAVAHVSC402GQVAR	5.98544	0.728501	9.49608	0.250835	15.8853	0.354737	AVPVAGDAVDAVAHVSC402GQVAR	8.41003	0.530637	16.3201	0.0647242	24.7301	0.139598
MSMEG_3767	MSMEG_3767	acyl-CoA synthetase	2	649*	0.022	B								ADTVYC649LTPLHHQSGLLVSLGGAVVGGSR	-5.07071	-1.65828	15.554	0.162159	12.9706	0.373494
MSMEG_3982	fadE25b	acyl-CoA DH	6	209	0.069	B								GSPTADVILEDC209RIPGER	2.55286	1.0949	17.7924	0.161641	22.127	0.277443
MSMEG_4116	MSMEG_4116	3-hydroxyacyl-CoA DH	3	148	0.086	B	VVGTHYC148NPAPLMK	18.798	0.387782	12.8517	0.318371	34.3763	0.228866
MSMEG_4301	MSMEG_4301	Acyl-CoA synthase	5	385*	0.05	B	AIAQVSC385GK	5.66232	0.447352	5.32757	0.109309	10.9784	0.229495	AVEVPEDDPRAIAQVSC385GK	-0.51348	2.14505	14.6249	0.144808	14.9337	0.283883
				583*	0.046	B	RAC583QAQYLAELQTS	7.15651	0.401586	8.12391	0.203612	14.6477	0.278957	RAC583QAQYLAELQTS	4.06772	1.02921	18.7782	0.166323	22.8794	0.14274
MSMEG_4325	fabD	Malonyl CoA-acyl carrier protein transacylase	2	108	0.267	B	AC108AVEPTGMAAVLGGDEAEVLARLEALDLVPANR	6.93866	0.908619	2.4582	0.767173	8.85431	0.876934
MSMEG_4327	kasA	3-oxoacyl-(Acyl-carrier-protein) synthase 1 KasA	2	171*	0.025	B	AGVITPVSAC171SSGSEAIAHAWR	28.0299	0.307357	15.3954	0.303546	49.9665	0.241026
MSMEG_4328	kasB2	3-oxoacyl-(Acyl-carrier-protein) synthase 1 KasA	4	227	0.065	B	IVLSNSNDDPEGAC227KPFDKDR	25.9643	0.460529	11.6771	0.120657	36.0058	0.355323	IVLSNSNDDPEGAC227KPFDKDR	12.1704	0.692772	21.6259	0.103235	34.8653	0.226892
MSMEG_4329	accD6	Acetyl/propionyl-CoA carboxylase (Beta subunit) AccD6	6	191	0.093	B	SGVC191HIVADDELDAYERGR	19.4583	0.522702	14.2467	0.149337	32.725	0.294224	SGVC191HIVADDELDAYER	14.6374	0.784213	28.2422	0.157739	38.4142	0.224175
				213	0.443	E	RLVGLFC213QQGHFDR	15.6632	0.404109	13.7724	0.255703	27.1382	0.240639
				294 (+MSH;+Cys)	0.073	B	LGGC294LNSESAEK	12.9613	0.39846	9.61121	0.235598	20.2542	0.244998
MSMEG_4474	MSMEG_4474	Acyl-CoA oxidase	8	352	0.029	B	C352HELQTSDDPDPEEQRELEAR	3.72519	0.705405	6.43556	0.367189	10.6381	0.482126	C352HELQTSDDPDPEEQRELEAR	6.08145	0.902505	17.3621	0.0766531	24.4276	0.194421
				395*	0.036	B	EAC395GGAGYLAENR	1.63347	1.50007	11.5001	0.831982	11.2185	0.532778	EAC395GGAGYLAENR	10.0453	2.15876	13.6705	0.328267	21.5059	0.274514
MSMEG_4715	MSMEG_4715	Acyl-CoA DH	2	265	0.016	B	IAIAALSVGAAQGC265VDESVKYAK	3.46556	43.2399	9.82733	0.62597	12.0592	0.26153
MSMEG_4757	MSMEG_4757	3-oxoacyl-ACP synthase	15	262	0.039	B	FELYC262TQIAEKEEAERK	3.31674	0.610334	3.65382	0.252889	7.62567	0.381999	FELYC262TQIAEKEEAER	5.53368	0.814819	12.6924	0.139311	18.226	0.169907
				610	0.016	B								SRSNITIC610VGGGIGTPER	3.49239	1.28194	13.515	0.254433	17.6033	0.193562
				890*	0.035	B	YEADQVC890VIPGTAAVAGITR	-15.0477	-1.46384	19.807	0.923602	15.5558	0.448015
				1661	0.223	B	NEKPKELC1661R	10.618	0.477088	2.91173	0.708702	13.5822	0.352323	NEKPKELC1661R	5.22938	1.18019	8.61268	0.205753	13.7674	0.31879
				2947	0.032	B	GGAAVFQMMGLC2947QILR	-2.1924	-2.5659	44.292	0.622969	14.6595	0.902495	GGAAVFQMMGLC2947QILR	3.20651	0.270768	14.1631	0.178221	17.3696	0.189193
MSMEG_4920	MSMEG_4920	Probable acetyl-CoA acetyltransferase	3	107*	0.027	B	MC107LSGIDAIALADQLIR	42.9906	0.16931	0.565969	1.24269	43.2736	0.163363
				398*	0.036	B	RGSGYAVAALC375GAGGQGDALVLRR	32.2053	0.515632	5.40921	0.769948	38.1419	0.220598
MSMEG_5086	fadD6	Fatty-acid-CoA ligase FadD6	7	363	0.22	B	STGIC363PSPVAFVEYDPDTGEPVRGADGK	4.7871	0.833967	10.0456	0.181266	13.615	0.402847	STGIC363PSPVAFVEYDPDTGEPVRGADGK	-10.728	-7.12444	31.807	0.692308	23.7815	0.378338
MSMEG_5183	MSMEG_5183	3-Hydroxyacyl-CoA DH	1	82*	0.036	B	INVNC82AGIGNAIK	4.1239	0.633949	1.91836	0.65923	6.35395	0.466131
MSMEG_5196	MSMEG_5196	fasciclin domain-containing protein	2	182	0.35	E								GGDIEVNDTAKLVC182GAIHAQNAR	-6.26022	-1.10795	77.4298	0.051015	73.3368	0.0265921
MSMEG_5197	MSMEG_5197	Acyl-CoA DH	5	266	0.025	B								AVFDETLQYC266KDRK	-2.06808	-4.88048	18.7922	0.467131	25.487	0.290059
				335*	0.014	B	IVDNC335VQLHGGYGYMMEYR	-7.72655	-0.941713	20.688	0.332519	13.2895	0.2498
MSMEG_5199	MSMEG_5199	Acetyl-CoA acetyltransferase	3	55	0.038	B	AGVDPALVDDVIWGC55VMQAGEQALDIAR	11.8003	0.224007	4.50146	0.67746	12.2008	0.392859
MSMEG_5234	MSMEG_5234	Short-chain DH	5	28	0.041	B	ALAADGC28R	4.84176	0.939876	11.8588	0.18477	16.8823	0.212532
MSMEG_5248	desA2	Acyl-ACP desaturase	1	166	0.079	B	SHAVFC166R	3.9494	0.8733	5.44419	0.236245	6.7743	0.466525
MSMEG_5273	fadA3	Acetyl-CoA acetyltransferase	4	57*	0.032	B	AVLDKVPALDPRDIDDLIMGC57GQPGGEAGFNIGR	12.0412	0.516093	4.71107	0.724426	12.5224	0.403328
				90*	0.025	B	YC90SSSLQTTR	19.9886	0.34268	8.71866	0.344996	28.0468	0.337448	YC90SSSLQTTR	8.12065	0.520615	19.2275	0.105012	29.8362	0.140769
				259	0.039	B	ISQLKPVFRPNGTVTAGNAC259PLNDGAAALVVMSDVR	11.7134	0.452174	7.66389	0.187705	17.7921	0.339248
				390*	0.031	B	ITATLLNNLQTHDKTFGIETMC390VGGGQGMAMVVER	20.7936	0.648769	9.03765	0.446387	21.7556	0.621057
MSMEG_5276	echA9	3-hydroxyisobutyryl-CoA hydrolase	1	64	0.026	B	GLC64AGGDVVALYHSAK	5.8707	0.655571	5.00105	0.357987	10.669	0.500104
MSMEG_5291	MSMEG_5291	Acyl-CoA synthase	7	16	0.039	B	HAC16GVNGDQTVTTATGQGGFR	17.1219	0.47914	4.54285	0.212641	22.5007	0.394648	HAC16GVNGDQTVTTATGQGGFR	20.1562	0.395757	12.0358	0.056827	32.192	0.221607
				359	0.186	B	ITQGRPMC359GVEVR	17.7181	0.347698	7.1751	0.344901	22.8392	0.270169	ITQGRPMC359GVEVR	8.05505	0.581785	16.2576	0.26842	30.0684	0.143801
MSMEG_5521	MSMEG_5521	Acetyl-CoA acetyltransferase	3	44	0.113	B	AALHDC44GADADTVAR	6.60395	1.00572	6.65481	0.314544	13.1043	0.620141	AALHDC44GADADTVAR	2.91535	3.72551	12.2188	0.269455	15.436	0.478954
MSMEG_5544	MSMEG_5544	short chain DH	2	33	0.053	B	NLALC33AR	2.28387	1.95074	19.9385	0.354723	21.7247	0.382294
				156	0.033	B	AAYC156ASK	10.6421	0.778718	12.1316	0.0442129	21.6457	0.447614	AAYC156ASK	5.65862	0.548217	20.3544	0.0550942	26.013	0.0885292
MSMEG_5639	echA6	Enoyl-CoA hydratase	2	26 (+MSH)	0.392	E	NALNC26ELVDSLR	4.72826	0.931018	3.92528	0.651414	8.69339	0.553176	NALNC26ELVDSLR	10.1678	0.381019	4.90667	0.890711	11.7524	0.151868
MSMEG_5715	MSMEG_5715	F420-dependent oxidoreductase	3	83	0.028	B
				222*	0.045	B	KSQILAEHC222R	10.3489	0.387845	6.68506	0.336822	16.0314	0.335514	KSQILAEHC222R	7.54335	2.01762	15.8933	0.115898	24.2075	0.421027
MSMEG_5773	des	Acyl-ACP desaturase	4	125	0.109	B	AC125DPVELEELRVEQVTR	14.0636	0.325655	9.56189	0.193754	23.5843	0.262393
				182	0.129	B	AC182NDPVADQLLQR	9.66337	1.92036	13.705	0.196569	21.2311	0.61603
				301	0.189	B	LVEELEDAC301DKFEVAK	8.99175	0.603064	8.27531	0.300295	14.9095	0.344199	LVEELEDAC301DKFEVAKER	13.0426	1.25827	16.0485	0.150314	29.4547	0.424985
MSMEG_5943	MSMEG_5943	3-alpha,7-alpha, 12-alpha-trihydroxy-5-beta-cholest-24-enoyl-CoA hydratase	3	187	0.033	B	LC187GDRNPLHSDPTFAK	13.5918	0.974001	10.6112	0.425473	20.5555	0.337034
				214*	0.068	B	AAGFDRPILHGLC214TYGIGC220K	23.8775	0.340664	30.5272	0.228548	49.375	0.178998
				220	0.06	B
MSMEG_6002	MSMEG_6002	CoA-transferase	2	107	0.068	B	C107GLQAAAQRLPFLPIR	-0.703353	12.5126	26.9292	0.293105	27.5828	0.246436
MSMEG_6008	fadA6b	Acetyl-CoA acetyltransferase	3	55	0.034	B	SIFDRVDVDPGAVDDVIVGC55VDAIGGQAGNIGR	6.40607	1.03375	4.02062	1.19159	10.4267	0.598405
MSMEG_6026	MSMEG_6026	3-hydroxybutyrate DH	2	22	0.036	B								KALVTGAASGIGAAC22VR	1.62972	2.82095	8.62764	0.107359	10.2574	0.210299
				170	0.02	B	VTALEGGPHQVTSNC170INPGYVR	4.63996	0.944851	5.53498	0.239184	9.72766	0.598035	VTALEGGPHQVTSNC170INPGYVR	2.10314	0.766209	7.19326	0.119305	10.2349	0.195573
MSMEG_6039	kshB	3-ketosteroid-9-alpha-hydroxylase reductase subunit	8	66	0.051	B	C66YSLSSSPTTDDRLTVTVKR	14.6832	0.77107	16.493	0.22755	29.0222	0.482721	C66YSLSSSPTTDDRLTVTVKR	8.65595	1.01826	35.1544	0.14814	47.2427	0.16936
MSMEG_6179	acsA	Acetyl-coenzyme A synthetase	21	369*	0.029	B	INVAYNC369VDRHVEAGNGDR	6.68951	0.649737	7.3391	0.148646	11.1153	0.400434
				407*	0.302	E	SITYAELKDEVC407K	4.08067	1.02676	5.59145	0.285596	9.94238	0.548226	SITYAELKDEVC407K	6.48298	1.68833	13.3425	0.127825	17.4695	0.307884
				856	0.077	B	ISTAEVESALVGHAGVAEAAVVGASDDTTGQAIC856AFVILK	5.56402	1.26709	9.90305	0.129953	16.0556	0.292842
MSMEG_6284	MSMEG_6284	Cyclopropane fatty-acyl-phospholipid synthase	5	311	0.028	B	LRTGGLLLNHC311ITRPDNR	8.72767	0.532894	17.3067	0.138657	23.1287	0.284526
MSMEG_6391	accD4b	Methylmalonyl-CoA carboxyltransferase	3	167*	0.016	B	C167AGGAVYSPIQTDLLVAVR	5.21238	1.46273	12.8257	0.195989	14.9786	0.523805
				349*	0.018	B	FC349DSYNLPLVFVVDTPGAMPGVAEEKGGIIK	4.47127	0.417928	7.0731	0.563032	10.4735	0.34712
MSMEG_6393	fadD32	Acyl-CoA synthase	3	84	0.03	B	LQQVTQPGDRVAILC84PQNLDYLVAFFGALYAGR	0	2.36734	0	1.3735	0	1.36932
				126*	0.042	B	LHAVLDNC126HPSAILTTTEAAEGVR	6.84058	1.89793	8.84878	0.641914	14.0057	0.605191
MSMEG_6409	MSMEG_6409	Acyltransferase	1	104	0.178	B	HSGAPSFEQAC104EYLK	6.92849	0.54438	12.7006	0.308726	17.3779	0.180119	HSGAPSFEQAC104EYLK	7.29401	0.445148	12.7146	0.0988838	21.5622	0.149825
MSMEG_6423	glpQ1	Glycerophosphodiester phosphodiesterase	4	52	0.029	B	GASADRPEHTLAAYDLALQEGADGLEC52DVR	25.2086	0.949374	27.191	0.228725	46.7514	0.25729	GASADRPEHTLAAYDLALQEGADGLEC52DVR	8.20076	1.38859	51.9515	0.0228086	60.0737	0.187238
				64*	0.02	B								DGHLVC64VHDR	8.77152	2.15283	47.369	0.108853	55.6071	0.131262
MSMEG_6597	MSMEG_6597	Hydrolase of the alpha/beta superfamily protein	3	45	0.036	B	NSPAC45SR	14.003	0.562982	16.2194	0.377114	28.4871	0.410369
MSMEG_6791	MSMEG_6791	3-hydroxyacyl-CoA DH	1	107	0.274	B	VC107ASARPDTIIGTNTSTIPVKVLVDAVTHPER	-1.0762	-5.97974	10.1414	0.544459	10.9459	0.254173
Metabolism of carbohydrates
TCA cycle
MSMEG_0417	MSMEG_0417	Fumarate reductase	12	59*	0.083	B								C59GSC62SAEINGRPR	3.434	271.994	70.8796	0.0823374	66.5485	0.0891459
				62*	0.024	B
MSMEG_0418	sdhA	Succinate DH	6	583	0.136	B	NTLLVC583R	5.75305	1.32125	10.3543	0.437585	14.1162	0.631268	NTLLVC583R	13.1123	0.38604	18.2474	0.101374	32.227	0.153673
MSMEG_0903	lpdA2	Dihydrolipoyl DH	4	351	0.049	B	ATFC351QPQVASFGLTEEQARDEGYDVK	4.09304	0.75913	6.02929	0.228374	10.4197	0.461854	ATFC351QPQVASFGLTEEQARDEGYDVK	5.86016	0.521907	13.0232	0.112351	21.5638	0.173728
				453	0.021	B	NVHTHPTLSEALQEC453FHGLAGHMINF	0.816751	1.44751	3.64631	0.348838	4.95362	0.889664	NVHTHPTLSEALQEC453FHGLAGHMINF	3.74814	1.94327	5.75057	0.50686	14.3886	0.798279
MSMEG_0911	aceA	Isocitrate lyase	3	191	0.141	B	KC191GHLGGK	11.2542	0.424986	8.48425	0.153121	20.808	0.293037	KC191GHLGGK	11.0261	0.439101	22.3384	0.0627746	33.7386	0.118476
				268 (+MSH)	0.019	B	VKNGLEPC268IAR	11.3598	0.648941	12.748	0.259124	20.3054	0.352438	EGFFRVKNGLEPC268IAR	12.8461	1.23536	24.7655	0.0861777	37.6116	0.255954
MSMEG_1112	MSMEG_1112	aconitate hydratase	5	625	0.464	E								NTTFSVC625HR	20.1841	0.880141	23.2258	0.358416	43.4099	0.209892
MSMEG_1654	icd2	Isocitrate DH	2	324	0.052	B	C324HEHRPELAMVDSAK	7.3519	0.72758	7.90436	0.395246	15.4572	0.396816	C324HEHRPELAMVDSAK	11.706	0.786427	15.7245	0.117427	27.4305	0.251082
				395*	0.025	B	MYQEMINFC395K	2.81336	2.13557	11.5316	0.293349	13.0062	0.373917	MYQEMINFC395K	5.99759	0.900824	18.2549	0.201397	25.4155	0.207318
MSMEG_1669	sdhB	Succinate DH	12	77*	0.121	B	SC77AHGVC82GSDAMR	5.91333	3.72282	62.0636	0.196298	58.2777	0.12807	SC77AHGVC82GSDAMR	10.0861	1.21363	65.3842	0.109318	75.5459	0.0498194
				82*	0.097	B
				236*	0.033	B	TTFNC236TEAC240PR	6.44556	0.696695	50.3488	0.105373	60.481	0.123296
				240*	0.034	B
MSMEG_1670	sdhA2	Succinate DH	7	133	0.16	B	AC133YAADR	9.79599	0.504978	16.2791	0.253049	24.22	0.288255
				353	0.054	B	ELVPVYPTC353HYVMGGIPTTVNGQVLR	5.99904	1.76272	22.5017	0.30175	26.9289	0.374406	TYLGVDPVKELVPVYPTC353HYVMGGIPTTVNGQVLR	7.24632	1.30412	41.3514	0.254816	47.8622	0.112551
				385	0.024	B	DNTNVIPGLYAAGEC385AC387VSVHGANR	15.4526	0.960026	31.0497	0.183914	35.1226	0.299755
				387*	0.048	B
MSMEG_3143	acnA	Aconitate hydratase	5	99	0.027	B	VIMQDFTGVPC99IVDLATMR	3.67274	1.06619	12.6626	0.514229	15.0988	0.347351
MSMEG_3640	glcB	Malate synthase G	4	402	0.144	B	MHGPDEVAFTC402ELFSR	4.43214	3.45699	9.02432	0.593483	12.9341	0.322398	MHGPDEVAFTC402ELFSR	5.07618	0.848367	11.4982	0.228059	21.5765	0.295317
				612*	0.044	B	WIDAGVGC612SKVPDIHDVALMEDR	12.7819	0.528632	9.73067	0.246409	20.8914	0.335711
MSMEG_4283	sucB	2-oxoglutarate DH, E2 component, dihydrolipoamide succinyltransferase	1	547	0.038	B	SVC547YLPLTYDHR	3.96735	0.731252	8.00649	0.387504	12.0211	0.491412	SVC547YLPLTYDHR	7.77074	0.834091	16.3404	0.0587103	24.2108	0.206347
MSMEG_4323	aceE	Pyruvate DH E1 component	1	289*	0.119	B	GLIQVAANEALDNLTFVINC289NLQR	2.07515	-9.16102	13.389	1.09428	6.19786	0.886353
MSMEG_4645	orB	Alpha oxoglutarate ferredoxin oxidoreductase, beta subunit	4	59*	0.029	B	ENIAFVSGIGC59SSRFPYYLETYGFHSIHGR	10.0688	0.911067	9.43481	0.393397	20.9492	0.299438
				208*	0.023	B	GAALVEIMQDC208PIFNDGSFDALRK	6.31636	1.19128	7.02905	0.594019	14.1605	0.679024
MSMEG_4646	MSMEG_4646	2-oxoglutarate ferredoxin oxidoreductase subunit alpha	2	388*	0.013	B	SPSDC388FDIAVEAAR	3.63595	1.75338	9.81702	0.383696	10.732	0.769155	SPSDC388FDIAVEAAR	2.51326	0.873064	9.27882	0.239069	15.4871	0.21434
MSMEG_5049	kgd	Multifunctional 2-oxoglutarate metabolism enzyme	6	525	0.023	B	FSLEGAETVIPMMDAVIDQC525AEHGLDEVVIAMPHR	1.25056	16.5337	8.32715	0.248158	9.57771	0.69487
				695* (+MSH)	0.026	B	SSEYC695TDVAK	4.6023	0.708636	4.5819	0.439238	9.37671	0.536161	SSEYC695TDVAK	6.30909	0.278094	8.67051	0.329296	16.6327	0.122222
MSMEG_5524	sucD	Succinyl-CoA ligase [ADP-forming] subunit alpha	1	135*	0.033	B	TRIIGPNC135PGIITPGEALVGITPNNITGK	5.12036	0.635952	8.83018	0.199185	12.5536	0.271652
MSMEG_5525	sucC	Succinyl-CoA ligase [ADP-forming] subunit beta	2	117	0.012	B	TYLAMC117SVEGGMEIEEVAATKPER	-0.592557	23.1616	9.85986	0.574341	9.23659	0.440868	TYLAMC117SVEGGMEIEEVAATKPER	0.592795	1.77068	12.5969	0.332842	13.2314	0.0936359
MSMEG_5672	gltA	Citrate synthase	1	240*	0.028	B	ALDMLLILHADHEQNC240STSTVR	2.98446	3.008	6.60898	0.615656	10.7486	0.409333	ALDMLLILHADHEQNC240STSTVR	4.13884	0.782661	9.80618	0.145307	16.1428	0.232668
MSMEG_5676	citA	Citrate (Si) synthase	3	143* (+MSH;+Cys)	0.646	E	TIDEC143PTVTAR	14.2334	0.475209	4.83151	0.225154	19.0278	0.395489	TIDEC143PTVTAR	7.53667	0.728755	12.9659	0.135497	20.5026	0.210703
Pentose phosphate pathway
MSMEG_0777	fgd	F420-dependent glucose-6-phosphate DH	2	195	0.025	B	AGDGFIC195TSGKGEELYAEKLIPAVK	6.66155	0.729565	6.43847	0.227311	13.0768	0.468503	AGDGFIC195TSGKGEELYAEK	7.78556	0.553803	14.2013	0.125139	22.1244	0.148092
MSMEG_3066	rpe	Ribulose-phosphate 3-epimerase	2	64	0.015	B	VTDTPMDC64HLMIENPER	10.3765	0.764533	9.96122	0.282294	18.9197	0.461383	VTDTPMDC64HLMIENPER	3.80955	1.33096	18.4089	0.16754	22.4152	0.10654
MSMEG_3102	tal	Transaldolase	1	91*	0.052	B	TVTTDDVRNAC91DLLAKEYEASDGVDGR	5.91669	0.309853	8.54819	0.101327	15.9081	0.189034	NAC91DLLAKEYEASDGVDGR	5.81389	0.945675	15.5164	0.0796787	21.3303	0.217588
MSMEG_3272	MSMEG_3272	Ribose 5-phosphate isomerase	3	146	0.428	E	SAEKVQAIC146GYEPATS	11.7026	1.63543	8.68479	0.734425	11.7026	1.26138
MSMEG_4684	MSMEG_4684	Ribose 5-phosphate isomerase	2	32*	0.144	B	NGHEPIDC32GAYEYDADDDYPAFC47IAAAEK	11.6509	0.817835	20.4594	0.147045	31.3703	0.388514	TIIAHLEKNGHEPIDC32GAYEYDADDDYPAFC47IAAAEK	18.1341	0.666331	34.3949	0.0992166	49.438	0.125871
				47*	0.013	B
Glycolysis/gluconeogenesis
MSMEG_0154	pyk	pyruvate kinase	9	448	0.047	B								ALLSMGAC448HPGDVVVVVSGSR	14.0152	0.901316	16.5818	0.151554	30.597	0.319076
MSMEG_0255	pckG	Phosphoenolpyruvate carboxykinase [GTP]	8	49*	0.088	B	LC49AHLVEAGTFQK	6.85998	0.871395	9.76592	0.258087	15.3922	0.430862	LC49AHLVEAGTFQK	5.05755	0.956922	22.9485	0.16218	29.3366	0.114343
				89*	0.02	B	TFIC89TEREIDAGPTNNWMDPAEMR	3.15518	0.733611	6.4921	0.156631	10.2799	0.225484	TFIC89TEREIDAGPTNNWMDPAEMR	7.93417	1.43011	20.7012	0.138872	26.2474	0.239353
				273*	0.07	B	LISPENKAYFIAAAFPSAC273GK	9.42271	0.701791	16.2962	0.168061	26.8924	0.350743
MSMEG_0752	fbaA	Fructose-bisphosphate aldolase	3	332	0.039	B	VVEAC332NDLHSAGR	5.27666	0.804607	5.42843	0.257709	9.07085	0.519155	VVEAC332NDLHSAGR	6.97694	1.36464	13.7874	0.183437	20.7644	0.251126
MSMEG_0935	gpmA	2,3-bisphosphoglycerate-dependent phosphoglycerate mutase	1	149	0.204	E	YADIDGGPLTEC149LKDVVER	20.034	0.368658	7.27119	0.22341	27.8626	0.27255	YADIDGGPLTEC149LKDVVER	9.94235	0.4295	13.5549	0.0896595	21.9509	0.135148
MSMEG_0970	MSMEG_0970	Phosphoglycerate mutase	2	146	0.016	B	AAGHEAVC146VSHQLPVETLRR	10.5552	0.48781	13.3599	0.275107	21.5431	0.377885
				176	0.036	B	LC176NLASITSFTFDDDRLIR	8.58961	0.564527	12.3872	0.461344	20.0021	0.455771
MSMEG_1547	pduC	Glycerol dehydratase large subunit	7	156	0.095	B	TPANQAHC156TSAR	12.1829	0.655782	20.6322	0.120621	31.01	0.317168	TPANQAHC156TSAR	8.34586	0.688366	37.5095	0.0361644	46.4785	0.109898
				168	0.09	B	DNPLQVAC168EAAEASLR	11.0669	0.798392	19.2649	0.32805	31.6105	0.288155	DNPLQVAC168EAAEASLR	4.94856	0.956784	32.6315	0.0230469	37.58	0.150108
				342*	0.104	B	AVAAENLIASAVDLEC342ASGNDQSFSHSPMRR	15.3591	0.230784	7.90317	0.473617	20.6289	0.228271	AVAAENLIASAVDLEC342ASGNDQSFSHSPMR	12.4099	0.627052	21.3895	0.211534	33.1392	0.0944525
MSMEG_2412	pyc	Pyruvate carboxylase	12	256	0.122	B	VVELAPAPNLSDELRQQIC256ADAVAFAR	-3.82348	-1.60376	9.53276	0.937653	6.3037	0.722971
				289	0.044	B								GHHVFIEC289NPR	9.75565	1.69932	32.8951	0.17287	41.9018	0.261194
				340*	0.019	B	GAAMQC340R	2.53462	1.19034	9.3817	0.340603	12.1558	0.534544	GAAMQC340R	4.05116	0.664978	18.6658	0.182788	25.3623	0.112285
				793	0.406	E	AVC793DLEPYWEAVRK	-1.96127	-2.17015	8.48826	0.135641	5.71286	1.0124
MSMEG_3086	tpiA	Triosephosphate isomerase	3	93	0.044	B	LGC93TFVIVGHSERR	2.6515	0.963042	4.53956	0.432458	5.32873	0.45466	LGC93TFVIVGHSER	8.99031	1.04444	24.8151	0.105213	35.6172	0.283248
				131*	0.025	B	HGLTPIVC131IGEQLEVR	0.777036	1.54342	6.54187	0.279337	6.24383	0.493393	HGLTPIVC131IGEQLEVR	1.90902	4.43872	9.60242	0.0966273	10.3446	0.291129
				192 (+MSH)	0.066	B	VAGAADAQEVC192K	2.04343	0.983142	5.16076	0.411585	5.11226	0.490723	VAGAADAQEVC192K	2.0549	4.29416	11.0358	0.262228	13.0907	0.290287
MSMEG_3227	pyk2	Pyruvate kinase	3	9*	0.018	B	GKIVC9TLGPATSTDETVR	10.5627	0.540607	10.1105	0.32415	20.6383	0.41128	GKIVC9TLGPATSTDETVR	8.74539	0.455741	21.2499	0.0195413	30.4388	0.144461
				98	0.464	E	ITVEDC98EGTHDR	6.17305	0.518705	11.0036	0.272018	17.3595	0.352036	ITVEDC98EGTHDR	8.51243	0.406447	28.7546	0.163848	36.6921	0.0181874
				143*	0.021	B	LLVDDGKVALKVEEVDGDDVVC143TVTEGGPVSNNK	5.81752	0.824411	10.6095	0.160232	16.8497	0.373897	VALKVEEVDGDDVVC143TVTEGGPVSNNK	11.9019	0.657468	14.4874	0.0914535	26.044	0.191301
MSMEG_5239	glpX	Fructose-1,6-bisphosphatase	6	169	0.033	B	KASVSDITVC169ILDRPR	2.97417	0.746085	6.80247	0.452692	9.94826	0.51055	ASVSDITVC169ILDRPR	6.91249	0.725028	14.1563	0.283141	21.2469	0.166298
				205	0.033	B	LISDGDVAGAISAC205RPDSGTDLLAGIGGTPEGIITAAAIR	12.5058	1.08617	13.7249	0.92663	23.935	0.434576
				232	0.059	B	C232MGGEIQATLAPTDDEERQK	4.35808	1.00968	13.0801	0.299558	16.3241	0.538529	C232MGGEIQATLAPTDDEERQK	5.66605	2.14252	23.8744	0.169923	29.4151	0.248531
				297	0.064	B	FFGGGC297TTQSIVMR	4.54121	1.05219	12.8668	0.363668	16.4911	0.513352	FFGGGC297TTQSIVMR	7.0316	0.832615	21.7261	0.19868	27.2889	0.169225
MSMEG_6229	glpK	Glycerol kinase	5	17*	0.021	B	C17MIFDHDGAEVGR	7.3579	0.609701	11.2202	0.162295	17.6374	0.287673	C17MIFDHDGAEVGR	4.76633	1.54203	19.1397	0.196388	23.9061	0.17459
				390	0.018	B	ATLESIC390YQSR	0.963743	2.36483	11.0977	0.424478	13.9539	0.31099
MSMEG_6648	pyc2	Pyruvate carboxylase	11	293	0.049	B	GHHVFIEC293NPR	8.50576	0.931361	18.0538	0.30622	27.4833	0.43983
				1032	0.052	B	TVMC1032ILNGQLRPVLVR	2.30501	2.00434	6.66572	0.421067	7.98884	0.501193
MSMEG_6756	glpK2	Glycerol kinase	4	18*	0.022	B	C18IVYDHHGR	4.26422	0.565897	6.44663	0.442206	10.455	0.266022	C18IVYDHHGR	13.4435	0.882332	10.3211	0.980376	21.3217	0.0857172
				263	0.02	B	C263TFGTGSFVLLNTGKDIVR	6.20484	0.570456	7.6905	0.266278	12.5514	0.335733
MSMEG_6759	glpK3	Glycerol kinase	4	294 (+MSH)	0.022	B	NGLLTTVC294YR	10.732	0.735934	8.89031	0.352625	16.7846	0.413818	NGLLTTVC294YR	9.8904	1.2325	19.8608	0.21574	29.7512	0.248659
				389 (+MSH)	0.017	B	ATLESIC389YQSRDVAEAMEADSGVHLDVLK	5.67173	1.25514	6.57249	0.473932	12.2247	0.409412	ATLESIC389YQSR	6.63064	0.731145	12.5362	0.161257	20.6913	0.229632
MSMEG_6761	MSMEG_6761	Glycerol-3-phosphate DH	3	100	0.045	B	SLVLNTLC100PHLAR	9.90467	1.31431	7.94256	0.280991	14.3611	0.747583
				192	0.056	B	TAAHFGAVC192ANSTR	5.61008	0.408622	6.40236	0.259149	12.2689	0.309964	TAAHFGAVC192ANSTR	6.35132	0.381829	11.5545	0.0950615	19.5688	0.154292
				402	0.314	E	AVPSSC402TERVPLLGADGYPAAWNAR	6.88035	0.422928	8.50799	0.205415	14.7545	0.105265	AVPSSC402TERVPLLGADGYPAAWNAR	4.63259	17.3672	16.059	0.489276	23.711	0.0887652
Other
MSMEG_0313	edd	6-phosphogluconate dehydratase	4	45*	0.118	B	LAC45ANLAHGFAATEPADKEALRR	13.1913	0.183378	14.5828	0.276442	25.1805	0.0846063
MSMEG_0386	MSMEG_0386	NAD dependent epimerase/dehydratase family protein	4	194 (+MSH)	0.318	E	WDPVGPNGEHAVPLPSC194ASR	7.52302	0.691802	10.6988	0.128642	19.6274	0.280216	WDPVGPNGEHAVPLPSC194ASR	0.746117	-38.9656	20.9299	0.329687	23.8131	0.12547
				299	0.056	B	C299LDIGSGVGSSIHALAQK	18.0088	0.628282	17.2667	0.241081	28.5102	0.358513
				321	0.077	B	VAGIC321GAPTPK	25.5014	0.0631638	20.1115	0.261753	37.3432	0.186487
				342	0.039	B	AASC342DIEPAR	6.55361	-26.8038	14.0098	0.211766	18.8028	0.681944
MSMEG_0504	MSMEG_0504	Carbohydrate kinase	5	71	0.48	E	LGAHTALVTELGDDPIGC71IVAR	8.75156	0.780278	18.3447	0.193152	25.9017	0.144164	LGAHTALVTELGDDPIGC71IVAR	7.65997	0.571728	17.2029	0.15004	25.7134	0.114332
MSMEG_0898	MSMEG_0898	Ketose-bisphosphate aldolase	3	165	0.035	B	FVANTGVDC165LAVAVGNVHGSYR	1.38281	1.26019	13.6935	0.231345	17.1325	0.243461
MSMEG_0946	MSMEG_0946	NAD dependent epimerase/dehydratase family protein	3	197	0.071	B	YLAGPVVPC197VVGHDAR	12.9076	0.37562	11.1799	0.457538	22.8671	0.404587
MSMEG_1707	MSMEG_1707	HAD-superfamily hydrolase, subfamily IA, variant 3	1	159	0.019	B	VC159AVFEDAHLGILAAR	10.0389	0.459852	6.841	0.58345	17.9932	0.165464	VC159AVFEDAHLGILAAR	8.72483	0.4441	12.0716	0.0610682	20.7964	0.217937
MSMEG_1836	manA	mannose-6-phosphate isomerase	1	331*	0.018	B								HDGPQLLLC331TEGSLK	6.69873	0.443994	11.6985	0.107237	18.607	0.21156
MSMEG_2471	MSMEG_2471	pyruvate DH subunit alpha	4	391	0.37	E								FAQDSDAGRLC391VAAAQR	5.33662	1.72075	22.1136	0.318931	29.513	0.274851
MSMEG_2512	MSMEG_2512	L-lactate 2-monooxygenase	5	280	0.015	B	AKDEGVDGIYC280SNHGGR	13.4209	0.661484	18.5188	0.143956	30.9185	0.349704	AKDEGVDGIYC280SNHGGR	4.26287	1.10683	28.9163	0.357665	41.1443	0.166441
MSMEG_3257	xylB	Xylulokinase	7	16	0.039	B	TITAVGGLDDVEAVSVGAQQHGMVC16LNSSGQVVR	1.62289	1.506	10.0553	0.369603	15.0255	0.141223	IVVC16DADSGSVVR	9.17996	0.747378	38.5995	0.165706	48.3023	0.0817488
MSMEG_3263	MSMEG_3263	Xylulose kinase	6	157	0.036	B	LTGEYVMDHHTASQC157DPLYATR	-4.812	-2.36618	17.5962	0.23748	19.2294	0.42017	LTGEYVMDHHTASQC157DPLYATR	5.39436	1.10608	25.2836	0.0795526	34.0202	0.330931
MSMEG_3605	MSMEG_3605	Sorbitol DH	7	103*	0.04	B	VAVEPQHPC103RR	30.1381	0.156571	27.5234	0.14123	57.2946	0.0647932	VAVEPQHPC103RR	14.5521	0.325801	34.8702	0.0318266	49.4223	0.12758
MSMEG_4270	adoK	Adenosine kinase	3	159	0.02	B	NISLAEVVATHGKPDLVIVGANDPDAMFGHTEEC159R	5.84069	0.815929	3.9126	0.322743	8.30138	0.372335
MSMEG_4916	glgE	Alpha-1,4-glucan:maltose-1-phosphate maltosyltransferase	2	16*	0.426	E	IGIDDVAPVVSC16GRYPAK	16.5013	0.6654	15.3302	0.227563	37.7549	0.307393	IGIDDVAPVVSC16GRYPAK	10.6541	0.170099	25.37	0.062826	38.7733	0.0476421
MSMEG_4918	glgB	1,4-alpha-glucan branching enzyme GlgB	1	663	0.013	B	FGNDGSMLAC663VINFAGSEHSQYR	3.63912	5.13431	10.1074	0.46129	13.2291	0.613058	FGNDGSMLAC663VINFAGSEHSQYR	-0.180548	-8.4115	10.721	0.224817	10.5405	0.299202
MSMEG_5728	MSMEG_5728	Allantoinase	3	256*	0.033	B	MLSVGLHC256R	10.4519	0.732291	7.25846	0.472297	17.2501	0.490588
MSMEG_6021	xylA	xylose isomerase	2	177	0.066	B								YREAMDLLC177QYVIDQGSGLR	-1.36893	53.0625	19.1666	0.148841	20.6061	0.185309
MSMEG_6239	MSMEG_6239	1,3-propanediol DH	5	105*	0.05	B	AHGC105DVLIALGGGSVIDAAK	14.8818	0.855375	7.25782	0.515351	20.4426	0.327343	AHGC105DVLIALGGGSVIDAAK	7.42028	1.18491	15.0942	0.27889	22.862	0.290444
MSMEG_6507	glgX2	Glycogen operon protein GlgX homolog	6	89	0.24	B	C89NPNKLVLDPYAK	6.99077	0.630918	13.407	0.388624	17.4137	0.417344
MSMEG_6752	MSMEG_6752	Glucanase	4	290	0.211	B	RPGESDGAC290NGHPSAGTFVSQYAIDLAR	-3.60733	6.8276	74.4849	0.126453	71.0181	0.167405	RPGESDGAC290NGHPSAGTFVSQYAIDLAR	4.24561	0.997966	72.1593	0.0484067	76.405	0.0172519
Electron transport
MSMEG_0110	pntA	NAD(P) transhydrogenase subunit alpha	1	248	0.021	B	EAALYAEQC248KDVDIIITTALIPGRPAPR	1.6959	9.84891	9.74526	0.432144	10.3997	0.0918796
MSMEG_3621	ndh	Membrane NADH DH NdhA	2	270	0.044	B	RIESAC270K	5.22736	0.869545	6.72798	0.459454	12.7638	0.628822	RIESAC270K	19.975	0.639433	13.8577	0.0563005	34.6086	0.389184
				392	0.096	B
MSMEG_3663	MSMEG_3663	FAD-dependent oxidoreductase	5	191	0.203	B	AQVNSPTYQAGLFSADTC191AIVHPAK	4.63623	2.11354	8.63224	0.405654	12.7127	0.504304	AQVNSPTYQAGLFSADTC191AIVHPAKLALELAR	10.7456	0.147423	15.185	0.341861	24.6052	0.207892
				207	0.019	B	AC207TEAGVQIYEHTTAR	5.87141	0.615945	8.90747	0.212123	14.4677	0.367264	AC207TEAGVQIYEHTTAR	3.20497	-43.0366	17.0696	0.212172	19.9495	0.559233
MSMEG_4083	MSMEG_4083	Oxidoreductase	2	466	0.257	B	RAFSSTSGPTPTPNDPANC466DGAHA	8.39121	0.890467	3.58787	1.2145	14.1284	0.743597	RAFSSTSGPTPTPNDPANC466DGAHA	-2.50736	5.69856	17.4065	0.208123	20.4706	0.370085
MSMEG_4262	MSMEG_4262	Ubiquinol-cytochrome c reductase iron-sulfur subunit	4	333*	0.02	B	VC333SHLGC338PSSLYEQQTYR	5.15588	0.375418	80.3983	0.0323986	84.3428	0.0370839	VC333SHLGC338PSSLYEQQTYR	3.76039	0.916979	86.9648	0.0293216	91.2675	0.0259576
				338*	0.065	B
				352*	0.012	B	ILC352PC354HQSQFDALEFAKPIFGPAAR	9.4023	0.690564	35.9095	0.0772347	45.1004	0.201586	ILC352PC354HQSQFDALEFAKPIFGPAAR	7.6528	1.36816	48.4492	0.0961648	56.102	0.0637715
				354*	0.049	B
MSMEG_5022	MSMEG_5022	FAD-dependent oxidoreductase	3	360	0.013	B	AVVIGSNNSAHDIC360K	8.64544	0.725049	6.36089	0.256189	13.6469	0.422057	AVVIGSNNSAHDIC360K	4.45017	1.51067	20.3739	0.244514	24.8001	0.17354
MSMEG_5055	MSMEG_5055		3	139	0.032	B								C139FEIERR	12.1578	2.27097	17.2806	0.376828	25.1747	0.335009
MSMEG_5835	MSMEG_5835	KsdD-like steroid DH MSMEG_5835	3	531*	0.019	B	SLEGTFLGGC531IFSGR	-6.52426	-0.519238	19.6979	0.227427	14.4627	0.162244	SLEGTFLGGC531IFSGR	8.59359	0.905365	15.6406	0.182229	23.2272	0.15996
MSMEG_6312	MSMEG_6312	Cytochrome P450	5	366*	0.023	B	GAHFC366LGAPLAR	9.96755	0.377166	6.36153	0.299902	13.7125	0.247165
ATP-proton motive force interconversion
MSMEG_4936	atpD	ATP synthase subunit beta	2	64	0.047	B	C64ISMQPTDGLVR	4.66008	0.681092	5.65444	0.231891	10.032	0.4231	C64ISMQPTDGLVR	6.51015	0.986838	13.5694	0.207237	16.2124	0.193106
MSMEG_4937	atpG	ATP synthase gamma chain	1	89*	0.068	B	GLC89GAYNANVLR	5.67912	0.834517	10.2409	0.252196	15.6506	0.46549
MSMEG_4938	atpA	ATP synthase subunit alpha	4	182	0.069	B	TAVC182VDTILNQR	4.84482	0.757811	8.53909	0.328587	11.4955	0.455992	TAVC182VDTILNQR	4.53867	0.955419	16.7468	0.176332	22.4755	0.155009
				204*	0.018	B	C204VYVAIGQKGTTIASVKR	4.02968	0.543425	8.43694	0.451989	12.1864	0.385337	C204VYVAIGQK	8.04232	0.562838	16.9162	0.140551	25.5058	0.127559
				312	0.051	B	C312AKLSDELGGGSMTGLPIIETK	10.2452	1.56479	12.2541	0.603635	22.1255	0.32224
MSMEG_2391	ppk	Polyphosphate kinase	5	507	0.019	B	RYC507HIGTGNYNPK	2.71976	1.39146	14.5479	0.382019	16.949	0.410721	RYC507HIGTGNYNPK	5.767	0.747702	19.4892	0.0587201	25.2562	0.178943
				621*	0.038	B	GIC621ALRPGVPGYSDNITVR	7.17997	0.170088	11.8981	0.409918	15.8993	0.386402
Other Energy metabolism
MSMEG_0719	MSMEG_0719	Flavohemoprotein	3	136	0.215	B	GAADAEESPAYC136DGTVVETHR	5.19565	0.986632	3.15163	1.27616	17.3236	0.3983
MSMEG_1352	lipG	Hydrolase	1	50	0.112	B	TEFC50EKLVDQGLR	3.78287	1.59816	6.02623	0.543967	9.12438	0.645205
MSMEG_1830	cofD	2-phospho-L-lactate transferase	4	129	0.101	B	AGYPLSQVTEALC129KR	6.0885	0.950571	9.43489	0.51809	20.9596	0.436026
MSMEG_1984	MSMEG_1984		6	272	0.034	B								ALDC272GHYLPEEQPEEIVAEMR	14.5834	0.735068	26.6485	0.0642955	41.2319	0.169633
MSMEG_2074	MSMEG_2074	Alpha/beta hydrolase	6	85	0.026	B	AGHHVIYC85NSR	-1.7847	-2.5473	12.1849	0.900431	11.6615	0.421452
				282	0.122	B	WLDPTVDPNDRKPGTC282YLGDPQVVNNSPVGLAR	8.36507	0.406038	9.69204	0.239436	17.723	0.201849
				341	0.072	B	AGPDIAVPALVIGNLADDAC341TPSHTR	6.63227	0.618452	11.7781	0.347153	19.1899	0.248824	AGPDIAVPALVIGNLADDAC341TPSHTRR	4.80732	1.15671	32.2565	0.017738	38.0497	0.156772
MSMEG_2517	bphD	Alpha/beta hydrolase	1	58	0.022	B	VVC58PDHPGYGHSPLPALPVTQER	11.4635	0.245167	11.2074	0.282826	20.2926	0.315975
MSMEG_2528	MSMEG_2528	Glycerate kinase	3	36	0.095	B	EGVHSVFPDAEC36VGVPMADGGEGTVDAVVDALAGER	5.97216	1.23861	2.53191	0.330553	8.10376	0.923108
				370	0.091	B	ATAEVC370R	9.47702	0.634209	7.66745	0.317488	15.2804	0.399041	ATAEVC370R	12.128	1.21702	16.9841	0.151799	28.8436	0.338279
MSMEG_3676	MSMEG_3676		7	105*	0.034	B								IRQYSLC105GDPAAGTYR	-2.09128	-48.3319	34.2785	0.151126	32.1872	0.0637655
MSMEG_3962	MSMEG_3962	L-lactate 2-monooxygenase	4	288	0.016	B	RAVDSGVDGIYC288SNHGGR	11.0876	0.612964	16.3013	0.119288	25.9222	0.297472	AVDSGVDGIYC288SNHGGR	9.6148	0.481757	28.5699	0.0575979	38.9061	0.104218
				305	0.033	B	QANGGLPALDC305LPEVVK	8.58429	0.910113	22.4606	0.668044	32.5835	0.0752713
MSMEG_4707	MSMEG_4707	Alpha/beta hydrolase fold protein	4	237	0.046	B	VTVPALVIHGDADATTPLQNC237GER	-2.81859	-1.66248	17.5826	0.934481	16.7367	0.277689
Metabolism of nucleotides
MSMEG_0678	dcd	Deoxycytidine triphosphate deaminase	2	150	0.041	B	IGQLC150LLR	11.9487	0.405495	0	2	13.3787	0.351861
MSMEG_0759	purA	Adenylosuccinate synthetase	4	136	0.056	B	GIGPC136YQDKIAR	2.79681	0.528007	5.05556	0.633163	7.71164	0.58208	GIGPC136YQDKIAR	3.01255	1.09314	7.28579	0.0622486	10.2983	0.343543
				411	0.064	B	LEELAGAYVSC411IGVGPGRDQTIVR	-2.04736	-2.06074	15.8144	0.376449	13.0273	0.358714
MSMEG_0766	purT	Phosphoribosylglycinamide formyltransferase	2	289	0.106	B	TTGPTGPGVQFC289EPIGHR	0.675958	1.50352	7.66859	0.36074	6.38608	0.760351	TTGPTGPGVQFC289EPIGHRR	10.5223	0.446034	8.85589	0.230618	18.5065	0.2285
MSMEG_1296	MSMEG_1296	uricase	1	38	0.137	B								HEIRDLNVSTC38LR	10.2355	1.26268	26.9113	0.370106	32.6827	0.258149
MSMEG_1602	guaB	Inosine-5'-monophosphate DH	4	120	0.088	B	RSEAGMVTDPVTC120SPDNTLAEVDAMC133AR	11.0969	0.31832	15.1681	0.594323	19.2577	0.128384
				133	0.03	B
				325* (+MSH)	0.079	B	VGVGPGSIC325TTR	19.3429	0.356952	5.45576	0.572249	24.1187	0.348907	VGVGPGSIC325TTR	22.0027	0.57914	11.1169	0.224836	30.3644	0.360108
MSMEG_1603	MSMEG_1603	Uncharacterized oxidoreductase	2	361	0.543	E	AGYC361DLKEFQK	8.38306	0.687418	7.93326	0.149165	16.7414	0.444252	AGYC361DLKEFQK	12.05	0.395335	19.4857	0.11168	33.5366	0.123892
MSMEG_1610	guaA	GMP synthase [glutamine-hydrolyzing]	4	247*	0.038	B	AIGDRLTC247VFVDHGLLR	4.49299	0.778499	15.8441	0.33783	19.6918	0.373796
MSMEG_1920	MSMEG_1920	DeoR family transcriptional regulator	4	288	0.028	B								HLIRDDDVPTVTVTSDTPVAC288QIDGDYVGLR	0.189279	4.67849	29.6808	0.254817	29.8701	0.316139
				317	0.714	E	VVAPPC317SRP	20.0776	0.417833	19.0682	0.228979	36.2462	0.26814	VVAPPC317SRP	11.8045	0.39918	36.0076	0.0545248	47.8121	0.0564363
MSMEG_2299	nrdE2	ribonucleotide-diphosphate reductase subunit alpha	5	170*	0.022	B								GEPVSC170FLLRIEDNMESIGR	10.8461	0.602957	21.2609	0.161696	32.2787	0.128769
				380* (+MSH)	0.021	B								SNPIAGKITHSNLC380SEILQVSTPSEFNDDLSYAK	11.3821	0.792762	34.2251	0.170646	45.6072	0.0898346
				407*	0.014	B								VGKDISC407NLGSLNIAK	11.0827	0.35666	24.8541	0.128024	40.6748	0.120433
MSMEG_2313	nrdF22	Ribonucleoside-diphosphate reductase subunit beta	1	118	0.266	B	SYSNIFSTLC118STAEIDDAFR	-0.570562	-1.98958	11.3255	0.483455	11.2652	0.0923271
MSMEG_2656	pnp	Polyribonucleotide nucleotidyltransferase	3	104	0.077	B	EGRPSTDAILTC104R	8.88202	0.54811	7.22016	0.327052	16.462	0.422229	EGRPSTDAILTC104R	8.37233	0.979379	18.8448	0.161021	27.6699	0.23475
				248 (+MSH)	0.046	B	ALC248AAQQELADR	5.67455	0.618947	7.18617	0.261617	13.2095	0.415138	ALC248AAQQELADR	9.96395	0.873994	16.3956	0.190654	23.8667	0.248082
MSMEG_2964	apt	Adenine phosphoribosyltransferase	1	147	0.216	B	LLGDC147GANVTGAGVVLELEALRGR	4.60712	0.312054	11.2878	0.429041	23.0127	0.229479
MSMEG_3044	pyrC	Dihydroorotase	5	161	0.307	E	MFSDDGVC161VENPLVMRR	16.9977	1.20829	38.3509	0.250115	54.7255	0.402284	MFSDDGVC161VENPLVMRR	12.467	0.586504	12.0494	0.0929614	24.2126	0.305517
				237	0.035	B	VHIC237HASTAGTVELLK	7.52087	2.28149	6.35695	0.875525	12.3968	0.304722
MSMEG_3046	carA	Carbamoyl-phosphate synthase small chain	2	265*	0.018	B	EVLGAGIPLFGIC265FGNQILGR	9.89827	0.645344	5.41693	0.0965795	13.4636	0.539571
				333	0.102	B								FDTPFGTAEVSHTC333ANDGVVEGVR	6.70984	0.660152	13.4815	0.137367	20.4147	0.221446
MSMEG_3047	carB	Carbamoyl-phosphate synthase large chain	14	24	0.286	B	SDLNHVLVIGSGPIVIGQAC24EFDYSGTQAC34R	10.0021	1.0715	23.1367	0.120563	32.6272	0.476	PRRSDLNHVLVIGSGPIVIGQAC24EFDYSGTQAC34R	17.3998	1.53541	40.9314	0.396994	56.4091	0.151882
				34	0.017	B
				154	0.063	B	SRVC154FTMDEVR	7.68075	0.312055	9.11771	0.296469	15.0947	0.1297
				287*	0.087	B	EVGVDTGGC287NIQFAVNPR	5.68587	1.31554	16.1352	0.16252	21.7835	0.476069
				534*	0.095	B	TVDTC534AAEFDAKTPYHYSSYELDPAAETEVAPQTEKPK	6.55544	0.770376	9.93049	0.143061	16.0543	0.402538
				1017	0.116	B	NGIPC1017DEVR	8.21309	1.40934	12.6253	0.519309	21.9273	0.288236	RNGIPC1017DEVRK	6.00274	2.31797	20.9646	0.242765	26.9674	0.183393
MSMEG_3634	guaB2	IMP DH family protein	4	140	0.051	B	AHGAAVVVFEGRPIGLVTEANC140AGVDR	7.42606	0.395098	4.21091	0.549567	13.3227	0.283777	AHGAAVVVFEGRPIGLVTEANC140AGVDR	5.64864	0.265166	7.8974	0.279878	13.546	0.267967
				302* (+MSH)	0.079	B	VGVGPGAMC302TTR	33.3708	0.144355	8.24793	0.290535	44.6089	0.201135	VGVGPGAMC302TTR	8.40294	1.63926	18.1696	0.417467	29.1827	0.391613
				321	0.015	B	MMTGVGRPQFSAVVEC321AAAAR	15.5379	0.242977	12.5566	0.324104	31.9527	0.175485	MMTGVGRPQFSAVVEC321AAAAR	7.79974	0.535448	12.5034	0.051791	20.4614	0.213137
				443	0.051	B	STC443TYVGAANLPELHEK	4.19541	9.21566	2.69668	1.40969	15.054	0.816119	STC443TYVGAANLPELHEK	7.75944	0.990321	8.7058	0.128157	15.3373	0.372589
MSMEG_3746	pyrG	CTP synthase	6	227	0.055	B	C227DRDVPEPLKNK	12.4091	0.839138	12.8023	0.34163	19.5605	0.390124
				348	0.075	B	WVASDDC348ETEHGAAAALSDVHGVLIPGGFGIR	1.21193	1.24232	6.78836	0.361101	7.70132	0.255766	WVASDDC348ETEHGAAAALSDVHGVLIPGGFGIR	5.54565	1.20217	11.1839	0.135669	14.8411	0.344385
MSMEG_5274	purT2	Phosphoribosylglycinamide formyltransferase 2	3	225*	0.1	B	GADGEIATQFC225EPIGHR	6.1475	0.450099	6.23975	0.365649	12.0804	0.378043	GADGEIATQFC225EPIGHR	6.06675	0.915132	15.3032	0.244385	23.3434	0.201138
MSMEG_5427	prs	Ribose-phosphate pyrophosphokinase	3	274	0.225	B	LAEC274GAR	7.9607	0.740775	13.5209	0.13978	20.1904	0.368477	LAEC274GAR	9.43854	0.819838	21.4198	0.0956837	30.736	0.187073
MSMEG_5413	MSMEG_5413	Exopolyphosphatase	4	13	0.027	B	RVGAIDC13GTNSIR	13.6182	0.565772	7.68933	0.478848	21.6751	0.476732	RVGAIDC13GTNSIR	10.033	0.558396	13.625	0.159777	25.3862	0.200388
				176	0.096	B	C176LHSDPPTAEEIADAR	29.7333	0.154593	8.56298	0.290319	37.181	0.181783
				252	0.075	B	VC252DELIGMTKEQR	4.08832	2.87909	11.2483	0.374566	15.3366	0.425827
MSMEG_5515	purH	Bifunctional purine biosynthesis protein PurH	5	282	0.033	B	AAFDHEQTC282VAIIK	6.67839	0.91951	13.3987	0.251901	16.2536	0.401231	AAFDHEQTC282VAIIK	5.0851	1.39907	22.318	0.146422	27.9538	0.192969
				292*	0.039	B	HANPC292GIAISSTSVADAHRK	9.51549	0.670018	20.0054	0.161569	25.8308	0.301866	HANPC292GIAISSTSVADAHR	10.8953	0.859546	34.4051	0.127111	45.2095	0.102912
MSMEG_5798	purM	Phosphoribosylformylglycinamidine cyclo-ligase	6	136*	0.019	B	TVPERVSAIVAGIAEGC136VR	12.292	0.538629	31.3772	0.203425	42.8175	0.259475	TVPERVSAIVAGIAEGC136VR	7.0769	0.626224	45.8469	0.185113	56.3772	0.130858
				241	0.024	B	TLGEELLEPTLIYAKDC241LALAAETQVR	4.15234	2.70727	3.51661	1.05373	4.15234	1.21926
				254	0.043	B	TFC254HVTGGGLAGNLER	5.3459	0.618982	11.2991	0.241927	15.2745	0.383133	TFC254HVTGGGLAGNLER	7.04043	0.669283	17.946	0.238937	25.5472	0.152642
MSMEG_5824	purL	Phosphoribosylformylglycinamidine synthase subunit PurL	13	443	0.159	B	LLGSPHLC443SR	9.20249	0.569716	7.73981	0.149069	15.4188	0.35573
				681	0.02	B	DGLISAAHDLAEGGLIQAVVESALAGETGC681R	14.4219	2.28098	3.56605	1.3553	19.2368	0.57356
MSMEG_5831	purQ	Phosphoribosylformylglycinamidine synthase subunit PurQ	5	113	0.107	B	NAGLHFVC113R	16.1698	0.691417	6.48034	0.608291	21.4519	0.417926	NAGLHFVC113R	5.05416	0.980202	16.8258	0.379287	29.1356	0.223899
				183	0.041	B	DIAGIC183SENRR	10.3764	0.441988	4.90219	0.227683	15.3756	0.354441	DIAGIC183SENRR	7.83777	0.645791	13.2806	0.25651	21.1336	0.20732
MSMEG_5841	purC	Phosphoribosylaminoimidazole-succinocarboxamide synthase	2	104	0.03	B	RLDMLPVEC104VAR	9.62357	0.810838	17.9461	0.290432	23.8538	0.336078	RLDMLPVEC104VAR	7.21972	1.13191	25.9349	0.215395	37.3232	0.252721
MSMEG_5847	purB	Adenylosuccinate lyase	2	291	0.038	B	SC291ERVNGLQVVLR	3.10586	1.20478	9.17986	0.205092	13.4423	0.406121
MSMEG_5852	purD	Phosphoribosylamine--glycine ligase	3	60	0.098	B	EAGIAC60FGPTKDAAR	4.25719	0.807897	6.2486	0.277221	10.9781	0.499632	EAGIAC60FGPTKDAAR	6.27321	1.46006	14.5443	0.193561	22.8335	0.373274
MSMEG_6114	ppa	Inorganic pyrophosphatase	2	94	0.024	B	MTDEAGGDDKLLC94VPAGDPR	15.7942	0.550759	19.2283	0.199193	31.602	0.300731	MTDEAGGDDKLLC94VPAGDPR	10.1131	1.58915	26.4298	0.192608	36.5429	0.209226
Sulfur metabolism
MSMEG_1242	iscS	Cysteine desulfurase	2	171	0.03	B	TAGALC171FIDATQLVGKGNLDVATR	-2.56434	-6.06172	11.081	0.335538	13.3753	0.202575	TAGALC171FIDATQLVGKGNLDVATR	0.422181	4.0477	15.7484	0.254345	17.6897	0.059747
MSMEG_2357	MSMEG_2357	Cysteine desulfurase	4	231	0.054	B	DTAC231VPLLHGGGQER	8.9094	0.736475	12.6445	0.0700326	22.4352	0.349285	DTAC231VPLLHGGGQER	10.8496	0.694337	31.0154	0.133717	38.9311	0.192891
MSMEG_4528	cysH	Phosphoadenosine phosphosulfate reductase	5	122*	0.03	B								TVAEQDELLGKNLFARDPGEC122C123R	12.1094	0.489806	60.8488	0.131003	72.9581	0.0532895
				123*	0.114	B
				231*	0.068	B	WAGLSKTEC231GLHVS	3.80146	1.05561	25.1592	0.12349	32.0927	0.274333
MSMEG_4977	MSMEG_4977	3'(2'),5'-bisphosphate nucleotidase, putative	1	229	0.024	B	LPDLIVC229RPELAEQVLAVTR	2.73917	0.391834	12.7648	0.175569	14.5785	0.116463	LPDLIVC229RPELAEQVLAVTR	13.6254	0.498015	14.0748	0.20312	29.3426	0.329918
MSMEG_5789	MSMEG_5789	Thiosulfate sulfurtransferase	1	233*	0.019	B	LYAEAGLDGEKETIAYC233R	8.54751	0.446802	10.6487	0.133906	19.0047	0.285319	LYAEAGLDGEKETIAYC233R	8.47278	0.340398	19.3642	0.228948	27.8369	0.0730241
Nitrogen metabolism
MSMEG_4716	MSMEG_4716	acetyl-/propionyl-coenzyme A carboxylase subunit alpha	3	56	0.16	B								HVTEADVAVC56IGPAAAR	6.38999	0.52089	19.5119	0.217149	33.0011	0.182036
MSMEG_4985	MSMEG_4985	carbonic anhydrase	2	35	0.018	B								HVAVVAC35MDAR	0.386182	-33.169	10.056	0.290962	10.3173	0.297691
MSMEG_5182	MSMEG_5182	2-nitropropane dioxygenase	4	61	0.042	B								C61RDLTDKPFGVNLTILPSINPPPYDEYR	-0.228633	2.91768	21.0166	0.227103	21.711	0.311079
MSMEG_4553	MSMEG_4553	GAF domain, putative	2	77	0.025	B	KAGSDAGRVPLYC77ER	10.7362	0.729883	13.7834	0.158009	26.2377	0.421784	AGSDAGRVPLYC77ER	19.049	0.434248	26.9917	0.0465066	44.4691	0.140026
MSMEG_2691	MSMEG_2691	Acetyltransferase, gnat family protein	2	130*	0.266	E	HGFVEIDGTPVTAEVYEEMC130R	7.88204	1.16628	12.0625	0.594412	16.0846	0.271262	HGFVEIDGTPVTAEVYEEMC130R	2.49319	3.35504	17.8454	0.431162	20.3386	0.251083
MSMEG_6459	MSMEG_6459	ferredoxin-dependent glutamate synthase 1	14	588	0.671	E								LIC588VDPDHEIR	22.3032	0.174501	30.0903	0.201869	46.4514	0.116671
				1154*	0.034	B								VC1154HLDTC1159PVGVATQNPLLR	23.5872	0.910393	24.575	0.704462	48.4636	0.00436856
				1159*	0.136	B
				1248	0.326	E								AHKLDLTPVLHEPDSAFMNQDLYC1248SSR	9.60049	1.13573	15.8631	0.296565	23.1449	0.295454
				1416*	0.031	B								NSGAVAVVEGVGDHGC1416EYMTGGR	5.39753	0.329788	12.9499	0.0606217	19.5966	0.092241
MSMEG_3225	gltB	Ferredoxin-dependent glutamate synthase 1	14	222	0.057	B	C222QSAIAIVHSR	5.25794	1.08516	11.4638	0.411664	15.1011	0.109049
				1136*	0.087	B	VC1136HLDTC1141PVGVATQNPELR	6.09955	0.636453	34.3381	0.116073	38.761	0.0878169
				1141*	0.12	B
MSMEG_3226	gltD1	Glutamate synthase	13	306	0.021	B	HVVIIGGGDTGADC306LGTAHR	-12.0396	-0.900604	52.752	0.091394	42.4133	0.279732	HVVIIGGGDTGADC306LGTAHR	-0.0685562	-1.8266	85.2226	0.102991	74.789	0.0954356
MSMEG_6458	gltD2	Glutamate synthase	8	302	0.022	B	DKHVIIIGGGDTGADC302LGTSHR	3.58195	0.824349	14.853	0.0976642	18.5482	0.264463	DKHVIIIGGGDTGADC302LGTSHR	4.51234	0.843074	21.5892	0.364988	26.1016	0.0984512
Other Central intermediary metabolism
MSMEG_0212	MSMEG_0212	Glyoxalase	1	122	0.012	B	DC122AVRDPAGTMIR	3.84495	1.28723	11.0851	0.154513	14.7092	0.316152
MSMEG_0501	MSMEG_0501	glucosamine-6-phosphate deaminase 1	3	218	0.086	B								ALHGPITEQC218PASILQR	5.30125	8.51093	18.1167	0.844336	20.5312	0.802987
MSMEG_1834	manB	Phosphomannomutase	5	252*	0.02	B	C252FVVDELGRPVSPSAVTALVAGR	8.90235	2.22255	12.0054	0.531807	13.1609	0.132163
MSMEG_2119	nagA	N-acetylglucosamine-6-phosphate deacetylase	3	319	0.105	B	LAVAHC319GLPR	4.2361	2.90735	9.65811	0.341945	12.7931	0.168802	LAVAHC319GLPRDDALSLAVR	7.45791	4.11126	15.4818	0.415006	16.3842	0.52248
				335	0.026	B								QAC335VNPAR	5.13751	1.65309	16.3778	0.274499	21.5153	0.29769
MSMEG_0581	gabT	4-aminobutyrate aminotransferase	5	278	0.073	B	TGALFAC278EHENVVPDLIVTAK	9.44423	0.592122	9.21267	0.117447	18.699	0.229314
MSMEG_5776	phoU2	phosphate transporter regulatory protein PhoU	1	20	0.055	B								MRIQYHEQLASLNDQLGAMC20ELAGTAMER	6.72051	0.539815	6.02193	0.21004	14.1017	0.342798
MSMEG_0783	pta	Phosphate acetyltransferase	7	443	0.088	B	TSDLC443EAFAQQYAELRK	7.75908	1.2375	17.9734	0.159268	23.4927	0.354451
MSMEG_1894	MSMEG_1894	Short chain DH	5	137*	0.024	B	GTYAVSQAC137IPHMK	0.757745	2.68544	34.4086	0.292814	35.4445	0.137121
MSMEG_2959	gabT2	4-aminobutyrate aminotransferase	7	277	0.068	B	TGAMFAC277EHEGIDPDLIVTAK	3.3478	2.16766	13.3827	0.191306	15.8437	0.317369	TGAMFAC277EHEGIDPDLIVTAK	1.98883	0.595805	10.3437	0.192541	14.452	0.199596
MSMEG_3159	mutB	Methylmalonyl-CoA mutase	1	366*	0.024	B	TC366IEAMAATQGHTQSLHTNALDEALALPTDFSAR	1.63411	0.899391	4.42309	0.404361	5.79571	0.363953
MSMEG_6685	gabT3	4-aminobutyrate aminotransferase	7	99	0.079	B	AGSQLAQYTHTC99FLNVPYEPYIEVAER	3.89597	1.65895	12.1092	0.409075	19.2904	0.60789	AGSQLAQYTHTC99FLNVPYEPYIEVAER	6.79195	0.891728	10.8144	0.306579	19.5425	0.339232
MSMEG_2330	MSMEG_2330	SAM-dependent methyltransferase	6	227	0.019	B	ATVLDRGEQITDTEPDDC227AVAPAGR	-0.347103	3.67595	14.4737	0.150278	14.1266	0.516341
				259	0.348	E								ATVLDRGEQITDTEPDDC259AVAPAGR	12.3237	0.644269	20.0413	0.179833	32.365	0.111606
				383	0.027	B								ATAYIC383RPSR	7.68165	1.35599	31.2985	0.226431	38.9802	0.156607
MSMEG_0444	MSMEG_0444	agmatine deiminase	4	327	0.016	B								GGGIHC327ITQQQPAPR	6.08956	0.826644	31.5537	0.106644	41.3984	0.133825
MSMEG_0924	MSMEG_0924	Hydrolase, carbon-nitrogen family protein	3	25	0.08	B	IALAQITTGTDPSSNLELVESC25TRR	17.0138	0.848291	12.0983	0.0487782	34.2249	0.391729	IALAQITTGTDPSSNLELVESC25TRR	6.20691	0.956052	35.1835	0.178986	37.5311	0.251564
MSMEG_2902	MSMEG_2902	hydrolase	5	223	0.515	E								DGSVLAEADAC223PGGMAHTTLQR	17.3081	1.19596	34.5392	0.240754	42.3156	0.509737
MSMEG_6733	MSMEG_6733	Carbon-nitrogen hydrolase	8	233	0.04	B	C233RVTPATATSTEDDVDYLR	17.2905	0.464634	17.9188	0.180383	34.0933	0.329473	C233RVTPATATSTEDDVDYLR	21.8872	0.239599	28.8095	0.0269899	51.6558	0.109234
Transport and binding proteins
MSMEG_0508	MSMEG_0508	glycerol-phosphate porter	4	158	0.035	B								AIVRNPQVFC158MDEPLSNLDAK	9.27113	0.585933	18.2685	0.130604	28.9756	0.172351
MSMEG_1216	MSMEG_1216	ABC-type transport system periplasmic substrate-binding protein	5	101	0.351	E	GGLQIGDQKYNVELIVQDC101KSDPGTGADAASR	7.92174	1.50807	16.5957	0.587765	15.7008	0.32419	GGLQIGDQKYNVELIVQDC101K	11.2629	1.19936	17.4876	0.0976531	28.9629	0.351253
				339	0.037	B	AFEDKYGSPPDYTAAGC339SAAGR	2.78024	2.28644	6.93559	0.658343	9.63441	0.867625	AFEDKYGSPPDYTAAGC339SAAGR	8.25335	0.885695	10.4273	0.313751	19.1703	0.448493
MSMEG_2727	MSMEG_2727	Glutamate binding periplasmic protein	3	150*	0.031	B	LC150SVSGSTPAQR	-0.124935	-1.98795	99.2184	0.00143684	99.1565	0.00205212
				179*	0.035	B	IKDEYPGVQLQQYDTYSAC179VEALK	1.6556	9.56054	93.4133	0.0865398	96.902	0.115175
MSMEG_3235	MSMEG_3235	ABC transporter substrate-binding protein	3	159*	0.602	E	VGGGIDPENAC159GKK	6.86681	0.595156	90.3329	0.0531516	96.7035	0.0130907	VGGGIDPENAC159GKK	3.93605	0.417484	89.3735	0.010775	93.6323	0.0145719
MSMEG_3237	MSMEG_3237	ATP-binding protein	2	57*	0.026	B	C57INHLETVSAGR	23.1095	0.333929	11.3019	0.232219	33.3505	0.25744	C57INHLETVSAGR	12.0572	1.26806	17.1176	0.05767	29.1748	0.37431
MSMEG_3247	MSMEG_3247	Branched-chain amino acid ABC transporter substrate-binding protein	7	97	0.354	E	NGVQMAIDKHNAANAQC97QVQLK	0.328708	21.2393	97.581	0.0234482	98.947	0.0283834
				198	0.02	B	KVC198VVDDSTDYGLGLAEAVR	0.139536	-13.0807	98.7064	0.00305675	98.7825	0.00546101	KVC198VVDDSTDYGLGLAEAVR	0.33078	4.23405	96.61	0.00908216	96.8655	0.0126605
				226	0.188	B	TTLGPVADASC226NISVKK	1.12464	0.745446	94.6721	0.0132062	94.9762	0.0105357
				303	0.089	B	GALLSC303PC305GPATAEFAEEYTQK	2.39728	1.58908	94.3267	0.0396519	98.5187	0.0243953	QAGESSKGALLSC303PC305GPATAEFAEEYTQK	0.237174	1.01033	96.2662	0.00781605	96.5034	0.0125283
				305	0.244	B
MSMEG_3250	MSMEG_3250	ABC transporter, ATP-binding protein	2	72	0.046	B	TTC72FNAITGVYRPSSGSVTFDGAPLGR	5.05135	0.734392	7.75955	0.48303	14.6189	0.474289
MSMEG_3269	MSMEG_3269	ABC transporter	1	284	0.241	B	VGLRPC284DLHVTSEAGDLR	9.87135	0.231966	8.2022	0.362319	17.5865	0.140636
MSMEG_3442	MSMEG_3442	Cyclohexadienyl dehydratase	6	213*	0.353	E	TLC213GVSTDRPFTFEQK	-3.70298	7.76712	70.3807	0.108307	66.2545	0.218212
MSMEG_4762	MSMEG_4762	ABC transporter	8	345	0.298	E								AC345EHTTQKDFC354DIYHATDADFAAK	-7.70187	-0.703705	94.1234	0.0429181	87.0313	0.0432264
				354	0.665	E
MSMEG_5571	MSMEG_5571	ABC transporter ATP-binding protein	3	158	0.041	B	AIVREPQVFC158MDEPLSNLDAK	9.04079	0.753143	19.1888	0.33205	27.9846	0.352096
MSMEG_6595	MSMEG_6595	ABC transporter substrate-binding protein	3	186*	0.595	E	GNPENITGPDSLC186GKNVAVVQGTSHQK	-0.892542	2.80776	82.1166	0.0962793	80.5073	0.0393199	GNPENITGPDSLC186GK	6.83291	0.32641	73.7592	0.021041	80.5921	0.00898631
				209*	0.168	B	C209EQEGKPAVNVTATDSDTQNQNQLR	1.49151	2.24946	79.0896	0.0925697	80.3363	0.0872237	FAAAQSQRC209EQEGKPAVNVTATDSDTQNQNQLR	10.5911	0.775757	81.5143	0.00929792	92.13	0.0748968
MSMEG_3095	MSMEG_3095	D-ribose-binding periplasmic protein	2	187	0.272	B	DGFQAAVSGRPNITIVEGPYC187DYIR	6.17992	0.849912	4.72561	0.506856	8.33693	0.385545
MSMEG_3602	MSMEG_3602	Putative D-ribose ABC transporter ATP-binding protein	1	9	0.044	B	SPNALLEC9TDIHK	5.85996	1.50387	17.6473	0.408387	20.1851	0.435652
MSMEG_4658	MSMEG_4658	Sugar ABC transporter substrate-binding protein	3	174*	0.031	B	VIC174VIQEQGHVDLEAR	2.35611	2.49068	78.3699	0.0466371	86.2004	0.0448688	KVIC174VIQEQGHVDLEAR	-6.71817	-1.25369	89.07	0.00815057	82.3519	0.0815543
				188	0.127	B								C188AGVKNTFPASEVLNVNGKDMPSVESTITAK	2.80142	1.03601	89.8893	0.0695431	91.4061	0.0219422
MSMEG_5061	MSMEG_5061	ABC transporter substrate-binding protein	4	51	0.038	B	C51NEQLGGR	2.39049	1.24228	68.8118	0.097889	71.6137	0.0735899	AVANRC51NEQLGGRFQIAQR	-1.59495	-0.884456	73.7409	0.0477418	72.146	0.0710036
MSMEG_6804	MSMEG_6804	Periplasmic binding protein/LacI transcriptional regulator	3	259	0.424	E	ADQVTIGSIDGSC259TGVADVK	-15.8633	-7.55169	42.9758	0.5686	45.8139	0.392266	ADQVTIGSIDGSC259TGVADVKAGK	-0.90411	-2.76823	90.3433	0.02284	86.6506	0.0555632
MSMEG_0639	MSMEG_0639	ABC transporter ATP-binding protein	6	53*	0.077	B	AVDGVSLTLHEGETLGLVGESGC53GK	18.5709	0.381496	18.7789	0.307262	28.2656	0.122455
				289*	0.07	B	ERLVLEGDVPSPINPPSGC289SFHTR	7.05152	0.695403	41.0204	0.0446165	49.9948	0.0974468
MSMEG_0640	MSMEG_0640	ABC transporter	4	292*	0.036	B	C292AHAFSK	7.00645	0.933915	49.6796	0.0599178	57.2293	0.105267
				299*	0.038	B	C299TQPPPLEDR	8.64607	0.857217	35.8889	0.0996596	44.5781	0.160537
MSMEG_2319	MSMEG_2319	FEIII-dicitrate-binding periplasmic lipoprotein FecB	3	59	0.406	E	RPDESC59APEPVAADPAPR	1.75595	1.11668	84.4801	0.0520192	85.986	0.0332119	RPDESC59APEPVAADPAPR	0.699171	0.944922	84.6114	0.0295642	85.4615	0.0296831
MSMEG_3564	bfr	Bacterioferritin	2	108*	0.017	B	LKPGIVLC108R	7.57556	2.06098	11.7393	0.181544	18.2031	0.561787
MSMEG_4561	MSMEG_4561	ABC Fe3+-siderophores transporter, periplasmic binding protein	6	44*	0.425	E	GTEPSPHEETTNYPLTFENC44GVTVTIDRPPQR	6.08072	1.04934	81.0804	0.0734082	84.6421	0.0628808	GTEPSPHEETTNYPLTFENC44GVTVTIDRPPQR	3.80842	0.176736	79.9277	0.0267636	84.8503	0.0253273
MSMEG_4560	MSMEG_4560	periplasmic binding protein	6	150	0.356	E								NRFEALGVPTYLAPSDC150EGK	4.53869	0.787187	78.5312	0.0695171	81.7529	0.0144684
MSMEG_4997	oppD	ABC transporter, ATP-binding protein OppD	5	286*	0.064	B	LIPIPGAPPALTAIPHGC286PFAPR	-1.05388	14.7496	30.0098	0.249354	29.1145	0.280215	LIPIPGAPPALTAIPHGC286PFAPR	9.17335	0.383083	31.9205	0.132069	41.0938	0.170008
				320*	0.2	B								AAC320IRTDEVAER	5.86709	2.04345	45.1216	0.11635	50.5476	0.167053
MSMEG_5636	ctpE	Metal ABC transporter ATPase	4	297	0.019	B	VDVVC297ADKTGTLTENGMR	6.00528	1.41853	11.3365	0.159351	16.8165	0.607389	VDVVC297ADKTGTLTENGMR	10.0792	0.448206	15.0995	0.193236	25.537	0.0822627
				500	0.093	B	RLPEQPEKLAETLEEC500TTFGR	-16.488	-0.560981	39.2272	0.302915	31.743	0.305789
MSMEG_0380	mmpS4	Membrane protein	2	134*	0.034	B	IIVDDEVKAEKVSNQTNAFTSC134LLK	2.62676	1.73128	91.8844	0.0431226	94.4186	0.0218208	VSNQTNAFTSC134LLK	3.48692	1.28351	87.969	0.0397708	91.4559	0.0013139
MSMEG_0767	MSMEG_0767	Lumazine-binding protein	2	82	0.043	B	AAVGQNDAMQREDYSAFAGYTC82ADQRGNEAEFLAR	2.50364	2.91461	88.0148	0.0551271	84.721	0.0500296	AAVGQNDAMQREDYSAFAGYTC82ADQR	-1.75663	-3.94179	95.0942	0.0393903	91.647	0.0119774
				153	0.046	B	VC153TSMGDSRP	8.39585	0.500999	84.5452	0.0862796	95.7148	0.0545258
MSMEG_0929	MSMEG_0929	ErfK/YbiS/YcfS/YnhG family protein	4	288	0.018	B	IQVLDGAGAVIMDFPC288SYGEGDLDRNVTR	37.2088	0.610038	16.6515	0.6917	44.6819	0.113429
MSMEG_0973	MSMEG_0973	Conserved membrane protein	3	253*	0.151	B	AGNTVDGTSLHPMC253IR	3.77118	-209.883	88.582	0.0796105	87.5062	0.0746835	AGNTVDGTSLHPMC253IR	6.13587	2.1719	93.2326	0.0639952	100	0.080898
MSMEG_1395	MSMEG_1395	Lipoprotein, putative	6	178*	0.055	B	GKQDGDPC178KDAEK	-10.0581	-5.37554	82.2015	0.0967518	84.2145	0.118994
MSMEG_1396	MSMEG_1396	LprB protein	5	44*	0.053	B	GVDC44NGVTDADIDKAVGSGMFEK	-1.9751	-41.0129	86.1248	0.0675303	83.2394	0.0586567	GVDC44NGVTDADIDKAVGSGMFEK	5.69437	0.770069	86.2185	0.0333918	88.6813	0.0238562
MSMEG_1477	MSMEG_1477	MFS transporter	3	449	0.334	E	C449PINGTEIPGTPEAPPQLDYKEPAHAS	4.42464	1.23767	9.47946	0.20176	13.8658	0.640802	C449PINGTEIPGTPEAPPQLDYKEPAHAS	5.30526	0.785661	13.1567	0.0592215	18.4619	0.184946
MSMEG_2963	MSMEG_2963	Bacterial extracellular solute-binding protein, family protein 5	5	151	0.557	E	DIGSVDC151EPGQKR	2.93098	14.5099	79.9522	0.0718704	85.8896	0.13537
				336	0.032	B	RAVALC336TPR	1.98738	1.61133	81.4066	0.120369	79.2557	0.0575227	RAVALC336TPR	1.27087	7.0687	77.8094	0.0998246	77.8433	0.0132374
MSMEG_3140	MSMEG_3140	ABC transporter	2	331	0.315	E	IKFPTPAPC331GR	10.1033	0.645855	14.7794	0.0925825	24.3228	0.335226	IKFPTPAPC331GR	13.3357	0.408425	22.6787	0.164286	31.9167	0.176651
MSMEG_3851	MSMEG_3851	LppI	7	210	0.078	B	LDDKGVAPLGC210LRPVNPPVGVGR	-0.515321	6.54559	87.1318	0.039083	87.0191	0.047878	GVAPLGC210LRPVNPPVGVGR	0	-3.16734	100	0.148851	84.5234	0.141786
MSMEG_4475	MSMEG_4475	LppP protein	3	68	0.026	B	DGHTTDC68R	-0.832889	33.9613	93.209	0.0589177	90.1898	0.0581679
MSMEG_4598	lppH2	Lipoprotein lpph	4	213*	0.032	B	NNIVIEGEVC213SR	9.91933	1.11014	75.2265	0.154064	100	0.120519	NNIVIEGEVC213SR	4.02662	1.96093	76.8644	0.11564	84.3017	0.0941101
MSMEG_4700	MSMEG_4700	ABC transporter ATP-binding protein	4	149	0.07	B	C149PPPDEPVTHLSGGERR	8.97508	0.615859	15.1921	0.248216	23.7937	0.375931	C149PPPDEPVTHLSGGER	14.3417	0.887225	24.3438	0.12175	38.965	0.272835
MSMEG_5102	MSMEG_5102	ABC transporter	4	396	0.115	B	IIDGQLKPDGGTC396QQADGR	8.40869	4.29216	7.65045	0.683502	14.4306	0.875653
MSMEG_5895	mce4F	virulence factor mce family protein	4	371	0.189	B								SPADTTLRDLPTDLYC371K	1.38039	1.53933	89.7557	0.0443337	91.136	0.0263435
MSMEG_6195	MSMEG_6195	Anion transporter	3	290	0.448	E	THPTLC290DLHAEKAEEAADELAAEDPDSLTASVLR	3.08847	0.847923	8.65427	0.242229	11.2825	0.186593
Cell wall biosynthesis
MSMEG_1510	rmlC	dTDP-4-dehydrorhamnose 3,5-epimerase	4	50	0.111	B	QANC50SVSAR	8.22285	0.445199	6.12822	0.620193	14.5228	0.44114
MSMEG_1512	rfbB	dTDP-glucose 4,6-dehydratase	2	174*	0.042	B	ATISNC174SNNYGPYQHVEK	5.24731	0.728907	8.44259	0.19588	14.4927	0.387538	ATISNC174SNNYGPYQHVEK	7.74351	0.346444	13.8035	0.0331096	20.8747	0.13517
				242 (+MSH)	0.524	E	TYLIGAEC242ERNNLTVMR	5.36577	1.36255	11.1635	0.301939	10.233	0.643137
MSMEG_1559	glmM	phosphoglucosamine mutase	3	224*	0.305	B								AAGANVIAINAEPTGLNINDNC224GSTHMDVVR	6.19401	1.001	21.6681	0.0939645	29.5606	0.188016
MSMEG_1568	glmS	glucosamine--fructose-6-phosphate aminotransferase	3	2*	0.037	B	C2GIVGYVGHRPAR	14.1212	0.656198	14.9884	0.62216	29.1237	0.153704
				389	0.029	B	VLAIC389NTNGSQIPR	4.94524	1.16764	0	2.23607	4.94524	1.22957
MSMEG_1825	rfbD1	dTDP-4-dehydrorhamnose reductase	4	68	0.054	B	GHTVLALTSSQC68DITDEDAVRR	11.4737	0.539761	21.9408	0.200176	30.9615	0.233795	GHTVLALTSSQC68DITDEDAVR	13.4982	0.762623	36.2757	0.0459527	49.7738	0.143575
				89	0.022	B	FVANGDVVINC89AAYTQVDKAEDEPERAHAVNAVGPGNLAK	12.8799	0.771251	14.1211	0.438972	34.0252	0.4275
				120	0.017	B	EATEESGIEGLTIDPDLAALHVHPVTC120SLGVPTR	6.53942	0.762041	9.79899	0.438744	15.4629	0.156166
MSMEG_2395	ddl	D-alanyl-alanine synthetase A	3	28*	0.084	B	SSEHAISC28VSAGSILR	5.96247	1.05682	5.08203	0.417891	10.418	0.697541	SSEHAISC28VSAGSILR	5.56788	0.982378	13.1905	0.242972	21.6066	0.252505
				240*	0.021	B	ELEC240GVLEFPDGRLEASTVGEIR	-18.1982	-2.6117	34.4183	0.321729	30.3424	0.462276
				311*	0.092	B	AFTAIGC311QGLAR	1.56798	2.43077	10.7856	0.133103	11.1557	0.59173
MSMEG_4226	murC	UDP-N-acetylmuramate--L-alanine ligase	1	225	0.035	B	IAPGGALVVC225TDDPGAAALADRTDALGIR	7.9872	0.83561	4.22886	0.452433	12.4517	0.622672	IAPGGALVVC225TDDPGAAALADRTDALGIR	10.7643	0.566087	8.57083	0.239869	19.1695	0.175402
MSMEG_4232	murE	UDP-N-acetylmuramoylalanyl-D-glutamate--2, 6-diaminopimelate ligase	1	260	0.033	B	LFDPQSPNHAAAAVIC260VDDQYGVQMAAR	-7.89328	-0.600078	13.5612	0.647999	11.9805	0.916692	LFDPQSPNHAAAAVIC260VDDQYGVQMAAR	-0.0419353	-2.06721	6.14233	0.387543	5.77093	0.0979759
MSMEG_4932	murA	UDP-N-acetylglucosamine 1-carboxyvinyltransferase	6	97	0.122	B	ASVC97VLGPLVGR	12.613	0.515194	16.8051	0.203032	28.7615	0.30954
MSMEG_5426	glmU	bifunctional N-acetylglucosamine-1-phosphate uridyltransferase/glucosamine-1-phosphate acetyltransferase	4	302	0.055	B	VGSHC302VIGPDTTLTHVTVGDGASVVR	7.60034	0.631029	10.6111	0.201858	17.6272	0.395759	VGSHC302VIGPDTTLTHVTVGDGASVVR	14.5172	0.7787	18.049	0.206345	32.5662	0.164137
				364	0.038	B	NC364TIGTGTKVPHLTYVGDADIGEYSNIGASSVFVNYDGENK	3.66189	0.688332	8.13176	0.919023	9.57411	0.19796
MSMEG_5471	galU	UTP-glucose-1-phosphate uridylyltransferase	2	159	0.024	B	GGSVLC159AIEVPGDKISAYGVFDVETVPDAANPNVLR	1.81562	1.14299	7.13558	0.987439	10.874	0.809539
MSMEG_6142	MSMEG_6142	UDP-glucose 4-epimerase	1	170	0.041	B	NLYDLDC170SHIAPANVYGPR	3.59978	1.02778	9.72238	0.250281	11.4267	0.410742	NLYDLDC170SHIAPANVYGPR	4.07909	0.817875	10.426	0.178093	17.0264	0.229397
MSMEG_6367	glfT1	Galactofuranosyl transferase GlfT1	5	8	0.045	B	THTEVVC8AVVVTHR	7.01284	0.399942	10.5275	0.174521	16.4833	0.142359	THTEVVC8AVVVTHR	5.91975	0.944138	16.3332	0.20035	22.645	0.188964
MSMEG_6403	glfT2	Galactofuranosyl transferase GlfT2	5	260	0.073	B	NTDC260EQILFMDDDIRIEPDSILR	2.0153	2.61968	5.89919	0.763456	8.61915	0.843607	NTDC260EQILFMDDDIRIEPDSILR	1.07317	1.33459	14.2209	0.129674	16.5056	0.191733
				569	0.173	B	WFSLC569RVDGVTVTTADGR	1.0022	12.247	16.2572	0.266328	18.4389	0.227999
MSMEG_6935	MSMEG_6935	N-acetylmuramoyl-L-alanine amidase	3	263	0.055	B	C263ATQPSPAANGVASFYFGNSHGSVSTIGR	-14.8382	-0.6473	33.0076	0.370099	24.4487	0.634126
Cell division
MSMEG_0370	MSMEG_0370	Nuclease	8	159	0.222	B	YYLIDDDRDIFDLC159NR	-2.84371	-2.18641	13.4619	0.26578	11.2046	0.58934
MSMEG_0858	MSMEG_0858	Cell division control protein Cdc48	4	383	0.055	B	LRAPEVC383DRELGLSLPDATAR	4.84158	1.18479	15.1988	0.788206	26.1542	0.175807
MSMEG_0975	MSMEG_0975	ATPase	3	175	0.06	B	QSLVSQVSHPLQGC175YR	3.71047	1.60711	17.7389	0.345509	19.3974	0.191168
MSMEG_1811	maf	Maf-like protein	3	116	0.022	B	SADLVTGHC116VIR	8.21361	0.516593	13.113	0.257578	18.4837	0.295188	SADLVTGHC116VIR	11.9922	0.74159	20.4473	0.0928451	30.0934	0.244021
MSMEG_2423	smc	Chromosome partition protein Smc	3	119	0.16	B	MFRDGAGEYEINGASC119R	4.46377	4.24925	14.517	0.699833	18.1416	0.876358	MFRDGAGEYEINGASC119R	4.64952	0.962769	28.8028	0.361346	33.4523	0.0468538
MSMEG_4222	ftsZ	Cell division protein FtsZ	1	155	0.025	B	SNQAEAGIQALRESC155DTLIVIPNDR	0.523057	3.60321	9.24967	0.332647	8.8292	0.317673
MSMEG_4306	MSMEG_4306	hypothetical protein	5	166	0.099	B								HQC166ATRR	4.78731	0.689239	5.76784	0.141489	10.5552	0.224906
				204*	0.063	B								C204GAC207RIEIDRGEIAR	-8.8556	-1.75322	27.2735	0.335358	21.4018	0.164228
				207*	0.067	B
				230*	0.036	B	ITAAADDDVVRC230PEC233GAILLR	2.27408	1.22502	36.4838	0.165403	38.8835	0.178408	ITAAADDDVVRC230PEC233GAILLR	4.64564	0.31167	34.5947	0.0353393	39.5591	0.0489475
				233*	0.064	B
MSMEG_5002	MSMEG_5002	Conserved hydrolase	5	616	0.202	B	EKLTAAQTELTTC616SAR	22.8071	0.409809	6.22898	1.155	33.4466	0.404836
MSMEG_5414	MSMEG_5414	septum formation initiator subfamily protein	3	254	0.035	B								GVLEIAYRC254PNGEPGVVK	13.7609	0.916251	18.6926	0.131418	30.0455	0.22679
Enzymes with unknown function
MSMEG_0224	MSMEG_0224	Methyltransferase	1	86	0.043	B	VVTC86EYEPR	6.04241	0.74363	8.99371	0.292978	13.8346	0.464367	VVTC86EYEPR	7.77749	0.729625	13.6872	0.0508003	21.4647	0.204433
MSMEG_0233	MSMEG_0233	lipoprotein Lpps	1	303*	0.021	B								NVSHGC303INLSPENAR	2.96879	1.43671	25.2904	0.0519475	28.2592	0.399809
MSMEG_0388	tylF	Macrocin-O-methyltransferase	5	199	0.013	B	LSPGGFC199IVDDYHAIDGC210R	10.98	0.516733	20.9985	0.176516	30.3187	0.249421	LSPGGFC199IVDDYHAIDGC210R	11.5152	1.99014	37.7349	0.0782619	48.5549	0.257378
				210*	0.02	B
MSMEG_0717	MSMEG_0717	Aldose 1-epimerase	3	28	0.029	B	AGMIC28TSLSADGVEFLGQRR	7.75678	0.955517	15.9459	0.451879	34.1004	0.527552
MSMEG_1180	MSMEG_1180	allantoate amidohydrolase	5	121	0.046	B								GVQPTHPIAVVNC121VDEEGAR	11.9417	1.30159	44.8227	0.268442	57.5016	0.206047
MSMEG_1417	MSMEG_1417	glyoxalase	4	414	0.016	B								VREAGGTVISAPARQPYGLMAEC414TDDQGAR	-0.891829	11.2497	5.25186	0.532987	6.68823	0.419811
MSMEG_1479	MSMEG_1479	methyltransferase, family protein	2	151	0.468	E								TLADLGAEPTC151ERR	7.42122	0.784388	23.2181	0.112048	31.0539	0.138754
MSMEG_1514	MSMEG_1514	hypothetical protein	1	105	0.096	B								IEAAC105PGRFLLGIGVGHR	40.7465	0.1421	13.4908	0.06834	54.3434	0.102297
MSMEG_1647	folD	bifunctional 5,10-methylene-tetrahydrofolate DH/ 5,10-methylene-tetrahydrofolate cyclohydrolase	4	57*	0.022	B								GKHADC57AK	0.510995	1.58423	10.0853	0.0678101	10.202	0.218741
				140*	0.015	B	QAALPC140TPR	1.03656	1.04108	6.30968	0.31992	7.65757	0.432657	QAALPC140TPR	3.19428	1.09551	10.119	0.301354	13.3133	0.0467335
				190*	0.023	B	RSENATVTLC190HTGTR	1.6645	1.14067	6.41524	0.31645	7.27489	0.375229	RSENATVTLC190HTGTR	1.08194	1.43609	7.98223	0.109422	9.96512	0.271744
MSMEG_1655	MSMEG_1655	Alpha/beta hydrolase fold protein	6	186	0.315	E	DLIDDLAHC186PAYHK	6.34173	1.41258	18.6801	0.120065	25.2782	0.458238
MSMEG_1668	MSMEG_1668	pyridoxamine 5'-phosphate oxidase	1	98*	0.103	B								IRNNPNVIVVPC98TLR	5.09351	0.375715	17.2885	0.107074	21.3226	0.133096
MSMEG_1749	MSMEG_1749	monooxygenase	4	168	0.11	B								YYQLAETLC168SPQPINRPK	14.4812	1.48053	19.9372	0.130998	34.4185	0.425186
MSMEG_1928	MSMEG_1928	regulatory protein	2	174	0.076	B								ALGIGPHIGPDVFGIDC174GPGDR	6.79916	0.592968	20.048	0.0562613	25.1284	0.147305
MSMEG_2045	MSMEG_2045	5,10-methylene tetrahydromethanopterin reductase	3	167	0.013	B	NLGLDAQIPHDERYEIAEEYLEVC167YK	5.72321	2.10728	3.88989	0.973154	8.13378	0.591985
				213	0.257	B	YFSVPGPFLC213EPSPQR	2.17819	1.72342	12.4986	0.270595	21.7433	0.452339	GRYFSVPGPFLC213EPSPQR	7.75517	1.53174	17.8245	0.131394	26.7051	0.33994
MSMEG_2098	MSMEG_2098	5-carboxymethyl-2-hydroxymuconate Delta-isomerase	3	269	0.024	B								VGDSVEC269EVEKIGVLR	6.33946	0.136543	12.5002	0.261388	17.8487	0.193583
MSMEG_2202	MSMEG_2202	dimethylaniline monooxygenase	2	407	0.143	B								LHAGHC407TDRPR	13.1135	0.592005	14.6818	0.181684	32.8953	0.282631
MSMEG_2291	MSMEG_2291	short chain DH	1	12	0.025	B								C12FVTGAASGIGR	15.7833	0.487504	19.458	0.115233	35.2412	0.150177
MSMEG_2327	MSMEG_2327	NUDIX hydrolase	2	88	0.026	B	LGVDEGLAEALVC88AAAR	5.36006	0.763089	9.29827	0.310708	14.621	0.350511	LGVDEGLAEALVC88AAAR	13.7383	2.95459	9.06754	1.08527	17.2392	0.410943
MSMEG_2335	MSMEG_2335	Acetyltransferase	5	78	0.314	E	GMVFLGKDVEIQC78TPELAQMEIGR	3.88917	0.396036	11.5896	0.261478	14.1163	0.121557
				101	0.193	B	C101HEGSLR	4.26332	1.83033	15.2795	0.160349	15.9471	0.396166	C101HEGSLR	5.47633	0.847967	19.9031	0.0467748	25.6739	0.144812
				188	0.021	B	GC188VLGAHAVVK	2.70176	1.08455	8.32005	0.846132	13.2495	0.330402
MSMEG_2382	MSMEG_2382	2-hydroxyhepta-2,4-diene-1,7-dioate isomerase	3	26	0.087	B	IASPDGVAFVSIEGDGPDAVC26KEIAEHPFGNPNFTGR	1.35799	-26.6458	8.35194	0.701981	8.39785	0.58899
MSMEG_2410	MSMEG_2410	Membrane protein	4	86*	0.033	B	VVLGLYEDFLC86PAC89GNFER	5.85788	1.79068	14.3923	0.320071	18.0536	0.261292
				89*	0.02	B	VVLGLYEDFLC86PAC89GNFER	5.85788	1.79068	14.3923	0.320071	18.0536	0.261292
				136*	0.051	B	AGGAGYC136VADESTDAFR	1.33565	13.4984	92.6676	0.0506438	96.1792	0.0543111	AGGAGYC136VADESTDAFR	-6.86378	-0.355674	85.4646	0.0335647	78.6009	0.0706123
				188	0.149	B	VADC188INNGRYVEMVK	6.42607	0.343346	80.558	0.0366175	86.9695	0.0559869
MSMEG_2593	MSMEG_2593	GNAT family acetyltransferase	4	532	0.147	B	TANLHQGGTIHDVTAEVNPELC532R	26.9792	0.423245	9.87319	0.275966	37.3559	0.357311	TANLHQGGTIHDVTAEVNPELC532R	27.544	0.225055	11.7201	0.331294	43.8223	0.189552
MSMEG_2595	MSMEG_2595	gamma-glutamylisopropylamide synthetase	10	228	0.014	B	VTC228DNHTIYR	4.54249	1.36656	14.249	0.115302	17.8765	0.494296	VTC228DNHTIYR	5.92764	0.475676	22.5815	0.115123	29.8854	0.0728083
MSMEG_2614	MSMEG_2614	ElaA protein	2	84	0.033	B								IGRVC84TKR	5.98052	0.366668	24.755	0.152504	34.0392	0.133692
MSMEG_2647	MSMEG_2647	metallophosphoesterase	6	167	0.242	B	NIVGTDEFLLSC167EPYATR	-1.59676	2.99123	29.4344	0.272329	36.8547	0.188729
MSMEG_3187	MSMEG_3187	acyltransferase domain-containing protein	9	631	0.093	B	NGKPYFPADC631LADGGDAVSC641GVKR	2.03299	1.33467	88.9272	0.0405859	90.3748	0.0284727
MSMEG_3609	MSMEG_3609	hydride transferase 1	4	217	0.041	B	LPIC217LGAFTPAGLRR	10.1894	0.277425	9.35335	1.02148	16.1701	0.216329
MSMEG_3848	MSMEG_3848	Carboxylesterase	5	56	0.019	B	YC56HGFGFC62APQQR	45.084	0.0251711	38.9135	0.146405	85.2379	0.0216601
MSMEG_3863	MSMEG_3863	pyridoxamine 5'-phosphate oxidase	1	64*	0.11	B								VTVAAC64DAR	9.17528	0.851487	14.4696	0.0958475	21.546	0.253186
MSMEG_3973	MSMEG_3973	N-methylhydantoinase	13	426	0.061	B								STKDGSTATAPVFGVGLAVQPC426EGQER	7.54785	1.47414	25.4508	0.105696	32.8319	0.216285
MSMEG_4191	MSMEG_4191	Uncharacterized protein	3	43	0.018	B	SASNATFLC43ESHLGDR	15.3299	0.670031	18.5994	0.273895	26.404	0.239541
MSMEG_4367	MSMEG_4367	Formamidase	4	342	0.015	B	AC342LHAIDYLTK	15.9886	1.19316	50.6401	0.279622	63.0351	0.090724
MSMEG_4495	MSMEG_4495	CBS domain protein	2	419	0.248	E	VRINTVLVC419PTEPVEPELHTVPGDENSGR	8.76454	0.564364	6.84917	0.183796	15.6137	0.367782	VRINTVLVC419PTEPVEPELHTVPGDENSGR	14.5195	0.485209	13.2187	0.307466	29.5133	0.190543
				106*	0.02	B	FEAPPPTNQLNQNASSHPQC106GAVVEVGLR	1.50037	1.81516	69.3813	0.116129	71.9868	0.154721	FEAPPPTNQLNQNASSHPQC106GAVVEVGLR	5.8901	0.333073	73.1381	0.0224135	79.0282	0.00381467
MSMEG_4649	MSMEG_4649	phytanoyl-CoA dioxygenase	2	26	0.102	B								RGAFIDESDC26SLDDFR	15.8458	0.154281	10.7995	0.156351	26.2688	0.0720426
MSMEG_4908	MSMEG_4908	endo-type 6-aminohexanoate oligomer hydrolase	4	263	0.078	B	TLRPC263HTPLDGDTVFALATGR	10.6153	0.329549	24.6715	0.191269	34.1076	0.166887	TLRPC263HTPLDGDTVFALATGR	7.88386	0.513818	39.1463	0.114273	50.9134	0.154982
MSMEG_4972	MSMEG_4972	acetyltransferase	4	145	0.112	B								HC145GLTLEGR	5.3978	1.87406	37.3776	0.128646	50.1011	0.297274
MSMEG_5036	MSMEG_5036	Conserved membrane protein in rhomboid family	2	10	0.09	B	TAAVGHQC10VDC13VNAAAR	-4.17612	-1.25681	68.6536	0.0584225	61.4866	0.129179	TAAVGHQC10VDC13VNAAAR	-26.732	-0.43519	69.3681	0.0561763	42.636	0.282061
				13	0.185	B
MSMEG_5053	MSMEG_5053	Acetoin DH	1	36	0.066	B	LAIC36DVDTEGLAATEERLK	6.31686	0.609391	6.34208	0.295108	13.6998	0.387873	LAIC36DVDTEGLAATEERLK	8.1109	0.68388	14.9501	0.0470396	23.061	0.233574
MSMEG_5162	MSMEG_5162	cinnamoyl ester hydrolase	3	5	0.543	E								ARPC5PTGR	10.5238	0.56251	28.7171	0.130406	43.1727	0.145552
MSMEG_5198	MSMEG_5198	Carnitinyl-CoA dehydratase	2	65*	0.027	B	AVVLTGAGDKSFC65AGADLK	1.02533	2.08303	19.6885	0.555992	27.6665	0.288048	AVVLTGAGDKSFC65AGADLK	10.9951	0.597441	17.5987	0.0875665	28.8027	0.18617
				202 (+MSH)	0.727	E	ITC202NAPLAVQASKR	5.32836	0.91557	7.89926	0.0145686	14.3197	0.419616
MSMEG_5211	MSMEG_5211	4-aminobutyrate aminotransferase	8	592	0.376	E	C592YLDMVNNVTVLGHAHPR	-0.400828	12.8423	7.63861	0.945027	7.61568	0.33282
MSMEG_5215	MSMEG_5215	hypothetical protein	1	110	0.043	B	AHPDC110EFGGEPFTAAEVTDPDEHAR	5.42954	1.26823	3.50641	0.624738	7.10271	0.799126
MSMEG_5404	prpE	AMP-dependent synthetase and ligase	7	165* (+MSH)	0.174	B	VVVAASC165GIEPTR	9.1674	0.605678	17.3096	0.292325	23.1699	0.347341	VVVAASC165GIEPTR	9.38067	3.39894	29.5659	0.0928981	38.9466	0.302117
				193	0.076	B								IVEYKPMLDSALQIAEHTPQAC193VILQR	9.81975	0.801771	42.4509	0.116995	52.4579	0.137431
				203	0.381	E								DQKPC203DLIEGR	6.67955	0.374085	34.8598	0.0681925	41.5605	0.114893
MSMEG_5435	MSMEG_5435	Putative ligase MSMEG_5435	4	466	0.037	B	VEGVRPGC466AVAVR	11.5707	0.514667	13.4841	0.169786	23.259	0.336255	AAGRVEGVRPGC466AVAVR	9.39727	0.427682	24.9722	0.113824	37.2646	0.0908168
MSMEG_5476	gcl	glyoxylate carboligase	4	527	0.076	B								VAEGLGC527K	3.98456	1.94716	20.6807	0.121586	24.6652	0.313828
MSMEG_5478	MSMEG_5478	Hydroxypyruvate isomerase	1	10	0.037	B	PASPYTVNC10SILLTELPLLQRPEAAR	-1.05734	-4.90159	2.71762	0.18746	2.6813	0.950252	PASPYTVNC10SILLTELPLLQRPEAAR	-0.609651	-1.69257	4.25284	0.253775	3.64319	0.859776
MSMEG_5576	MSMEG_5576	D-mannonate oxidoreductase	4	178*	0.014	B	GIGSPTIVSC178DNIEGNGDVARK	5.14346	1.1829	7.32978	0.222338	12.4934	0.506806	GIGSPTIVSC178DNIEGNGDVARK	7.57816	1.42859	13.7533	0.406174	20.0412	0.058665
MSMEG_5592	MSMEG_5592	Uncharacterized protein	2	66	0.03	B	VGTC66VLNAC71FYKPALLAR	56.8287	0.0736165	18.272	0.394178	74.9508	0.0531624
				71	0.094	B
MSMEG_5739	MSMEG_5739	long-chain fatty-acid--CoA ligase	2	976	0.316	E								EAHDLC976GLPVATFR	-2.74188	-5.67552	21.3999	0.392481	28.9955	0.240539
MSMEG_5878	MSMEG_5878	serine esterase, cutinase	4	108*	0.042	B								TVVDGIADAASHVEATADTC108PDTR	-6.31801	-1.28005	86.2203	0.0509447	76.603	0.0940033
MSMEG_6031	MSMEG_6031	Putative short-chain type DH/reductase MSMEG_6031	1	40	0.26	B	LAEEGADIIAVDVC40RR	-1.1872	-18.4538	16.9197	0.619004	15.7325	0.176288	LAEEGADIIAVDVC40RR	9.554	0.390875	10.2028	0.208489	19.7886	0.121555
MSMEG_6141	MSMEG_6141	D-amino acid aminohydrolase	4	384	0.439	E	DFHDATIVEC384PDESLIGK	6.07646	0.906303	23.6415	0.306709	36.4171	0.253016
MSMEG_6173	MSMEG_6173	Morphological differentiation-associated protein	4	207	0.023	B	EGYALEHC207YAYSDSITDLPMLETVGHPTAVNPDR	4.05524	1.54481	14.8071	0.593494	20.0086	0.3919
MSMEG_6286	MSMEG_6286	Putative aminotransferase MSMEG_6286	3	415	0.031	B	DAIDGLATC415ALLAATEALLGDK	1.94513	2.83829	1.72261	0.980595	2.80643	0.800051
MSMEG_6354	MSMEG_6354	Serine esterase, cutinase family protein	4	114*	0.043	B	KVEQTAATC114PSTK	-5.77639	-9.58806	61.1999	0.19581	53.9916	0.207273	KVEQTAATC114PSTK
MSMEG_6382	MSMEG_6382	FAD-dependent decaprenylphosphoryl-beta-D-ribofuranose 2-oxidase	2	136	0.063	B	QVTVGGAIGC136DIHGK	10.258	1.07752	6.20487	0.452091	15.1524	0.500361	QVTVGGAIGC136DIHGK	2.63456	0.796313	15.7959	0.155752	18.1371	0.0199927
MSMEG_6439	rraA	Putative 4-hydroxy-4-methyl-2-oxoglutarate aldolase	3	22	0.091	B	SC22DLQLQNYGGKIMFAGPVTTVR	3.26357	1.74037	11.7837	0.338063	15.0174	0.353776	SC22DLQLQNYGGKIMFAGPVTTVR	9.84671	0.500019	9.74939	0.0797885	19.8704	0.276423
				44*	0.064	B	C44FQDNALLK	1.08742	2.62987	7.89129	0.310546	12.206	0.623217
MSMEG_6440	ethA	FAD-containing monooxygenase EthA	4	294	0.081	B	LC294LAPNGDLFK	5.1259	1.09653	9.24266	0.342253	15.6069	0.313592
MSMEG_6445	MSMEG_6445	hypothetical protein	4	128	0.021	B	DLGHEYC128ALTDHSPR	0.10347	4.10762	6.60216	0.254585	0	1.45285	DLGHEYC128ALTDHSPR	6.40781	0.44929	15.9052	0.189054	21.8522	0.259883
MSMEG_6454	MSMEG_6454	hypothetical protein	4	133	0.028	B	FDRFEEAC133EVLK	2.79538	2.18753	7.33066	0.26761	10.4189	0.215134	FDRFEEAC133EVLK	5.37209	3.59523	11.9761	0.387452	16.4618	0.612974
				172	0.035	B								GPQQPHPPFC172IGGSGEK	11.0814	0.824776	15.8444	0.176034	26.9258	0.232229
				213*	0.047	B								DVLAAHC213ADLGRDPK	8.10633	1.96719	18.0748	0.178663	27.6304	0.435986
MSMEG_6471	MSMEG_6471	glycine/D-amino acid oxidase	5	203	0.258	B								IRFDGLVSAYHNPHC203AR	8.42918	0.82867	23.8962	0.125276	32.6265	0.160396
MSMEG_6484	MSMEG_6484	Glycosyl transferase	4	14	0.154	B	THC14GGQGVYVR	9.92189	0.710109	7.90886	0.385431	26.8394	0.370916	THC14GGQGVYVR	19.954	0.115409	18.183	0.164436	39.6957	0.037358
MSMEG_6506	pncA	nicotinamidase/pyrazinamidase	3	72*	0.083	B								HC72VADTPGAEFHPEFDAGAVEVVFR	10.2832	0.851816	26.5819	0.143981	39.6386	0.223417
MSMEG_6519	MSMEG_6519	pyridoxamine 5'-phosphate oxidase	2	217	0.041	B								NLGGYPDTGEAVC217TGADRYGLDLR	7.04157	0.569969	12.6839	0.207694	23.4533	0.272456
MSMEG_6907	MSMEG_6907	MmcI protein	5	190	0.051	B	NTYPGKAEVLDSHC190ESVGR	0.551584	8.13636	4.66192	0.997724	5.0882	0.91656	AEVLDSHC190ESVGR	2.75143	0.974924	10.1686	0.151146	12.0339	0.402003
Function unknown
MSMEG_0067	MSMEG_0067	Conserved hypothetical proline and alanine rich protein	2	345	0.023	B	YYNLVLADC345GAGLFQK	8.26596	0.345519	9.90423	0.136169	12.5822	0.282681	YYNLVLADC345GAGLFQK	8.00434	0.125942	9.68001	0.380492	17.6844	0.178068
				398	0.058	B	SC398VVINHVTPGKPNVDVEDLVQQFER	5.80489	0.594345	9.24993	0.231315	13.4177	0.278191	SC398VVINHVTPGKPNVDVEDLVQQFER	5.15958	0.853209	15.6598	0.228948	24.908	0.217483
MSMEG_0070	MSMEG_0070	Uncharacterized protein	2	108	0.086	B	AVNSGC108K	-2.17385	16.1073	88.2948	0.106226	86.148	0.0406531
MSMEG_0146	MSMEG_0146	Mosc domain protein	3	214*	0.04	B	C214VIPTLEHGDLDRAQHALR	9.38462	0.783178	8.09589	0.270373	19.9399	0.392507	C214VIPTLEHGDLDRAQHALR	10.7708	0.552145	20.2009	0.0830173	32.4831	0.171161
MSMEG_0238	MSMEG_0238	O-acetylhomoserine/O-acetylserine sulfhydrylase	1	125*	0.019	B								C125MKIEHAR	10.9725	0.300725	10.9853	0.0824039	23.3446	0.146912
MSMEG_0391	MSMEG_0391	Rmt3 protein	4	38	0.155	B	KLLPDVYSNDALIC38FNSHAFMDDPDFQR	23.9957	0.455728	7.08201	0.266828	29.4967	0.378436	KLLPDVYSNDALIC38FNSHAFMDDPDFQR	15.2412	0.915009	13.8051	0.0719106	29.3835	0.391679
				198	0.144	B	IIVGAVPETLAEVDAEAVAFLHIDMNC198APPEVATLR	14.2308	0.231383	4.40125	0.699727	16.9499	0.113009
MSMEG_0420	MSMEG_0420	hypothetical protein	1	20	0.043	B								C20VTTLAAK	4.88755	7.07751	19.5918	0.154894	23.6548	0.419611
MSMEG_0423	MSMEG_0423	hypothetical protein	3	45	0.052	B								QC45DFVVEQFLMGR	0.49395	3.67754	69.1219	0.177934	73.3087	0.121309
MSMEG_0472	MSMEG_0472	lipoprotein	11	57	0.102	B								DSKC57PAGSYVGPFVAVK	-1.04692	5.11422	96.4407	0.0210004	95.6128	0.016302
MSMEG_0575	MSMEG_0575	MmpS1 protein	2	133*	0.034	B								SANGIDAQTYC133LVK	1.22199	-3.06004	82.0844	0.0329586	81.6852	0.0626996
MSMEG_0753	MSMEG_0753	Membrane protein	2	185	0.089	B	SITC185GTTR	7.16605	0.493024	76.1959	0.0558542	82.9021	0.0264945
MSMEG_0754	MSMEG_0754	Uncharacterized protein	3	97	0.023	B	C97VAALAR	8.1468	1.05037	7.36207	0.398406	13.8114	0.512828
				117*	0.015	B	C117LDLLDDC124DPTARR	12.442	0.662251	29.2468	0.160486	42.5801	0.205164	C117LDLLDDC124DPTARR	15.1967	1.23789	46.8454	0.0600183	62.0421	0.181451
				124*	0.178	B
MSMEG_0823	MSMEG_0823	Uncharacterized protein	4	133*	0.042	B	C133GPALKEYAPAAADDK	1.36995	2.55316	71.5705	0.061201	75.5805	0.0870384	C133GPALKEYAPAAADDK	-6.03063	-1.74534	88.3233	0.0399992	84.8282	0.0896555
				171*	0.011	B	TVTC171IATSENSR	0.674992	-5.71141	92.7248	0.0200393	93.7618	0.104741	TVTC171IATSENSR	-7.26745	-0.811793	96.0177	0.0628843	79.5505	0.109497
MSMEG_0923	MSMEG_0923	Uncharacterized protein	2	111	0.389	E	NRADSIVAGIVSC111VVEDDVK	-2.43844	-3.44041	91.6149	0.0722907	88.2022	0.0892432
MSMEG_0942	MSMEG_0942	Uncharacterized protein	6	81	0.222	B	LVTTVC81KR	24.0869	0.128962	6.11184	0.643747	30.1987	0.0681117	LVTTVC81KR	18.8409	0.818062	18.5061	0.197715	37.347	0.279486
MSMEG_0948	MSMEG_0948	UPF0336 protein MSMEG_0948	2	48	0.194	B	EC48GHDNLIAPLTFLAVAGRR	11.8165	0.722612	7.02893	0.100684	19.4027	0.432852
MSMEG_1076	MSMEG_1076	Uncharacterized protein	3	75	0.03	B	VAVQAFC75QTAGKQDSK	1.34087	1.96077	96.6937	0.0104802	98.0346	0.0174946	VAVQAFC75QTAGK	2.24611	0.876528	95.1587	0.046411	97.4048	0.0272666
MSMEG_1100	MSMEG_1100	DGPF domain protein	1	100	0.046	B	C100PLGTGVTLEVR	7.91791	0.507255	10.0577	0.422821	15.9818	0.141967
MSMEG_1243	MSMEG_1243	hypothetical protein	3	168*	0.056	B								SSVQKDVDC168LLR	0.651818	1.93208	11.6043	0.424322	19.5239	0.40298
MSMEG_1285	MSMEG_1285	SEC-C motif domain protein	7	430*	0.147	B	C430HLGNEQLSLEER	15.6919	0.590262	32.4484	0.115633	43.9637	0.219178
				571	0.021	B	EVKPGELLC571AR	-0.0213022	-7.34223	20.2816	0.240787	21.2684	0.131341
MSMEG_1381	MSMEG_1381	MmpS5 protein	2	110	0.019	B
				133*	0.03	B								TATGMNAETFC133YVK	-8.38018	-1.71138	100	0.0477255	91.6198	0.0326997
MSMEG_1684	MSMEG_1684	Primosomal protein	2	123	0.144	B	TLAIAASIGSVC123DLAAVNR	7.79988	20.6034	11.5875	0.486068	11.7194	0.596483
				276	0.026	B	C276YLDDQPVFLGR	3.76427	0.835745	5.7126	0.441059	8.53565	0.490888	C276YLDDQPVFLGR	4.99969	0.41735	9.6475	0.224696	13.7368	0.186049
MSMEG_2032	MSMEG_2032	Pyridoxal phosphate biosynthesis protein	3	65	0.044	B	VAAAAGC65TMFGENKVQEAMR	-45.723	-0.957265	37.2961	1.07915	21.5062	0.829786
MSMEG_2068	MSMEG_2068	Uncharacterized protein	1	99	0.044	B	AGDLDDRPDEVTAC99LR	1.42977	1.37527	13.9571	0.302706	15.8579	0.417696
MSMEG_2353	MSMEG_2353		1	99	0.064	B								TGTGHYVALSIVGC99DALPDSGYMR	7.9892	1.07303	13.3324	0.298144	17.2004	0.17816
MSMEG_2416	MSMEG_2416	Uncharacterized protein	2	27	0.153	B	GVPMTAGC27VVPR	13.3232	0.2794	13.4351	0.472774	26.1341	0.174631
				204	0.016	B	LIDAAHAEADRLRGEC204DIYVDSK	2.51411	0.319485	5.09944	0.278175	7.35771	0.107718
MSMEG_2754	MSMEG_2754	Uncharacterized protein	3	66*	0.069	B	SPKPGSPVC66PDC69K	22.0369	0.328496	30.7231	0.160383	51.5234	0.0752585	SPKPGSPVC66PDC69KR	4.99604	3.88552	23.8577	0.211813	28.8537	0.0875261
				69*	0.04	B
MSMEG_2756	MSMEG_2756	Uncharacterized protein	3	16	0.097	B								ADRC16DRC19GAAAR	-11.0976	-2.16801	34.2032	0.141793	25.9178	0.278955
				19	0.175	B
				38	0.027	B	LPSGAELLFC38QHHANEHEAK	8.71872	0.586373	11.6814	0.290169	15.9187	0.118405	AKLPSGAELLFC38QHHANEHEAK	4.08	1.36299	11.5212	0.875627	15.6012	0.195236
MSMEG_2761	MSMEG_2761	Putative secreted alanine rich protein	4	135	0.132	B	LQC135QGQIR	3.28984	0.592749	83.1576	0.040918	86.0921	0.0502432	LQC135QGQIR	0.0637199	3.24617	86.6021	0.0233112	88.4624	0.0248518
MSMEG_2766	MSMEG_2766	Uncharacterized protein	1	162	0.019	B	C162VVNGVPETVDALAAEAR	6.88136	2.11521	16.046	0.424955	19.4977	0.133335
MSMEG_2782	MSMEG_2782	hypothetical protein	1	131*	0.024	B								SHIPAFLAGEEPGNYIC131VYPFVR	7.25697	0.814077	11.7636	0.179379	20.0467	0.271925
MSMEG_2983	MSMEG_2983	Uncharacterized protein	2	118	0.021	B	GAPNAHC118EIAVDGEIATQNDHPYSPR	-13.6709	-0.810663	86.5861	0.0291165	76.2907	0.106298	GAPNAHC118EIAVDGEIATQNDHPYSPR	-9.43481	-0.489539	89.1631	0.0317051	80.9732	0.01943
MSMEG_2999	MSMEG_2999	Conserved protein	5	25	0.251	B	LDPC25AATELGITGHDDDITDYSPDGVATR	10.2896	0.647204	0	2	11.9507	0.814319	LDPC25AATELGITGHDDDITDYSPDGVATR	7.84188	0.761212	12.7056	0.407632	23.7434	0.155948
MSMEG_3018	MSMEG_3018	Transglutaminase domain protein	5	46*	0.096	B	C46LSHELLIEPEAADSSTSR	24.0809	0.484163	17.6246	0.349604	46.5947	0.230025	C46LSHELLIEPEAADSSTSR	20.4767	0.298398	26.4245	0.0841344	45.7139	0.0766983
MSMEG_3019	MSMEG_3019	Uncharacterized protein	8	6*	0.031	B	MRDFTC6PNC9GQR	37.6741	0.137922	34.0246	0.200985	66.479	0.095342	MRDFTC6PNC9GQR	11.4211	0.909154	35.6806	0.0643387	47.1017	0.275138
				9*	0.131	B
MSMEG_3253	MSMEG_3253	hypothetical protein	1	178	0.055	B	EC178NVLHAAAGR	33.9399	0.122597	10.0615	0.334096	46.7194	0.169172
MSMEG_3261	MSMEG_3261	Uncharacterized protein	2	97	0.024	B	VRNSEC97ELIQNGVTVAR	0	1.38141	0	2.23607	0	1.37671	VRNSEC97ELIQNGVTVAR	5.51205	-28.7233	11.0766	0.170433	14.4366	0.875053
MSMEG_3394	MSMEG_3394	cupin	2	101	0.073	B								RIEQGSVC101FIPGGYR	10.649	0.782173	14.9474	0.387243	28.4907	0.355635
MSMEG_3494	MSMEG_3494	Putative secreted protein	3	49	0.054	B	TPC49TAEQIMAAAR	10.0247	1.41098	66.9652	0.106817	76.2071	0.109469	TPC49TAEQIMAAAR	-9.61406	-0.382874	81.8087	0.0309624	72.9905	0.0929909
MSMEG_3501	MSMEG_3501	hypothetical protein	1	117	0.12	B								DSDTHEAGNPEC117RPPDHSPR	8.28654	1.69213	16.8039	0.0814794	25.479	0.40477
MSMEG_3574	MSMEG_3574	hypothetical protein	9	225	0.195	B								HMPSHIDVLC225GDYR	9.33829	0.399353	14.3811	0.21781	20.4813	0.230175
MSMEG_3592	MSMEG_3592	hypothetical protein	6	91	0.074	B	AGC91ESSSGLSAR	12.592	0.771946	71.0159	0.0701205	80.7478	0.148688	DRAGC91ESSSGLSAR	4.06067	0.456634	75.9658	0.0753124	83.9359	0.06224
MSMEG_3641	MSMEG_3641	hypothetical protein	2	239	0.148	B	C239VAGEIGVPVIADPTISTHIESLANKYNQSASPVGDK	-0.592381	4.05843	89.7249	0.0194657	91.1552	0.032229
MSMEG_3661	MSMEG_3661	hypothetical protein	4	65	0.022	B	VAFTAGHC65R	-3.75463	-1.25256	72.8451	0.0419427	68.3151	0.112144	VAFTAGHC65R	-1.55954	-1.22082	79.3813	0.0244279	75.0146	0.0641009
MSMEG_3674	MSMEG_3674	hypothetical protein	2	70	0.115	B	GSALPQAEC70LVDSQKINSSGK	-0.785783	-1.5011	98.1218	0.00587603	97.095	0.0197958	GSALPQAEC70LVDSQKINSSGK	0.432378	2.07954	97.9656	0.00684248	98.398	0.00107222
MSMEG_3798	MSMEG_3798	hypothetical protein	2	256	0.16	B	C256GDHGGAGVLAADGR	-24.3071	-2.39906	59.9265	0.176138	28.0692	0.744312
MSMEG_3801	MSMEG_3801	hypothetical protein	3	235	0.18	B								AC235EHEPSR	8.9291	0.558301	13.3426	0.141535	22.1596	0.283888
MSMEG_3846	MSMEG_3846	Uncharacterized protein	7	45	0.03	B	IGTGQMSEC45YR	16.9111	0.324587	10.4923	0.62507	26.779	0.165752
				440	0.476	E	VC440GDGVELSLQRGEPLQTYR	3.7787	0.563132	12.4241	0.579189	15.7053	0.278968
				510	0.083	B	YEIPC510TVTGTVTVGETVHPLEAVVGQR	0.350917	7.79185	6.00548	0.73784	7.23417	0.363123
MSMEG_3884	MSMEG_3884	hypothetical protein	3	243*	0.096	B	C243NGGKNPVVK	1.00199	2.13664	94.5861	0.032595	95.9421	0.0304955	C243NGGKNPVVK	0.895157	0.873236	93.7128	0.00725544	94.736	0.00405359
				259*	0.036	B	KGDTFTC259EVSIDGTKR	0.937452	1.72416	94.4753	0.0285403	95.6296	0.021749	KGDTFTC259EVSIDGTKR	0.0566233	1.31419	94.3148	0.00556067	94.5963	0.00550775
MSMEG_4220	MSMEG_4220	hypothetical protein	3	247	0.116	B	HGSTC247VR	8.43215	0.544871	9.5996	0.234848	15.2843	0.194919	HGSTC247VR	1.49414	1.46866	13.0424	0.163076	18.408	0.356656
MSMEG_4221	MSMEG_4221	hypothetical protein	3	207*	0.036	B								C207TVADTTLFSHRR	9.23647	0.393575	18.3046	0.133037	27.5411	0.0793814
MSMEG_4246	MSMEG_4246	integral membrane protein	3	304	0.21	B								RTGSC304GTSTTPSSSTTDAR	9.95244	0.385083	17.8758	0.191081	27.7752	0.256299
MSMEG_4271	MSMEG_4271	hypothetical protein	2	207	0.015	B	GQRPPAEEQQGVAQLLVDKTDGGDDVLVC207SYVLR	5.49081	0.604878	90.9268	0.0302779	94.7582	0.0311993	GQRPPAEEQQGVAQLLVDKTDGGDDVLVC207SYVLR	6.7152	1.58534	85.5338	0.132132	92.249	0.0301298
MSMEG_4322	MSMEG_4322	hypothetical protein	3	172	0.069	B	TAALDRC172DAAY	-5.4155	-1.91819	83.4836	0.0515716	78.0681	0.176298
MSMEG_4567	MSMEG_4567	hypothetical protein	2	119	0.176	B								TEAVIDRFDEVLAPTHYTPC119SK	11.993	0.935565	19.3424	0.329265	33.4141	0.156932
MSMEG_4662	MSMEG_4662	Aldolase	4	7	0.12	B	SRPAVC7SGHSAITDLR	12.5667	0.744589	0	1.38111	17.2142	0.703183
MSMEG_4907	MSMEG_4907	Mov34/MPN/PAD-1	1	25*	0.016	B	ADHPDEAC25GVIAGPEGSDRPER	8.44647	0.356556	5.27353	0.156109	13.4971	0.242789	ADHPDEAC25GVIAGPEGSDRPER	7.47901	0.740977	9.64106	0.122054	17.1201	0.244452
MSMEG_5057	MSMEG_5057	hypothetical protein	1	62	0.113	B								TEGADVYHYVTLGC62SR	0.972072	4.14387	16.969	0.311797	17.9411	0.231614
MSMEG_5062	MSMEG_5062	hypothetical protein	1	135	0.038	B	DFSSTMQLVAGRYDVLC135DPQNAEQGRDLLAR	3.05826	0.872596	9.10023	0.638528	12.1585	0.272665	DFSSTMQLVAGRYDVLC135DPQNAEQGR	3.86605	1.33704	6.65595	0.297976	10.0778	0.420851
MSMEG_5154	MSMEG_5154	hypothetical protein	2	8	0.051	B								AKTHLNC8PC10GEAIVGTDEDDLVEK	10.784	1.05537	39.7026	0.0775231	49.2606	0.0997594
				10	0.112	B
MSMEG_5259	MSMEG_5259	Membrane protein	11	634	0.022	B	GRDRVDGADAAYVC634R	11.1274	0.7966	64.599	0.181081	81.5809	0.104282	GRDRVDGADAAYVC634R	2.62426	0.766319	76.9494	0.0755572	81.3655	0.0584058
MSMEG_5328	MSMEG_5328	hypothetical protein	4	73*	0.03	B	QQDEFTC73SSC76FLVQHQNR	2.15645	1.80144	17.5956	0.229248	21.7136	0.277478	QQDEFTC73SSC76FLVQHQNR	8.90863	0.350435	15.4621	0.0734509	24.3707	0.151021
				76*	0.063	B
MSMEG_5401	MSMEG_5401	hypothetical protein	3	144	0.05	B								NREC144TAR	10.5018	0.431481	27.4224	0.116924	36.6501	0.118014
MSMEG_5452	MSMEG_5452	hypothetical protein	3	82	0.043	B	LLSPQKLPEGVKFEPADC82AK	6.68319	0.736551	77.0204	0.0836011	82.335	0.0653716	LLSPQKLPEGVKFEPADC82AK	-3.20772	4.3165	78.8076	0.16129	76.1727	0.0657398
				131	0.044	B	FIVMAVETSEPVPLSDPGDEC131KR	-3.87575	-35.8019	79.0478	0.110553	71.3878	0.103743	FIVMAVETSEPVPLSDPGDEC131KR	0.175094	12.3878	82.918	0.039767	81.0063	0.0149421
MSMEG_5557	MSMEG_5557	hypothetical protein	6	101	0.047	B	GTGVDNAIEC101QPNC105AEGRR	0	1.65796	100	0.0271354	100	0	GTGVDNAIEC101QPNC105AEGRR	-1.51035	-13.5082	94.383	0.0190192	92.9938	0.00854331
				105	0.054	B
MSMEG_5726	MSMEG_5726	Aldolase	4	233	0.027	B	C233TGLHYGTYDYSAAC247GIAPQHQSLDHPIADHAK	14.7289	0.467055	16.3851	0.335072	31.853	0.344612	C233TGLHYGTYDYSAAC247GIAPQHQSLDHPIADHAK	11.3049	1.56148	40.0585	0.104496	51.3635	0.221998
				247	0.12	B
				378	0.107	B	GLDC378GAFEAADVLALAPGATVEVLHDLK	3.9948	2.70529	4.97553	1.27995	9.43439	0.612212
MSMEG_5766	MSMEG_5766	hypothetical protein	2	60*	0.033	B	IVEQLDIPGEPEAAIQVGHEIC60K	-10.8995	-1.61762	86.7573	0.0867667	78.1586	0.238575	IVEQLDIPGEPEAAIQVGHEIC60K	2.00614	6.87795	80.0142	0.0345289	82.0203	0.0589878
MSMEG_5770	MSMEG_5770	hypothetical protein	2	107	0.066	B	DVGGEFGHADGEVMVALNC107DGDHATATNPGASVASPAGR	-1.87365	-2.99836	92.0634	0.0460787	88.6842	0.040078	DVGGEFGHADGEVMVALNC107DGDHATATNPGASVASPAGR	-1.37611	-0.598419	93.601	0.0057413	91.8713	0.00799332
MSMEG_5871	MSMEG_5871	HIT family protein	1	76	0.366	E	VMEVSQLIGKAVC76K	8.53916	1.06802	4.92612	0.95185	8.90714	0.701061
MSMEG_5890	MSMEG_5890	hypothetical protein	1	38	0.018	B	RVVATYATDADEC38R	7.88508	0.652968	4.74796	0.194872	11.4491	0.475529	RVVATYATDADEC38R	9.60605	0.546332	11.8354	0.112757	21.7904	0.199732
MSMEG_6180	MSMEG_6180	Peptidase	6	130	0.097	B	FGEIAC130K	-7.35639	-0.868039	87.1669	0.0293833	79.8105	0.0576064
MSMEG_6218	MSMEG_6218	hypothetical protein	4	139	0.123	B	EKLAPAIRPDDAAAFGGGEPDC139DLPEAR	5.42289	0.476993	84.4719	0.106103	89.8204	0.152512
MSMEG_6234	MSMEG_6234	hypothetical protein	4	429	0.086	B								GVAGEVC429DRYLGVIEGR	2.88418	1.54648	13.546	0.220578	22.0904	0.349069
MSMEG_6240	MSMEG_6240	hypothetical protein	6	464	0.174	B								QATC464AMPDYAEVC473DKVVVAR	15.3294	0.374935	40.2678	0.0715325	60.3043	0.113207
				473	0.064	B
MSMEG_6348	MSMEG_6348	hypothetical protein	8	170	0.064	B	VVQRFDAADPSQC170PPDTSAYDYPAPAR	9.08014	0.719528	87.4476	0.0778311	96.5277	0.0549987
MSMEG_6412	MSMEG_6412	hypothetical protein	3	117	0.072	B	LEPFALGAFNDC117SIRRPGAPK	10.2583	0.626065	12.9092	0.236016	21.9508	0.362374
MSMEG_6414	MSMEG_6414	Membrane protein	8	145*	0.026	B	IKQISQEQC145TPALK	1.46224	4.38315	77.8686	0.101732	78.4644	0.101219	IKQISQEQC145TPALK	-12.9918	-18.2918	84.8021	0.218371	73.6538	0.216264
MSMEG_6596	MSMEG_6596	hypothetical protein	2	90	0.031	B	GLC90TQVTSFLGEEALRER	9.6455	1.10539	7.12724	0.362943	13.5481	0.414433
MSMEG_6902	MSMEG_6902	hypothetical protein	1	20	0.052	B								AKDSDRNDTC20K	7.78546	1.49173	0	1.73205	7.78546	0.3755
Table S4: Quantification of reversible thiol-oxidations under control conditions and NaOCl stress in the M. smegmatis wild type and mshC mutant using the OxICAT method. The M. smegmatis wild type and mshC mutant were harvested before (control) and 30 min after exposure to 1 and 0.5 mM NaOCl, respectively. Reduced and reversibly oxidized Cys residues were labelled with light and heavy ICAT reagent…
