# Supplementary material for: Monitoring global protein thiol-oxidation and protein S-mycothiolation in Mycobacterium smegmatis under hypochlorite stress
Source: Sci Rep. 2017 Apr 26;7:1195. doi: 10.1038/s41598-017-01179-4 (PMC5430705; doi:10.1038/s41598-017-01179-4)
Supplement: Supplementary file 9 — Supplementary Table S5 [file 41598_2017_1179_MOESM9_ESM.xlsx]

## Sheet: TableS5
Table S5: RNA-Seq transcriptome analysis of gene expression changes in M. smegmatis wild type cells 30min after NaOCl stress
Locus	Gene name	Protein function	M-value	A-value	Standard error	Wald Test	P-value	Adjusted p-value	Regulons	Secondary regulation
MSMEG_0094	MSMEG_0094	hypothetical protein	13.0597	15.488	0.426246	30.639	3.70309e-206	2.19924e-204	SigH
MSMEG_3012	fadA6	acetyl-CoA acetyltransferase	12.2896	16.4591	0.463909	26.4913	1.21985e-154	5.53136e-153	SigH
MSMEG_6470	MSMEG_6470	hypothetical protein	11.9549	14.0848	0.295292	40.4851	1e-11	1e-11	SigH
MSMEG_3242	MSMEG_3242	starvation-inducible DNA-binding protein or fine tangled pili major subunit	11.7444	17.9082	0.345091	34.0327	7.31859e-254	5.64541e-252	SigH
MSMEG_0447	MSMEG_0447	hypothetical protein	11.7392	17.4211	0.348636	33.6719	1.4933e-248	1.11351e-246	SigH
MSMEG_0424	MSMEG_0424	Hsp20/alpha crystallin family protein	10.7756	18.6513	0.281325	38.3031	1e-11	1e-11	SigH/SigE/HspR
MSMEG_5385	MSMEG_5385	metallo-beta-lactamase	10.1826	14.5472	0.492549	20.6733	6.0255e-95	1.55528e-93	SigH
MSMEG_6472	MSMEG_6472	hypothetical protein	9.80994	13.8482	0.321873	30.4776	5.16033e-204	2.98543e-202	SigH
MSMEG_2296	MSMEG_2296	hypothetical protein	9.7204	7.6787	0.775458	12.535	4.80078e-36	4.78723e-35	SigH
MSMEG_6823	MSMEG_6823	short-chain dehydrogenase/reductase SDR	9.39923	13.7981	0.291439	32.2511	3.39131e-228	2.18837e-226	SigH
MSMEG_1752	MSMEG_1752	hypothetical protein	9.31634	9.45636	0.403824	23.0703	9.20551e-118	3.13595e-116
MSMEG_0757	MSMEG_0757	hypothetical protein	9.16416	15.2752	0.166901	54.9079	1e-11	1e-11	SigH
MSMEG_0732	clpB	chaperone ClpB	8.78102	19.1272	0.287021	30.5936	1.48712e-205	8.75442e-204	SigH/SigE/HspR
MSMEG_1016	MSMEG_1016	hypothetical protein	8.76302	12.6825	0.302768	28.9431	3.43213e-184	1.84264e-182	SigH
MSMEG_6498	MSMEG_6498	hypothetical protein	8.73698	13.2244	0.235706	37.0673	9.47041e-301	8.82721e-299	SigH
MSMEG_3582	lon2	ATP-dependent protease La	8.56748	17.5695	0.238184	35.97	2.46742e-283	2.20784e-281	SigH/SigE/HspR
MSMEG_6732	MSMEG_6732	integral membrane protein	8.3479	13.4115	0.159333	52.3926	1e-11	1e-11
MSMEG_5732	MSMEG_5732	monooxygenase	8.28247	16.2963	0.0887321	93.3424	1e-11	1e-11	SigH
MSMEG_5245	MSMEG_5245	universal stress protein family protein	8.28245	14.2349	0.188791	43.871	1e-11	1e-11	DosR
MSMEG_5558	MSMEG_5558	hypothetical protein	8.27234	16.6524	0.216969	38.1268	1e-11	1e-11	SigH
MSMEG_3680	MSMEG_3680	hypothetical protein	8.20237	18.0205	0.365228	22.4582	1.06373e-111	3.41565e-110	SigH
MSMEG_5739	MSMEG_5739	long-chain fatty-acid--CoA ligase	8.09478	15.9007	0.132149	61.2549	1e-11	1e-11	SigH
MSMEG_0494	MSMEG_0494	hypothetical protein	8.0841	11.2276	0.272996	29.6125	1.03201e-192	5.72381e-191	SigH
MSMEG_4032	MSMEG_4032	zinc-binding alcohol dehydrogenase	7.97821	11.9814	0.337057	23.6702	7.30999e-124	2.66616e-122
MSMEG_1947	MSMEG_1947	hypothetical protein	7.91992	16.881	0.309775	25.5667	3.57765e-144	1.51004e-142	SigH/IdeR
MSMEG_4064	MSMEG_4064	zinc-binding alcohol dehydrogenase	7.84453	12.2415	0.34821	22.5282	2.19872e-112	7.19786e-111	SigH
MSMEG_0493	MSMEG_0493	hypothetical protein	7.83181	14.3149	0.179134	43.7204	1e-11	1e-11
MSMEG_0575	MSMEG_0575	MmpS1 protein	7.68919	14.1221	0.175524	43.8071	1e-11	1e-11	SigH
MSMEG_0449	MSMEG_0449	transporter major facilitator family protein	7.65654	15.6866	0.320256	23.9076	2.55387e-126	9.41705e-125	SigH
MSMEG_3470	MSMEG_3470	NAD-dependent epimerase/dehydratase	7.58056	12.4834	0.182689	41.4943	1e-11	1e-11	SigH
MSMEG_5559	MSMEG_5559	metabolite/sugar transporter	7.50426	12.3264	0.29797	25.1846	5.90219e-140	2.40058e-138	SigH
MSMEG_3682	MSMEG_3682	hypothetical protein	7.4859	14.3179	0.32749	22.8584	1.20555e-115	4.04521e-114		SigH
MSMEG_5179	MSMEG_5179	DoxX subfamily protein	7.42732	14.584	0.192867	38.51	1e-11	1e-11	SigH
MSMEG_5384	MSMEG_5384	hypothetical protein	7.42002	10.7054	0.4973	14.9206	2.42025e-50	3.24197e-49
MSMEG_1114	MSMEG_1114	short chain dehydrogenase	7.41755	14.3394	0.193636	38.3066	1e-11	1e-11	SigH
MSMEG_6454	MSMEG_6454	hypothetical protein	7.40289	16.5757	0.184905	40.0363	1e-11	1e-11
MSMEG_5661	MSMEG_5661	ABC transporter ATP-binding protein	7.3917	14.85	0.305991	24.1566	6.36351e-129	2.39919e-127	SigF
MSMEG_1595	MSMEG_1595	oxidoreductase	7.38198	9.84367	0.234899	31.4262	8.87193e-217	5.51292e-215	SigH
MSMEG_3137	MSMEG_3137	oxidoreductase	7.3407	14.9169	0.0727111	100.957	1e-11	1e-11	SigE/SigH
MSMEG_6703	MSMEG_6703	N5,N10- methylenetetrahydromethanopterin reductase-related protein	7.32016	13.4469	0.108673	67.3595	1e-11	1e-11	SigH/SigE
MSMEG_6858	MSMEG_6858	epoxide hydrolase 1	7.26765	13.3725	0.112683	64.4964	1e-11	1e-11		SigH
MSMEG_2920	MSMEG_2920	aldo/keto reductase	7.26556	12.9413	0.1381	52.6109	1e-11	1e-11	SigH
MSMEG_3581	MSMEG_3581	FabG protein	7.23731	11.7844	0.140165	51.6344	1e-11	1e-11	SigH/SigE
MSMEG_3410	MSMEG_3410	TetR family transcriptional regulator	7.21043	12.2143	0.286615	25.1572	1.17993e-139	4.7702e-138	SigH
MSMEG_4891	ahpC	alkylhydroperoxidase	7.20365	17.8621	0.390065	18.4678	3.74892e-76	8.01243e-75
MSMEG_4892	MSMEG_4892	hypothetical protein	7.19525	15.4639	0.466028	15.4395	8.8755e-54	1.29486e-52
MSMEG_3914	MSMEG_3914	beta-lactamase	7.19189	13.9782	0.210097	34.2312	8.29616e-257	6.55006e-255
MSMEG_5167	MSMEG_5167	major facilitator superfamily protein	7.16697	13.0894	0.165754	43.2385	1e-11	1e-11	SigH
MSMEG_5731	MSMEG_5731	GntR family transcriptional regulator	7.16481	14.0983	0.172816	41.4592	1e-11	1e-11		SigH
MSMEG_3583	MSMEG_3583	monooxygenase	7.15176	14.2614	0.173437	41.2355	1e-11	1e-11	SigH/SigE*	SigH/SigE/HspR
MSMEG_5723	MSMEG_5723	endoribonuclease L-psp family protein	7.14378	12.2783	0.161544	44.2219	1e-11	1e-11	SigH
MSMEG_6859	MSMEG_6859	oxidoreductase	7.14275	13.7438	0.112619	63.4243	1e-11	1e-11	SigH
MSMEG_2906	MSMEG_2906	hypothetical protein	7.09623	13.2496	0.13654	51.9718	1e-11	1e-11		SigH/SigE*
MSMEG_5556	MSMEG_5556	MFS permease	7.08044	15.3759	0.191022	37.0661	9.89667e-301	9.09816e-299	SigH/SigE
MSMEG_4890	ahpD	alkylhydroperoxidase	7.07905	17.2159	0.348852	20.2924	1.50027e-91	3.70159e-90
MSMEG_2027	MSMEG_2027	hypothetical protein	7.04805	16.0905	0.309928	22.7409	1.76486e-114	5.89254e-113	SigH
MSMEG_4465	cut2	cutinase	7.01192	14.2006	0.214881	32.6317	1.45883e-233	9.99001e-232	SigH
MSMEG_1414	MSMEG_1414	amidinotransferase	6.96493	11.8295	0.217647	32.0011	1.05398e-224	6.73642e-223
MSMEG_6893	MSMEG_6893	hypothetical protein	6.96302	8.00248	0.46495	14.9758	1.05636e-50	1.42354e-49
MSMEG_1593	MSMEG_1593	hypothetical protein	6.95473	8.27004	0.324545	21.4292	7.14548e-102	1.98976e-100		SigH
MSMEG_0980	MSMEG_0980	signal transduction histidine kinase	6.95003	11.0335	0.166396	41.768	1e-11	1e-11	SigH
MSMEG_4499	MSMEG_4499	hypothetical protein	6.92311	17.715	0.348082	19.8893	5.03529e-88	1.17742e-86	SigH
MSMEG_1135	MSMEG_1135	hypothetical protein	6.92289	9.27722	0.295875	23.3981	4.47334e-121	1.61401e-119
MSMEG_3614	MSMEG_3614	hypothetical protein	6.86727	11.0494	0.396348	17.3264	2.97574e-67	5.44147e-66
MSMEG_5388	MSMEG_5388	hypothetical protein	6.86584	13.5125	0.346077	19.8391	1.37003e-87	3.19246e-86
MSMEG_4141	MSMEG_4141	hypothetical protein	6.85901	15.0399	0.237597	28.8682	2.99349e-183	1.58184e-181	SigH
MSMEG_2791	MSMEG_2791	pyridoxamine 5'-phosphate oxidase	6.837	13.2863	0.119123	57.3945	1e-11	1e-11
MSMEG_4889	MSMEG_4889	integral membrane transporter	6.81567	10.7063	0.405219	16.8197	1.7501e-63	3.01151e-62
MSMEG_5386	MSMEG_5386	rhodanese-like domain-containing protein	6.79401	8.64356	0.506039	13.4259	4.26504e-41	4.73102e-40
MSMEG_2317	adhC2	alcohol dehydrogenase	6.79029	11.7972	0.368732	18.4153	9.91156e-76	2.10495e-74
MSMEG_3244	MSMEG_3244	hypothetical protein	6.78513	14.8488	0.351523	19.3021	5.15504e-83	1.17273e-81
MSMEG_3385	MSMEG_3385	hypothetical protein	6.72666	13.522	0.230057	29.2392	6.16302e-188	3.3626e-186
MSMEG_1237	MSMEG_1237	hypothetical protein	6.72139	10.1737	0.180635	37.2097	4.7544e-303	4.55811e-301
MSMEG_5390	MSMEG_5390	hypothetical protein	6.69704	13.862	0.335094	19.9856	7.3553e-89	1.74422e-87
MSMEG_6884	MSMEG_6884	NADP oxidoreductase, coenzyme f420-dependent:6-phosphogluconate dehydrogenase, NAD-binding	6.68343	11.5813	0.184843	36.1573	2.85247e-286	2.58688e-284
MSMEG_0773	MSMEG_0773	acetyltransferase	6.66234	13.3733	0.134595	49.4992	1e-11	1e-11
MSMEG_6885	MSMEG_6885	MmcI protein	6.60073	11.3042	0.158584	41.6228	1e-11	1e-11
MSMEG_0649	phnD	phosphonate-binding periplasmic protein	6.58739	11.1555	0.410343	16.0534	5.41386e-58	8.69197e-57	PhnF
MSMEG_3409	MSMEG_3409	oxidoreductase	6.55932	12.0837	0.358004	18.322	5.52949e-75	1.14887e-73		SigH
MSMEG_6933	trxB	thioredoxin-disulfide reductase	6.55289	17.2955	0.29439	22.2592	9.18706e-110	2.81527e-108
MSMEG_6753	MSMEG_6753	oxidoreductase, short chain dehydrogenase/reductase	6.53456	13.9941	0.0952199	68.626	1e-11	1e-11	SigH/SigE*
MSMEG_5168	MSMEG_5168	hypothetical protein	6.5206	10.9733	0.137606	47.3861	1e-11	1e-11		SigH
MSMEG_3384	MSMEG_3384	isoflavone reductase	6.50644	14.0443	0.183954	35.3699	4.95602e-274	4.31946e-272
MSMEG_0709	dnaK	molecular chaperone DnaK	6.5015	19.384	0.286268	22.7112	3.47211e-114	1.15353e-112	SigH/SigE/HspR
MSMEG_6677	MSMEG_6677	LysR family transcriptional regulator	6.5003	12.7683	0.140555	46.2472	1e-11	1e-11
MSMEG_4500	MSMEG_4500	hypothetical protein	6.49734	8.34129	0.46153	14.0778	5.19938e-45	6.2309e-44
MSMEG_3585	MSMEG_3585	MmpS2 protein	6.49657	9.39505	0.261815	24.8136	6.39645e-136	2.54003e-134	SigH
MSMEG_6705	MSMEG_6705	regulatory protein	6.47009	11.6008	0.111168	58.2008	1e-11	1e-11		SigH/SigE
MSMEG_1303	MSMEG_1303	transcriptional regulator	6.46137	13.2994	0.145919	44.2806	1e-11	1e-11	SigH/SigE
MSMEG_4138	MSMEG_4138	aliphatic nitrilase	6.45959	10.1472	0.269464	23.972	5.44724e-127	2.01969e-125	SigH
MSMEG_5391	MSMEG_5391	hypothetical protein	6.40235	9.40223	0.438231	14.6095	2.44203e-48	3.11093e-47
MSMEG_5328	MSMEG_5328	hypothetical protein	6.40203	16.9955	0.239001	26.7866	4.62568e-158	2.18612e-156	SigH/SigE/SigF
MSMEG_6566	MSMEG_6566	hypothetical protein	6.35591	11.885	0.210841	30.1455	1.2298e-199	6.99425e-198	SigH/SigE*
MSMEG_2956	fadD9	NAD dependent epimerase/dehydratase	6.33122	13.9804	0.317051	19.9691	1.02252e-88	2.41623e-87
MSMEG_5319	MSMEG_5319	alkylhydroperoxidase	6.30589	11.7457	0.190824	33.0456	1.7964e-239	1.2963e-237
MSMEG_3946	MSMEG_3946	transmembrane protein	6.29285	9.74634	0.241093	26.1014	3.51738e-150	1.55297e-148	DosR
MSMEG_4961	MSMEG_4961	hypothetical protein	6.26028	14.3178	0.244678	25.5859	2.19214e-144	9.31103e-143	SigH
MSMEG_2297	nrdH	glutaredoxin	6.24853	10.2442	0.420241	14.8689	5.24701e-50	6.9453e-49	SigH/NrdR
MSMEG_3138	trx	thioredoxin	6.20362	16.0242	0.237891	26.0776	6.54912e-150	2.87262e-148	SigH/SigE	SigE/SigH
MSMEG_5730	MSMEG_5730	permease for cytosine/purines, uracil, thiamine, allantoin transporter	6.16299	12.0511	0.157121	39.2244	1e-11	1e-11		SigH
MSMEG_6675	MSMEG_6675	hypothetical protein	6.14786	7.41748	0.302854	20.2997	1.29315e-91	3.20234e-90
MSMEG_3977	MSMEG_3977	hypothetical protein	6.14161	11.9314	0.334093	18.383	1.79896e-75	3.77276e-74	SigH
MSMEG_5244	devR2	DevR family transcriptional regulator	6.13407	12.7633	0.146347	41.9145	1e-11	1e-11	DosR
MSMEG_3444	MSMEG_3444	choline dehydrogenase	6.12955	10.5475	0.254079	24.1246	1.38053e-128	5.17583e-127	SigH
MSMEG_5300	MSMEG_5300	short-chain type dehydrogenase/reductase	6.11134	11.4909	0.146988	41.5771	1e-11	1e-11	SigH
MSMEG_3952	MSMEG_3952	hypothetical protein	6.10446	11.9698	0.121577	50.2105	1e-11	1e-11	DosR
MSMEG_1755	MSMEG_1755	anti-sigm factor, ChrR	6.09589	13.7311	0.0998751	61.0351	1e-11	1e-11
MSMEG_5383	MSMEG_5383	dehydrogenase/reductase SDR family protein member 4	6.09297	11.7155	0.424241	14.3621	8.95334e-47	1.10452e-45
MSMEG_5581	MSMEG_5581	hypothetical protein	6.08772	13.0533	0.257274	23.6624	8.79427e-124	3.19018e-122
MSMEG_4688	MSMEG_4688	hypothetical protein	6.05277	15.7412	0.217665	27.8077	3.49803e-170	1.73891e-168	SigH/SigE
MSMEG_6668	MSMEG_6668	ABC transporter periplasmic protein	6.03263	8.68703	0.322325	18.716	3.6685e-78	8.04553e-77	PhnF
MSMEG_1037	adhC1	alcohol dehydrogenase	6.03075	16.7925	0.366338	16.4623	6.84991e-61	1.14353e-59
MSMEG_6934	trx2	thioredoxin	6.02028	15.7097	0.303915	19.8091	2.48547e-87	5.77163e-86
MSMEG_4951	rpmE	50S ribosomal protein L31	6.00418	17.4869	0.396388	15.1472	7.90323e-52	1.10038e-50	SigH
MSMEG_6505	MSMEG_6505	NfnB protein	5.99021	9.58273	0.351506	17.0416	4.03868e-65	7.05822e-64
MSMEG_2905	MSMEG_2905	transcriptional regulator	5.95808	12.7228	0.141499	42.1069	1e-11	1e-11	SigH/SigE*
MSMEG_0710	grpE	co-chaperone GrpE	5.89115	16.9251	0.272404	21.6265	1.0117e-103	2.92652e-102		SigH/SigE/HspR
MSMEG_6683	MSMEG_6683	peroxiredoxin	5.87609	8.48742	0.232194	25.3069	2.68444e-141	1.10523e-139
MSMEG_3359	MSMEG_3359	cis-3-chloroacrylic acid dehalogenase	5.87418	13.4677	0.489629	11.9972	3.67491e-33	3.32825e-32
MSMEG_3139	MSMEG_3139	enoyl-CoA hydratase	5.86229	15.6343	0.213153	27.5028	1.62592e-166	7.96464e-165		SigH/SigE
MSMEG_3613	MSMEG_3613	hypothetical protein	5.8561	12.2129	0.395674	14.8003	1.45785e-49	1.91461e-48
MSMEG_0303	MSMEG_0303	alcohol dehydrogenase	5.84621	13.7984	0.149015	39.2323	1e-11	1e-11
MSMEG_1914	sigH	RNA polymerase sigma-70 factor, family protein	5.83926	16.2528	0.260133	22.4472	1.36368e-111	4.35793e-110	SigH/SigE
MSMEG_2921	MSMEG_2921	NADPH-flavin oxidoreductase	5.83517	10.9116	0.107637	54.2116	1e-11	1e-11		SigH
MSMEG_1269	MSMEG_1269	Ser/Thr protein phosphatase	5.82902	11.7136	0.182671	31.91	1.94247e-223	1.22981e-221
MSMEG_5242	MSMEG_5242	acyltransferase	5.82498	11.6424	0.118911	48.9861	1e-11	1e-11	DosR
MSMEG_0600	MSMEG_0600	dehydrogenase	5.82146	14.2275	0.151545	38.4139	1e-11	1e-11
MSMEG_3945	MSMEG_3945	universal stress protein family protein	5.81811	10.6518	0.216209	26.9097	1.69313e-159	8.05856e-158	DosR
MSMEG_1270	MSMEG_1270	hypothetical protein	5.81009	9.64246	0.209079	27.7889	5.90562e-170	2.91416e-168
MSMEG_1915	rshA	RshA, anti-sigma factor for SigH	5.77337	14.8596	0.227099	25.4223	1.43026e-142	5.96177e-141		SigH/SigE
MSMEG_3386	MSMEG_3386	shikimate transporter	5.76911	13.7686	0.206671	27.9145	1.77898e-171	8.90953e-170
MSMEG_6731	MSMEG_6731	transcriptional regulatory protein	5.72435	13.3009	0.31463	18.1939	5.76845e-74	1.17309e-72
MSMEG_4063	MSMEG_4063	amidohydrolase	5.70238	13.5317	0.388767	14.6679	1.03561e-48	1.32633e-47
MSMEG_6848	MSMEG_6848	oxidoreductase	5.69755	12.505	0.100594	56.6393	1e-11	1e-11
MSMEG_6847	MSMEG_6847	hypothetical protein	5.65972	9.87203	0.165447	34.2087	1.79785e-256	1.40295e-254
MSMEG_1413	rocD	ornithine--oxo-acid transaminase	5.65864	11.2541	0.16402	34.4998	8.08199e-261	6.53472e-259
MSMEG_0576	mmpL6	MmpL4 protein	5.65705	14.1659	0.104652	54.0558	1e-11	1e-11		SigH
MSMEG_1749	MSMEG_1749	monooxygenase	5.64331	12.9216	0.224966	25.0852	7.212e-139	2.88094e-137	SigH	SigE/SigH
MSMEG_5125	MSMEG_5125	hypothetical protein	5.64013	11.7388	0.291708	19.3348	2.73617e-83	6.24574e-82	SigH
MSMEG_0448	MSMEG_0448	MarR family transcriptional regulator	5.63952	13.1607	0.362544	15.5554	1.46251e-54	2.15712e-53
MSMEG_6457	MSMEG_6457	oxidoreductase molybdopterin binding subunit	5.61329	11.0061	0.115445	48.6231	1e-11	1e-11
MSMEG_3950	MSMEG_3950	universal stress protein family protein	5.60509	12.9423	0.132556	42.2848	1e-11	1e-11	DosR
MSMEG_2177	MSMEG_2177	fmnh2-utilizing oxygenase	5.60081	12.2743	0.11885	47.1252	1e-11	1e-11
MSMEG_5392	kdpA	potassium-transporting ATPase A	5.57475	9.51744	0.361496	15.4213	1.17635e-53	1.70877e-52
MSMEG_6747	MSMEG_6747	oxidoreductase	5.54844	13.0741	0.158651	34.9726	5.87883e-268	5.05806e-266
MSMEG_3447	MSMEG_3447	two-component system response regulator	5.53142	13.9135	0.298816	18.5111	1.67893e-76	3.61131e-75
MSMEG_0288	MSMEG_0288	FAD dependent oxidoreductase	5.52867	8.20912	0.212763	25.9851	7.30405e-149	3.16242e-147	PhnF
MSMEG_6707	MSMEG_6707	hypothetical protein	5.50495	5.69148	0.416618	13.2134	7.34103e-40	7.93328e-39
MSMEG_4497	MSMEG_4497	PhoH family protein	5.49401	17.3014	0.345776	15.8889	7.5613e-57	1.16653e-55		SigH
MSMEG_0647	phnC	phosphonate ABC transporter ATP-binding protein	5.48149	9.54043	0.384114	14.2705	3.34186e-46	4.11233e-45	PhnF
MSMEG_2850	MSMEG_2850	cell entry (mce) related family protein	5.47469	12.8587	0.123275	44.4103	1e-11	1e-11	SigH
MSMEG_4701	MSMEG_4701	hypothetical protein	5.45254	11.2717	0.18389	29.651	3.28747e-193	1.83852e-191
MSMEG_5381	MSMEG_5381	hypothetical protein	5.41139	6.2076	0.49376	10.9595	5.97983e-28	4.5603e-27
MSMEG_6252	MSMEG_6252	hypothetical protein	5.41114	10.5894	0.176219	30.7068	4.61282e-207	2.78888e-205
MSMEG_0492	MSMEG_0492	hypothetical protein	5.40046	11.8848	0.254047	21.2577	2.79845e-100	7.69687e-99
MSMEG_6244	MSMEG_6244	TetR family transcriptional regulator	5.38561	9.00287	0.389462	13.8283	1.71981e-43	1.99682e-42
MSMEG_5029	MSMEG_5029	alkanal monooxygenase subunit alpha	5.35542	14.7421	0.119923	44.657	1e-11	1e-11	SigH/SigE
MSMEG_0831	MSMEG_0831	short chain dehydrogenase	5.35389	7.74236	0.291182	18.3867	1.6774e-75	3.53031e-74
MSMEG_5246	MSMEG_5246	hypothetical protein	5.34522	14.7164	0.154172	34.6705	2.19561e-263	1.8191e-261	DosR
MSMEG_2156	MSMEG_2156	hypothetical protein	5.33275	9.56302	0.708158	7.53045	5.05642e-14	2.04789e-13
MSMEG_0711	dnaJ	molecular chaperone DnaJ	5.29234	16.3316	0.255279	20.7316	1.79724e-95	4.67491e-94		SigH/SigE/HspR
MSMEG_2312	MSMEG_2312	hypothetical protein	5.27545	4.9339	0.531842	9.9192	3.43502e-23	2.24027e-22
MSMEG_6755	MSMEG_6755	isoflavone reductase	5.27306	14.373	0.091216	57.8085	1e-11	1e-11	SigH/SigE*	SigH/SigE
MSMEG_6042	kstR	TetR family transcriptional regulator	5.27243	14.7224	0.263307	20.0239	3.41081e-89	8.17498e-88	KstR
MSMEG_3858	MSMEG_3858	hypothetical protein	5.26067	16.0703	0.278744	18.8727	1.91097e-79	4.26064e-78
MSMEG_1357	MSMEG_1357	hypothetical protein	5.25833	10.1621	0.171148	30.7238	2.73448e-207	1.66828e-205
MSMEG_6783	MSMEG_6783	integral membrane protein	5.2273	14.2594	0.219105	23.8575	8.45964e-126	3.10233e-124
MSMEG_1236	MSMEG_1236	Mpr protein	5.22086	10.5927	0.111202	46.9494	1e-11	1e-11
MSMEG_2180	MSMEG_2180	RemK protein	5.21722	9.71045	0.140317	37.1817	1.3461e-302	1.27235e-300
MSMEG_2310	MSMEG_2310	monooxygenase	5.20084	9.56728	0.231867	22.4302	1.99559e-111	6.3471e-110
MSMEG_1406	MSMEG_1406	hypothetical protein	5.19605	5.01322	0.522944	9.93614	2.89851e-23	1.89775e-22
MSMEG_6043	otsB	trehalose-phosphatase	5.16169	12.886	0.221156	23.3396	1.75861e-120	6.27766e-119	KstR
MSMEG_2175	MSMEG_2175	nitrilotriacetate monooxygenase component A	5.15083	10.6877	0.144468	35.6538	2.05516e-278	1.81476e-276
MSMEG_5216	MSMEG_5216	glyoxalase	5.12066	12.6656	0.191371	26.7578	1.00235e-157	4.70404e-156
MSMEG_2748	sthA	soluble pyridine nucleotide transhydrogenase	5.11255	10.911	0.279468	18.2939	9.25869e-75	1.91775e-73
MSMEG_0602	MSMEG_0602	hypothetical protein	5.106	14.9371	0.323042	15.806	2.82993e-56	4.28706e-55
MSMEG_3427	MSMEG_3427	metal dependent hydrolase	5.10116	8.94232	0.318781	16.0021	1.23574e-57	1.96518e-56
MSMEG_2755	MSMEG_2755	hypothetical protein	5.10065	17.0892	0.226931	22.4766	7.03359e-112	2.26935e-110
MSMEG_3932	hspX	hypothetical protein	5.08346	8.67465	0.420474	12.0898	1.19549e-33	1.10814e-32	DosR
MSMEG_6477	msrA2	methionine sulfoxide reductase A	5.07344	14.8603	0.165964	30.5695	3.1142e-205	1.81734e-203	SigH/SigE*
MSMEG_2751	MSMEG_2751	hypothetical protein	5.06544	15.0695	0.217895	23.2471	1.5206e-119	5.34278e-118		SigH/SigE
MSMEG_4351	MSMEG_4351	oxidoreductase YjgI	5.0635	12.6436	0.199959	25.3227	1.79811e-141	7.44883e-140	SigH
MSMEG_0383	rv1174c	hypothetical protein	5.04837	15.7485	0.287604	17.5532	5.62218e-69	1.05392e-67
MSMEG_5072	sigE	RNA polymerase sigma factor SigE	5.01244	16.5687	0.333552	15.0275	4.8519e-51	6.59132e-50	SigH/SigE
MSMEG_0194	cut1	serine esterase, cutinase	5.0028	13.1522	0.126059	39.6862	1e-11	1e-11	SigH
MSMEG_4498	MSMEG_4498	hypothetical protein	4.9898	8.90426	0.289844	17.2155	2.03242e-66	3.62754e-65
MSMEG_5579	MSMEG_5579	MarR family transcriptional regulator	4.9878	7.37043	0.329144	15.1539	7.14542e-52	9.96942e-51
MSMEG_2299	nrdE2	ribonucleotide-diphosphate reductase subunit alpha	4.97749	10.7601	0.331589	15.011	6.21951e-51	8.43214e-50
MSMEG_0285	MSMEG_0285	TetR family transcriptional regulator	4.97383	11.0547	0.424926	11.7052	1.19936e-31	1.0426e-30
MSMEG_6684	MSMEG_6684	agarase	4.95601	8.83484	0.22157	22.3676	8.1311e-111	2.52629e-109
MSMEG_4743	MSMEG_4743	hypothetical protein	4.94322	13.872	0.347521	14.2242	6.48034e-46	7.87855e-45
MSMEG_5243	MSMEG_5243	hypothetical protein	4.94247	11.8189	0.144197	34.2757	1.80629e-257	1.4431e-255	DosR
MSMEG_2741	MSMEG_2741	hypothetical protein	4.92894	7.74091	0.342747	14.3807	6.83899e-47	8.45238e-46
MSMEG_5296	MSMEG_5296	hypothetical protein	4.91416	4.72701	0.600986	8.17683	2.91404e-16	1.34777e-15
MSMEG_1125	MSMEG_1125	ArsR family transcriptional regulator	4.91123	11.0624	0.284435	17.2666	8.39048e-67	1.50557e-65
MSMEG_2752	sigB	RNA polymerase sigma factor SigB	4.90651	17.6264	0.243634	20.1388	3.37307e-90	8.2017e-89	SigH/SigE
MSMEG_1999	MSMEG_1999	hypothetical protein	4.89622	15.6481	0.310204	15.7839	4.01675e-56	6.04404e-55
MSMEG_6786	MSMEG_6786	hypothetical protein	4.89041	10.9828	0.25419	19.2392	1.73827e-82	3.94106e-81
MSMEG_1302	MSMEG_1302	alkylphosphonate uptake protein	4.88835	6.30183	0.320527	15.251	1.62139e-52	2.29076e-51
MSMEG_0601	MSMEG_0601	hypothetical protein	4.88572	14.2441	0.328525	14.8717	5.03371e-50	6.67614e-49
MSMEG_1112	MSMEG_1112	aconitate hydratase	4.88535	13.6768	0.227876	21.4386	5.83649e-102	1.63203e-100	SigF	SigH
MSMEG_0776	MSMEG_0776	hypothetical protein	4.87532	10.3027	0.115316	42.2779	1e-11	1e-11
MSMEG_5508	MSMEG_5508	alkaline phosphatase	4.87343	6.97484	0.300534	16.2159	3.89199e-59	6.33959e-58
MSMEG_4687	MSMEG_4687	cytosine deaminase	4.83647	13.2694	0.234446	20.6294	1.49591e-94	3.84639e-93		SigH/SigE
MSMEG_2680	MSMEG_2680	amino acid transporter	4.8273	10.9312	0.13905	34.7162	4.48969e-264	3.76629e-262	SigH
MSMEG_6679	MSMEG_6679	metallo-beta-lactamase	4.82518	6.71893	0.282355	17.0891	1.78985e-65	3.1362e-64
MSMEG_5048	MSMEG_5048	hypothetical protein	4.81472	14.5924	0.239016	20.144	3.03985e-90	7.41834e-89
MSMEG_2941	MSMEG_2941	NAD dependent epimerase/dehydratase	4.80684	11.9546	0.207246	23.1939	5.24456e-119	1.82364e-117	SigH
MSMEG_3942	MSMEG_3942	hypothetical protein	4.79532	9.32574	0.180117	26.6234	3.63792e-156	1.68373e-154	DosR
MSMEG_4988	MSMEG_4988	integral membrane protein	4.76549	11.6407	0.212631	22.412	3.0057e-111	9.42581e-110
MSMEG_5433	MSMEG_5433	4Fe-4S ferredoxin	4.76154	10.0434	0.397041	11.9926	3.88714e-33	3.51571e-32
MSMEG_3394	MSMEG_3394	cupin	4.75633	12.2353	0.213902	22.236	1.54155e-109	4.70241e-108	SigH
MSMEG_5275	MSMEG_5275	permease of the major facilitator superfamily protein	4.73443	17.4348	0.28916	16.373	2.98027e-60	4.91416e-59
MSMEG_1356	MSMEG_1356	hypothetical protein	4.72879	11.0756	0.224267	21.0856	1.07945e-98	2.93287e-97
MSMEG_3140	MSMEG_3140	ABC transporter ATP-binding protein	4.72656	14.811	0.178037	26.5482	2.69742e-155	1.23145e-153		SigH/SigE
MSMEG_1514	MSMEG_1514	hypothetical protein	4.69008	13.7317	0.144165	32.5326	3.68447e-232	2.49763e-230	SigH
MSMEG_3543	MSMEG_3543	hypothetical protein	4.68784	11.7207	0.178396	26.2777	3.45029e-152	1.53344e-150	SigF	SigH/SigE
MSMEG_0117	MSMEG_0117	hydrolase	4.67185	10.3331	0.750886	6.22179	4.91523e-10	1.55668e-09
MSMEG_1513	MSMEG_1513	hypothetical protein	4.67015	13.57	0.137298	34.0148	1.34838e-253	1.02829e-251		SigH
MSMEG_5353	MSMEG_5353	methyltransferase	4.66749	10.693	0.280538	16.6377	3.71842e-62	6.30159e-61
MSMEG_3836	MSMEG_3836	hypothetical protein	4.65623	12.2987	0.151709	30.6918	7.33016e-207	4.3922e-205	SigH
MSMEG_5611	MSMEG_5611	spore protein	4.65216	12.5228	0.510932	9.10524	8.60761e-20	4.84205e-19	HrcA
MSMEG_2967	MSMEG_2967	hypothetical protein	4.64259	3.52592	0.718802	6.45879	1.05546e-10	3.48582e-10
MSMEG_6743	MSMEG_6743	lactoylglutathione lyase	4.64164	11.4321	0.380983	12.1833	3.81444e-34	3.57524e-33
MSMEG_2356	MSMEG_2356	acyltransferase	4.64002	4.49815	0.503247	9.22016	2.96653e-20	1.70012e-19
MSMEG_4028	MSMEG_4028	hypothetical protein	4.63398	10.6136	0.248359	18.6584	1.07993e-77	2.34545e-76	SigH
MSMEG_1264	MSMEG_1264	prophage Lp1 protein 5	4.63151	9.54172	0.15478	29.9232	9.81829e-197	5.53702e-195
MSMEG_1744	MSMEG_1744	hypothetical protein	4.62761	11.0663	0.257646	17.9611	3.92725e-72	7.70637e-71
MSMEG_0713	hspR	MerR family transcriptional regulator	4.62402	13.974	0.245142	18.8626	2.31418e-79	5.14253e-78		SigH/SigE/HspR
MSMEG_1937	MSMEG_1937	molybdopterin biosynthesis-like protein MoeZ	4.61666	15.5008	0.242907	19.0059	1.52371e-80	3.41993e-79
MSMEG_1691	MSMEG_1691	transcriptional regulatory protein	4.6115	7.88232	0.230228	20.0302	3.0068e-89	7.23249e-88
MSMEG_1312	MSMEG_1312	hypothetical protein	4.60778	9.55652	0.170764	26.9833	2.32072e-160	1.12045e-158
MSMEG_1956	MSMEG_1956	hypothetical protein	4.59506	7.8819	0.355463	12.927	3.16955e-38	3.30806e-37
MSMEG_5787	MSMEG_5787	hypothetical protein	4.58754	6.45601	0.31502	14.5627	4.8505e-48	6.16509e-47
MSMEG_1454	MSMEG_1454	hypothetical protein	4.5819	6.95626	0.311455	14.7113	5.45709e-49	7.04279e-48
MSMEG_1273	MSMEG_1273	hypothetical protein	4.56533	7.50844	0.263585	17.3201	3.31612e-67	6.03103e-66
MSMEG_4143	MSMEG_4143	hypothetical protein	4.56304	10.8254	0.266708	17.1087	1.27774e-65	2.25064e-64
MSMEG_5674	MSMEG_5674	membrane transporter	4.54841	13.3908	0.217512	20.9111	4.24128e-97	1.12503e-95
MSMEG_5294	MSMEG_5294	hypothetical protein	4.54388	10.8097	0.138391	32.8336	1.95351e-236	1.35155e-234
MSMEG_4496	ybeY	metalloprotease	4.53682	14.5923	0.279116	16.2542	2.08443e-59	3.41185e-58		SigH
MSMEG_0218	MSMEG_0218	3-demethylubiquinone-9 3-methyltransferase	4.52101	11.8554	0.287442	15.7284	9.65642e-56	1.44652e-54
MSMEG_6581	MSMEG_6581	short chain dehydrogenase	4.52083	11.2855	0.21605	20.9249	3.17775e-97	8.49638e-96	SigH/SigE
MSMEG_5741	MSMEG_5741	hypothetical protein	4.52081	13.3715	0.27509	16.4339	1.09333e-60	1.82068e-59
MSMEG_0284	MSMEG_0284	ribosyldihydronicotinamide dehydrogenase	4.52072	11.8811	0.403072	11.2157	3.41562e-29	2.73535e-28
MSMEG_1124	fdxC	ferredoxin FdxA	4.5048	10.4397	0.30562	14.7399	3.57401e-49	4.6393e-48
MSMEG_5071	rseA	RseA, anti sigma factor for SigE	4.5018	14.8948	0.296361	15.1903	4.10304e-52	5.73657e-51		SigH/SigE
MSMEG_0981	MSMEG_0981	two-component system regulator	4.49761	7.36188	0.471596	9.537	1.47021e-21	8.91292e-21
MSMEG_3541	MSMEG_3541	cytochrome C biogenesis protein transmembrane region	4.49709	10.3678	0.210322	21.3819	1.96867e-101	5.45941e-100		SigH/SigE
MSMEG_5305	MSMEG_5305	choline dehydrogenase	4.48247	7.40012	0.208039	21.5463	5.73362e-103	1.63738e-101
MSMEG_2699	MSMEG_2699	hypothetical protein	4.48208	11.4801	0.214208	20.924	3.23756e-97	8.62192e-96
MSMEG_3383	MSMEG_3383	hypothetical protein	4.47125	10.4885	0.116558	38.3606	1e-11	1e-11
MSMEG_3933	MSMEG_3933	hypothetical protein	4.44311	8.54115	0.152512	29.1329	1.37479e-186	7.44052e-185	DosR
MSMEG_3009	MSMEG_3009	2,5-dichloro-2,5-cyclohexadiene-1,4-diol dehydrogenase	4.43242	6.90712	0.556819	7.96024	1.71702e-15	7.58586e-15
MSMEG_6576	MSMEG_6576	pyridoxamine 5'-phosphate oxidase	4.4129	10.5285	0.11418	38.6486	1e-11	1e-11	SigH
MSMEG_5680	MSMEG_5680	glyoxalase	4.40963	14.4759	0.0705395	62.5128	1e-11	1e-11
MSMEG_6846	MSMEG_6846	C4 decarboxylate transporter	4.40623	7.1847	0.212937	20.6927	4.03127e-95	1.04455e-93
MSMEG_5711	MSMEG_5711	short chain dehydrogenase	4.3932	6.38179	0.290762	15.1092	1.40735e-51	1.93937e-50
MSMEG_1309	MSMEG_1309	hypothetical protein	4.39234	4.64346	0.493057	8.90839	5.17793e-19	2.80914e-18
MSMEG_2899	MSMEG_2899	short chain dehydrogenase	4.3774	10.0837	0.35672	12.2713	1.29242e-34	1.22853e-33
MSMEG_1225	MSMEG_1225	hypothetical protein	4.37479	11.4463	0.212747	20.5634	5.84514e-94	1.49151e-92
MSMEG_6935	MSMEG_6935	N-acetylmuramoyl-L-alanine amidase	4.37317	15.5518	0.246688	17.7275	2.57121e-70	4.9021e-69
MSMEG_3834	MSMEG_3834	TetR family transcriptional regulator	4.35776	11.566	0.163895	26.5886	9.18454e-156	4.22174e-154		SigH
MSMEG_2942	MSMEG_2942	glyoxalase/bleomycin resistance protein/dioxygenase superfamily protein	4.33451	11.1212	0.247711	17.4982	1.47768e-68	2.74702e-67
MSMEG_2695	MSMEG_2695	hypothetical protein	4.32687	16.3706	0.290911	14.8735	4.89882e-50	6.51009e-49		SigH
MSMEG_4029	MSMEG_4029	hypothetical protein	4.32267	11.5797	0.305486	14.1501	1.86383e-45	2.25779e-44
MSMEG_1017	MSMEG_1017	glutaredoxin	4.32085	15.0169	0.400406	10.7912	3.78945e-27	2.80696e-26	SigH
MSMEG_1953	whiB7	transcription factor WhiB	4.31685	12.7583	0.411837	10.4819	1.04588e-25	7.34961e-25
MSMEG_5004	MSMEG_5004	DNA repair exonuclease	4.29488	13.3073	0.177302	24.2235	1.25907e-129	4.80093e-128
MSMEG_4272	yfhF2	HesB/YadR/YfhF family protein	4.28679	16.232	0.262849	16.3089	8.52872e-60	1.39942e-58	SigH
MSMEG_2968	MSMEG_2968	hypothetical protein	4.2787	5.93171	0.291372	14.6847	8.08398e-49	1.0413e-47
MSMEG_5740	MSMEG_5740	hypothetical protein	4.27848	11.3996	0.247801	17.2658	8.51439e-67	1.52374e-65
MSMEG_0693	MSMEG_0693	hypothetical protein	4.27677	10.2872	0.348192	12.2828	1.12052e-34	1.06664e-33
MSMEG_5387	MSMEG_5387	hypothetical protein	4.27506	8.04315	0.471496	9.067	1.22333e-19	6.81877e-19
MSMEG_5082	tag	DNA-3-methyladenine glycosylase I	4.26357	12.7686	0.0741123	57.5285	1e-11	1e-11
MSMEG_6429	MSMEG_6429	hypothetical protein	4.26251	4.73275	0.443216	9.61724	6.76241e-22	4.16736e-21
MSMEG_1619	MSMEG_1619	hypothetical protein	4.25932	6.94885	0.372705	11.4282	3.02473e-30	2.51536e-29
MSMEG_0074	MSMEG_0074	IS1549, transposase	4.25478	5.34481	0.357745	11.8933	1.28199e-32	1.14407e-31
MSMEG_4464	MSMEG_4464	modulator of DNA gyrase	4.24386	13.4246	0.212252	19.9945	6.14841e-89	1.4684e-87		SigH
MSMEG_1301	MSMEG_1301	hypothetical protein	4.24318	7.02869	0.252572	16.7999	2.44506e-63	4.19662e-62
MSMEG_1515	MSMEG_1515	two-component sensor histidine kinase	4.2263	15.0981	0.182087	23.2104	3.57875e-119	1.25088e-117
MSMEG_5917	MSMEG_5917	hypothetical protein	4.22381	7.87766	0.196142	21.5344	7.41111e-103	2.10746e-101
MSMEG_6249	egtB	hypothetical protein	4.22196	14.0663	0.0836575	50.4671	1e-11	1e-11	SigH
MSMEG_3395	MSMEG_3395	short chain dehydrogenase	4.2192	12.0258	0.196503	21.4714	2.88162e-102	8.09143e-101		SigH
MSMEG_3404	MSMEG_3404	HNH endonuclease domain-containing protein	4.21775	12.5925	0.0980084	43.0345	1e-11	1e-11
MSMEG_6243	MSMEG_6243	response regulator receiver domain-containing protein	4.21363	9.92701	0.265295	15.8828	8.33328e-57	1.28268e-55
MSMEG_2421	osmC	hypothetical protein	4.20536	12.0723	0.188553	22.3033	3.42942e-110	1.05572e-108
MSMEG_1134	htpX	heat shock protein HtpX	4.18144	14.6327	0.276479	15.1239	1.12612e-51	1.55822e-50	SigE/SigH
MSMEG_4685	MSMEG_4685	oxidoreductase	4.17985	12.8161	0.180671	23.1351	2.05435e-118	7.07012e-117		SigH/SigE
MSMEG_5733	MSMEG_5733	universal stress protein family protein	4.17373	13.0134	0.170518	24.4768	2.61008e-132	1.00093e-130	DosR
MSMEG_1126	MSMEG_1126	hypothetical protein	4.17352	9.87201	0.371313	11.2399	2.59682e-29	2.09714e-28
MSMEG_4026	MSMEG_4026	hypothetical protein	4.14067	7.97346	0.35551	11.6471	2.37295e-31	2.04165e-30
MSMEG_2756	MSMEG_2756	hypothetical protein	4.14002	16.056	0.230456	17.9645	3.69592e-72	7.2737e-71
MSMEG_0869	MSMEG_0869	hypothetical protein	4.12976	3.80413	0.580195	7.11788	1.09603e-12	4.123e-12
MSMEG_5334	MSMEG_5334	hypothetical protein	4.1271	6.50202	0.258013	15.9957	1.36949e-57	2.17272e-56
MSMEG_5389	MSMEG_5389	LysA protein	4.12394	6.90333	0.224398	18.3778	1.97779e-75	4.13487e-74
MSMEG_2311	MSMEG_2311	hypothetical protein	4.12328	5.80018	0.311041	13.2564	4.1449e-40	4.50104e-39
MSMEG_6781	MSMEG_6781	hypothetical protein	4.12239	11.275	0.242674	16.9873	1.01936e-64	1.77226e-63
MSMEG_0450	MSMEG_0450	hypothetical protein	4.11014	6.41081	0.378272	10.8656	1.68147e-27	1.26223e-26
MSMEG_3937	MSMEG_3937	hypothetical protein	4.10953	6.9309	0.217711	18.8761	1.79472e-79	4.01479e-78
MSMEG_3949	MSMEG_3949	hypothetical protein	4.10264	5.60599	0.366191	11.2035	3.91785e-29	3.13381e-28	DosR
MSMEG_3931	MSMEG_3931	[NiFe] hydrogenase subunit beta	4.09779	8.01438	0.238967	17.1479	6.51092e-66	1.1529e-64	DosR
MSMEG_1127	MSMEG_1127	transmembrane protein	4.09376	10.2339	0.328384	12.4664	1.13883e-35	1.12392e-34
MSMEG_1099	MSMEG_1099	hypothetical protein	4.0885	11.1101	0.208821	19.579	2.33739e-85	5.37199e-84
MSMEG_2763	MSMEG_2763	hypothetical protein	4.08774	11.3237	0.266834	15.3194	5.67158e-53	8.06398e-52
MSMEG_2790	MSMEG_2790	hypothetical protein	4.08734	11.5277	0.151882	26.9112	1.62326e-159	7.78122e-158	KstR
MSMEG_5136	MSMEG_5136	hypothetical protein	4.08369	12.2554	0.203115	20.1053	6.63753e-90	1.6081e-88
MSMEG_2474	MSMEG_2474	cutinase Cut3	4.0761	5.96017	0.33776	12.068	1.55813e-33	1.43832e-32
MSMEG_1100	MSMEG_1100	DGPFAETKE domain-containing protein	4.07118	12.5812	0.239917	16.9691	1.38982e-64	2.4101e-63
MSMEG_1251	MSMEG_1251	hypothetical protein	4.07089	10.2687	0.150035	27.1329	4.02612e-162	1.95792e-160
MSMEG_3013	MSMEG_3013	transcriptional regulator family protein	4.07027	11.1996	0.353709	11.5074	1.2111e-30	1.01979e-29
MSMEG_5181	MSMEG_5181	IS1549, transposase	4.06917	5.20037	0.367278	11.0793	1.58153e-28	1.23129e-27
MSMEG_2111	MSMEG_2111	chorismate mutase	4.06115	12.6763	0.141577	28.6851	5.84837e-181	3.06628e-179
MSMEG_5047	MSMEG_5047	drug resistance transporter Bcr/CflA subfamily protein	4.05547	12.979	0.140402	28.8846	1.86238e-183	9.91941e-182
MSMEG_6091	clpC1	negative regulator of genetic competence ClpC/mecB	4.05376	17.8988	0.258215	15.6991	1.53315e-55	2.28137e-54	SigE
MSMEG_3445	MSMEG_3445	5,10-methylenetetrahydromethanopterin reductase	4.05339	7.25888	0.228789	17.7167	3.11774e-70	5.92723e-69
MSMEG_3816	uvrB	excinuclease ABC subunit B	4.04424	14.6615	0.0951208	42.5169	1e-11	1e-11
MSMEG_1620	MSMEG_1620	hypothetical protein	4.02916	8.41723	0.267745	15.0485	3.52998e-51	4.82479e-50	LexA
MSMEG_3835	MSMEG_3835	hypothetical protein	4.01979	10.737	0.123615	32.5185	5.83814e-232	3.91797e-230		SigH
MSMEG_6830	MSMEG_6830	hypothetical protein	4.01977	10.3523	0.22142	18.1545	1.18237e-73	2.38285e-72
MSMEG_4950	prfA	peptide chain release factor 1	4.0033	13.6096	0.264534	15.1334	9.75132e-52	1.35209e-50		SigH
MSMEG_3306	MSMEG_3306	zinc-binding alcohol dehydrogenase	4.00019	11.4262	0.166309	24.0527	7.81712e-128	2.91448e-126
MSMEG_2824	MSMEG_2824	IS1549, transposase	3.99257	4.94493	0.413949	9.64506	5.1581e-22	3.18455e-21
MSMEG_3449	MSMEG_3449	DNA-binding protein	3.98795	11.2958	0.326607	12.2102	2.74097e-34	2.58716e-33
MSMEG_1996	MSMEG_1996	N5,N10- methylenetetrahydromethanopterin reductase-related protein	3.98579	13.4186	0.0843525	47.2516	1e-11	1e-11
MSMEG_1917	MSMEG_1917	acetyl-CoA carboxylase biotin carboxyl carrier protein subunit	3.98265	13.7445	0.216009	18.4374	6.58211e-76	1.4023e-74		SigH/SigE
MSMEG_4056	MSMEG_4056	hypothetical protein	3.98039	8.01039	0.327793	12.143	6.25066e-34	5.83424e-33	SigH/SigE
MSMEG_6253	furA1	fur family protein transcriptional regulator	3.97692	13.7198	0.119512	33.2763	8.51095e-243	6.20837e-241
MSMEG_3948	MSMEG_3948	acyltransferase	3.97381	6.45401	0.322791	12.3108	7.92362e-35	7.59649e-34	DosR
MSMEG_4027	MSMEG_4027	zinc-containing alcohol dehydrogenase superfamily protein	3.97324	9.55478	0.328818	12.0834	1.29257e-33	1.19648e-32
MSMEG_3275	MSMEG_3275	igma-70 family RNA polymerase sigma factor	3.97178	9.07347	0.17218	23.0676	9.80126e-118	3.32203e-116
MSMEG_1450	MSMEG_1450	hypothetical protein	3.96571	4.21951	0.606051	6.54353	6.00827e-11	2.0191e-10
MSMEG_2853	MSMEG_2853	hypothetical protein	3.96225	7.65578	0.170984	23.1733	8.47529e-119	2.93184e-117
MSMEG_1751	MSMEG_1751	norsolorinic acid reductase	3.95627	12.4456	0.130757	30.2568	4.25262e-201	2.43926e-199	SigE/SigH
MSMEG_6416	MSMEG_6416	phosphoglycerate mutase	3.95127	14.2214	0.222345	17.7709	1.1885e-70	2.27238e-69
MSMEG_6565	MSMEG_6565	hypothetical protein	3.94957	12.3477	0.134813	29.2966	1.14433e-188	6.29477e-187		SigH/SigE
MSMEG_1030	MSMEG_1030	monooxygenase	3.94387	14.4016	0.176224	22.3799	6.17276e-111	1.92676e-109
MSMEG_2681	MSMEG_2681	proline imino-peptidase	3.94355	8.06064	0.182576	21.5995	1.81599e-103	5.23052e-102
MSMEG_6669	MSMEG_6669	ABC transporter permease	3.91933	6.49265	0.32571	12.0332	2.37757e-33	2.17086e-32	PhnF
MSMEG_4994	MSMEG_4994	flagella membrane glycoprotein 1B	3.91592	4.08064	0.49178	7.96275	1.68254e-15	7.44331e-15
MSMEG_6468	MSMEG_6468	hypothetical protein	3.90896	11.086	0.120938	32.3221	3.42458e-229	2.23129e-227		SigH/SigE
MSMEG_5083	MSMEG_5083	hypothetical protein	3.90072	11.9106	0.100532	38.8006	1e-11	1e-11
MSMEG_2029	MSMEG_2029	3-ketoacyl-ACP reductase	3.89742	7.90201	0.262536	14.8453	7.46492e-50	9.84225e-49
MSMEG_3935	MSMEG_3935	hypothetical protein	3.89396	9.7866	0.117847	33.0425	1.99545e-239	1.42463e-237	DosR
MSMEG_3096	MSMEG_3096	hypothetical protein	3.89224	3.77117	0.586281	6.63887	3.16106e-11	1.08344e-10
MSMEG_1941	MSMEG_1941	helicase, UvrD/Rep family protein	3.88856	12.4153	0.277021	14.0371	9.24758e-45	1.09842e-43
MSMEG_5716	MSMEG_5716	hypothetical protein	3.888	5.15322	0.394849	9.84679	7.07692e-23	4.54916e-22		SigH/SigE
MSMEG_4146	MSMEG_4146	quinone oxidoreductase	3.87656	8.85217	0.160248	24.191	2.76764e-129	1.04936e-127
MSMEG_2694	clgR	XRE family transcriptional regulator	3.87304	15.1208	0.289678	13.3702	9.03492e-41	9.98902e-40	SigH
MSMEG_1530	MSMEG_1530	integral membrane protein	3.86538	10.1244	0.176885	21.8526	7.34785e-106	2.2014e-104
MSMEG_3584	mmpL4d	membrane protein, MmpL family protein	3.84851	9.46729	0.171698	22.4145	2.84433e-111	8.96166e-110
MSMEG_1173	MSMEG_1173	ArsR family transcriptional regulator	3.84837	9.43367	0.319651	12.0393	2.20856e-33	2.02482e-32	ArsR
MSMEG_2679	MSMEG_2679	hypothetical protein	3.8415	12.1595	0.205586	18.6856	6.48494e-78	1.4176e-76
MSMEG_4025	MSMEG_4025	LysR family transcriptional regulator	3.8318	9.3518	0.511173	7.49609	6.57472e-14	2.63263e-13
MSMEG_3936	MSMEG_3936	universal stress protein family protein	3.80733	6.9015	0.24288	15.6758	2.21488e-55	3.28851e-54
MSMEG_3417	MSMEG_3417	hypothetical protein	3.79809	11.3568	0.330851	11.4798	1.66727e-30	1.39863e-29
MSMEG_2696	MSMEG_2696	membrane alanine rich protein	3.79684	15.1562	0.237716	15.9721	1.99803e-57	3.14761e-56		SigH
MSMEG_1656	xth2	exodeoxyribonuclease III	3.77997	12.0767	0.111414	33.9272	2.64543e-252	1.99477e-250
MSMEG_1383	nfo	endonuclease IV	3.7792	13.3244	0.17399	21.7209	1.303e-104	3.85219e-103
MSMEG_5297	MSMEG_5297	oxalyl-CoA decarboxylase	3.77911	7.03556	0.256816	14.7153	5.14454e-49	6.66506e-48
MSMEG_5360	MSMEG_5360	formate/nitrate transporter	3.77417	6.77449	0.31283	12.0646	1.62429e-33	1.49734e-32
MSMEG_5782	pstS	phosphate ABC transporter substrate-binding protein	3.76867	13.6822	0.163936	22.9887	6.04809e-117	2.03964e-115
MSMEG_5564	MSMEG_5564	NAD(P)H dehydrogenase, quinone family protein	3.76176	6.05262	0.289464	12.9956	1.296e-38	1.37184e-37
MSMEG_5232	MSMEG_5232	hypothetical protein	3.74944	1.48295	1.12753	3.32537	0.000883007	0.00153123
MSMEG_1019	nrdE1	ribonucleotide-diphosphate reductase subunit alpha	3.74434	15.3811	0.370451	10.1075	5.11564e-24	3.40924e-23		SigH
MSMEG_2292	MSMEG_2292	alkaline phosphatase	3.73556	5.35536	0.441338	8.46417	2.57974e-17	1.27019e-16
MSMEG_2854	yrbE4B	hypothetical protein	3.73232	5.90506	0.283393	13.1701	1.30388e-39	1.40006e-38
MSMEG_5298	MSMEG_5298	hypothetical protein	3.72475	11.423	0.165443	22.5137	3.04467e-112	9.87092e-111		SigH
MSMEG_1279	MSMEG_1279	hypothetical protein	3.72393	12.4239	0.118001	31.5585	1.36946e-218	8.58921e-217
MSMEG_4987	MSMEG_4987	glycosyl transferase family protein	3.71269	9.70555	0.182759	20.3147	9.53399e-92	2.36973e-90
MSMEG_0918	MSMEG_0918	XRE family transcriptional regulator	3.70961	12.2191	0.521688	7.11078	1.1539e-12	4.33341e-12
MSMEG_0919	MSMEG_0919	heparin-binding hemagglutinin	3.70679	13.0223	0.430918	8.60208	7.82828e-18	3.97094e-17
MSMEG_2288	MSMEG_2288	hypothetical protein	3.69327	5.87975	0.372277	9.92076	3.38187e-23	2.20775e-22
MSMEG_0115	dehII	haloacid dehalogenase	3.68283	9.37452	0.76572	4.80963	1.51213e-06	3.52358e-06
MSMEG_2422	acyP	acylphosphatase	3.66313	11.5764	0.238959	15.3296	4.85161e-53	6.92748e-52
MSMEG_6069	MSMEG_6069	CobW/P47K domain-containing protein	3.65648	6.73034	0.545028	6.70878	1.96254e-11	6.81356e-11	Zur
MSMEG_1412	MSMEG_1412	amino acid permease	3.64798	9.6689	0.166996	21.8448	8.71663e-106	2.59988e-104
MSMEG_0118	MSMEG_0118	hypothetical protein	3.6413	9.51217	0.392631	9.27408	1.79152e-20	1.03735e-19
MSMEG_3572	MSMEG_3572	TetR family transcriptional regulator	3.64021	6.90182	0.323909	11.2384	2.64194e-29	2.12846e-28
MSMEG_4189	mshC	cysteinyl-tRNA synthetase	3.63939	13.9417	0.14822	24.554	3.92437e-133	1.52234e-131
MSMEG_2184	MSMEG_2184	amino acid permease	3.63748	3.45605	0.572682	6.35166	2.13005e-10	6.91236e-10	AmtR
MSMEG_5675	pdxH	pyridoxamine 5'-phosphate oxidase	3.63644	13.2534	0.202953	17.9177	8.58483e-72	1.66994e-70
MSMEG_3256	MSMEG_3256	mucin-associated surface protein	3.63342	4.25822	0.571028	6.36296	1.97909e-10	6.42868e-10
MSMEG_6067	rpmG2	50S ribosomal protein L33	3.63202	5.4911	0.368097	9.86702	5.78593e-23	3.73719e-22	Zur
MSMEG_0112	MSMEG_0112	hypothetical protein	3.63088	3.5492	0.619851	5.85766	4.69426e-09	1.37149e-08
MSMEG_4443	MSMEG_4443	hypothetical protein	3.62568	2.74437	0.764813	4.74061	2.13078e-06	4.89379e-06
MSMEG_6048	MSMEG_6048	cobalamin synthesis protein/P47K	3.62082	7.61768	0.46842	7.72986	1.07666e-14	4.53005e-14	Zur
MSMEG_5271	lipU	esterase	3.61769	13.0457	0.194406	18.6089	2.72025e-77	5.86996e-76
MSMEG_3621	ndh	NADH dehydrogenase	3.61752	15.7817	0.25478	14.1986	9.34933e-46	1.1346e-44	SigF
MSMEG_4990	MSMEG_4990	DNA-binding response regulator	3.61567	10.6885	0.198429	18.2215	3.48547e-74	7.1532e-73
MSMEG_5935	MSMEG_5935	ATP-dependent DNA helicase	3.61328	12.8297	0.196504	18.3879	1.6433e-75	3.47893e-74
MSMEG_1490	MSMEG_1490	3-oxoacyl-ACP synthase	3.60943	6.59663	0.234781	15.3736	2.46125e-53	3.54452e-52
MSMEG_4103	MSMEG_4103	alkanesulfonate monooxygenase	3.60581	6.2689	0.239536	15.0533	3.2838e-51	4.49901e-50
MSMEG_4744	MSMEG_4744	hypothetical protein	3.60523	12.221	0.368544	9.78235	1.34056e-22	8.51943e-22
MSMEG_1511	MSMEG_1511	oxidoreductase	3.59997	8.15605	0.3708	9.70867	2.76916e-22	1.72391e-21
MSMEG_2750	ideR	iron-dependent repressor IdeR	3.58556	14.8582	0.258162	13.8888	7.40852e-44	8.64671e-43		SigH/SigE
MSMEG_2153	MSMEG_2153	TetR family transcriptional regulator	3.57127	10.389	0.244449	14.6095	2.44295e-48	3.11093e-47
MSMEG_3433	MSMEG_3433	IS1549, transposase	3.57054	5.35516	0.397113	8.99124	2.4446e-19	1.34363e-18
MSMEG_6225	MSMEG_6225	proton antiporter efflux pump	3.56713	12.0448	0.20768	17.1761	4.00833e-66	7.13526e-65
MSMEG_5872	phoP	DNA-binding response regulator PhoP	3.56645	14.6997	0.21085	16.9147	3.50863e-64	6.06867e-63
MSMEG_6068	rpmB2	50S ribosomal protein L28	3.55874	5.52047	0.366091	9.72092	2.45558e-22	1.5344e-21	Zur
MSMEG_5293	MSMEG_5293	hypothetical protein	3.55413	12.7783	0.194665	18.2576	1.80008e-74	3.71702e-73
MSMEG_0782	MSMEG_0782	class III aminotransferase	3.54658	11.7497	0.0832974	42.5774	1e-11	1e-11	SigH/SigE
MSMEG_5292	MSMEG_5292	hypothetical protein	3.54256	13.322	0.163463	21.672	3.77386e-104	1.09638e-102
MSMEG_5528	MSMEG_5528	hypothetical protein	3.5318	2.51269	0.81118	4.3539	1.33737e-05	2.83753e-05
MSMEG_4144	MSMEG_4144	LysR family transcriptional regulator	3.53036	11.2775	0.279997	12.6085	1.89483e-36	1.90362e-35
MSMEG_2858	MSMEG_2858	virulence factor mce family protein	3.52207	6.50527	0.25735	13.6859	1.23272e-42	1.39743e-41
MSMEG_1272	MSMEG_1272	ribosylglycohydrolase	3.52081	11.2319	0.124945	28.1788	1.0639e-174	5.40894e-173	SAM-IV
MSMEG_1765	MSMEG_1765	restriction endonuclease	3.51401	7.41713	0.278613	12.6125	1.8011e-36	1.81217e-35
MSMEG_5449	MSMEG_5449	hypothetical protein	3.50358	6.64691	0.217101	16.1381	1.37782e-58	2.22273e-57
MSMEG_1174	cadI	cadmium inducible protein cadi	3.49864	8.74965	0.490559	7.13194	9.89631e-13	3.73323e-12
MSMEG_3052	MSMEG_3052	hypothetical protein	3.48824	4.09446	0.508814	6.85563	7.09983e-12	2.53576e-11
MSMEG_0195	MSMEG_0195	steroid monooxygenase	3.48733	11.2887	0.194596	17.9208	8.10995e-72	1.58215e-70
MSMEG_6469	MSMEG_6469	hypothetical protein	3.48177	11.3388	0.241601	14.4112	4.39866e-47	5.4767e-46	SigH/SigE*
MSMEG_0186	mmpS2	MmpS2 protein	3.47459	8.97865	0.122235	28.4255	9.77572e-178	5.00801e-176	SigH
MSMEG_4023	MSMEG_4023	oxidoreductase	3.46127	10.0134	0.389333	8.89025	6.09705e-19	3.28917e-18
MSMEG_4486	MSMEG_4486	ArsR family transcriptional regulator	3.46118	10.5239	0.414748	8.34525	7.10619e-17	3.41861e-16	Znr
MSMEG_2178	MSMEG_2178	integral membrane protein	3.45904	3.20485	0.622866	5.55343	2.80121e-08	7.64183e-08
MSMEG_2186	MSMEG_2186	hypothetical protein	3.45876	4.2734	0.487068	7.10119	1.23687e-12	4.62945e-12	AmtR
MSMEG_4414	MSMEG_4414	hypothetical protein	3.45329	5.23731	0.355093	9.72502	2.35856e-22	1.4779e-21
MSMEG_6671	MSMEG_6671	sulfate/thiosulfate import ATP-binding protein CysA	3.45241	5.90263	0.313762	11.0033	3.68491e-28	2.83194e-27	PhnF
MSMEG_3544	MSMEG_3544	hypothetical protein	3.44458	13.7104	0.212206	16.2323	2.98224e-59	4.86954e-58	SigH/SigE
MSMEG_6250	egtA	glutamate--cysteine ligase	3.43502	12.8889	0.104503	32.8702	5.85693e-237	4.09436e-235
MSMEG_1918	MSMEG_1918	sensor histidine kinase	3.42668	13.7138	0.139957	24.4837	2.20116e-132	8.48966e-131		SigH/SigE
MSMEG_3862	fxsA	FxsA protein	3.42443	13.751	0.181848	18.8313	4.18447e-79	9.2375e-78	SigE/SigH
MSMEG_3955	MSMEG_3955	hypothetical protein	3.42208	7.69545	0.165968	20.6189	1.8573e-94	4.75737e-93
MSMEG_3428	MSMEG_3428	hypothetical protein	3.41816	5.51605	0.346274	9.87126	5.5466e-23	3.59297e-22
MSMEG_1031	MSMEG_1031	hypothetical protein	3.41101	11.3046	0.151258	22.551	1.31423e-112	4.32343e-111
MSMEG_5799	MSMEG_5799	nucleoside-diphosphate-sugar epimerase	3.39584	8.91156	0.223454	15.1971	3.69828e-52	5.19229e-51
MSMEG_5486	MSMEG_5486	peptidase S1 and S6, chymotrypsin/Hap	3.38656	14.0023	0.233186	14.523	8.65959e-48	1.09444e-46
MSMEG_3121	MSMEG_3121	DNA-binding protein	3.38586	14.1131	0.0714259	47.4038	1e-11	1e-11
MSMEG_2157	MSMEG_2157	hypothetical protein	3.38173	8.24327	0.515019	6.56622	5.16087e-11	1.74482e-10
MSMEG_3520	MSMEG_3520	TetR family transcriptional regulator	3.38166	10.3932	0.182765	18.5028	1.96153e-76	4.20569e-75
MSMEG_6856	MSMEG_6856	MmgE/PrpD family protein	3.37374	6.74654	0.208459	16.1841	6.52542e-59	1.05778e-57
MSMEG_1528	MSMEG_1528	cutinase	3.36696	12.8181	0.103954	32.3889	3.93309e-230	2.61336e-228
MSMEG_4495	MSMEG_4495	hypothetical protein	3.36264	14.1034	0.28879	11.6439	2.46566e-31	2.11599e-30		SigH
MSMEG_0827	MSMEG_0827	major facilitator superfamily protein	3.36107	10.0511	0.295402	11.3779	5.38554e-30	4.44556e-29
MSMEG_3711	MSMEG_3711	hypothetical protein	3.35357	2.4871	0.759719	4.41422	1.01373e-05	2.17631e-05
MSMEG_5186	MSMEG_5186	HicB family protein	3.34767	7.053	0.240566	13.9158	5.07958e-44	5.95963e-43
MSMEG_0679	MSMEG_0679	hypothetical protein	3.33974	14.6948	0.0743934	44.893	1e-11	1e-11
MSMEG_2969	MSMEG_2969	NADH:flavin oxidoreductase	3.33348	6.25243	0.270482	12.3242	6.71046e-35	6.44262e-34
MSMEG_0524	MSMEG_0524	short chain dehydrogenase	3.33314	7.28862	0.19192	17.3673	1.45911e-67	2.68276e-66
MSMEG_1865	MSMEG_1865	IS1549, transposase	3.33151	4.77369	0.360186	9.24942	2.25716e-20	1.30136e-19
MSMEG_6248	egtC	hypothetical protein	3.32502	12.1389	0.102763	32.356	1.14056e-229	7.50424e-228		SigH
MSMEG_5714	MSMEG_5714	short-chain dehydrogenase/reductase SDR	3.32022	7.16356	0.200141	16.5894	8.31648e-62	1.39879e-60	SigH/SigE
MSMEG_0907	MSMEG_0907	hypothetical protein	3.31722	7.2293	0.256962	12.9094	3.98385e-38	4.15149e-37
MSMEG_5366	MSMEG_5366	hypothetical protein	3.31205	2.92789	0.667909	4.95883	7.09181e-07	1.71137e-06
MSMEG_5157	MSMEG_5157	hypothetical protein	3.3112	9.12741	0.186132	17.7895	8.51779e-71	1.6379e-69
MSMEG_6181	MSMEG_6181	hypothetical protein	3.30865	5.62442	0.342089	9.67192	3.96881e-22	2.46161e-21
MSMEG_1290	ilvD2	dihydroxy-acid dehydratase	3.30545	6.89729	0.826486	3.99941	6.35015e-05	0.00012512
MSMEG_1938	MSMEG_1938	hypothetical protein	3.30317	13.0493	0.157444	20.98	9.99709e-98	2.6944e-96
MSMEG_6744	MSMEG_6744	oxidoreductase FAD/NAD	3.3007	10.4717	0.35541	9.28701	1.58681e-20	9.21996e-20
MSMEG_3471	MSMEG_3471	hypothetical protein	3.29894	10.7875	0.152163	21.6803	3.14759e-104	9.22422e-103		SigH
MSMEG_1367	rpoB	DNA-directed RNA polymerase subunit beta	3.29407	17.8802	0.312332	10.5467	5.26168e-26	3.72874e-25	SigH
MSMEG_5015	MSMEG_5015	hypothetical protein	3.29402	11.9067	0.397952	8.27743	1.25859e-16	5.9692e-16
MSMEG_1385	MSMEG_1385	PAP2 superfamily protein	3.28401	12.3607	0.114897	28.5823	1.1148e-179	5.79954e-178
MSMEG_2746	MSMEG_2746	hypothetical protein	3.27889	13.5285	0.205547	15.952	2.75727e-57	4.3335e-56	SigH
MSMEG_6670	MSMEG_6670	ABC transporter permease	3.27445	5.68772	0.349364	9.37262	7.07559e-21	4.17261e-20	PhnF
MSMEG_0908	MSMEG_0908	hypothetical protein	3.26819	7.99479	0.251473	12.9962	1.28622e-38	1.36364e-37
MSMEG_0850	MSMEG_0850	hypothetical protein	3.25615	7.49492	0.275252	11.8297	2.74146e-32	2.43038e-31
MSMEG_2313	nrdF22	ribonucleotide-diphosphate reductase subunit beta	3.25571	7.47414	0.204222	15.942	3.2404e-57	5.04556e-56	NrdR
MSMEG_5126	fbiC	FO synthase	3.25519	15.4508	0.249018	13.0721	4.75506e-39	5.0814e-38	SigH
MSMEG_5180	MSMEG_5180	hypothetical protein	3.24891	12.9617	0.253892	12.7964	1.71629e-37	1.75046e-36		SigH
MSMEG_3354	MSMEG_3354	TetR family transcriptional regulator	3.24293	8.76222	0.186425	17.3954	8.93854e-68	1.64798e-66
MSMEG_1997	MSMEG_1997	N-acyl-D-glutamate amidohydrolase	3.23764	11.9109	0.12565	25.7671	2.0753e-146	8.8709e-145
MSMEG_4971	MSMEG_4971	oxidoreductase	3.2365	11.7923	0.153849	21.0369	3.01629e-98	8.16222e-97
MSMEG_6168	MSMEG_6168	type II secretion system protein F	3.22931	6.40901	0.241567	13.3682	9.2746e-41	1.02371e-39	SigH
MSMEG_3545	MSMEG_3545	hypothetical protein	3.21925	14.7998	0.20216	15.9243	4.30015e-57	6.68017e-56
MSMEG_4055	MSMEG_4055	short-chain dehydrogenase/reductase SDR	3.20829	6.97084	0.307968	10.4176	2.06073e-25	1.42426e-24
MSMEG_5070	htrA	trypsin	3.20469	15.0053	0.259167	12.3653	4.02578e-35	3.88734e-34		SigH/SigE
MSMEG_2904	MSMEG_2904	MmcI protein	3.19997	4.60583	0.387525	8.25746	1.488e-16	7.01753e-16
MSMEG_3940	MSMEG_3940	universal stress protein family protein	3.18429	7.36766	0.207624	15.3368	4.33767e-53	6.20684e-52	DosR
MSMEG_2753	MSMEG_2753	hypothetical protein	3.18112	13.0183	0.233236	13.6391	2.34518e-42	2.64513e-41
MSMEG_3861	MSMEG_3861	amidohydrolase	3.1787	14.0739	0.180463	17.6141	1.92074e-69	3.6208e-68		SigE/SigH
MSMEG_2971	MSMEG_2971	regulatory protein	3.17361	10.6567	0.252244	12.5815	2.66915e-36	2.67353e-35	SigH
MSMEG_6023	MSMEG_6023	transposase	3.17308	5.04951	0.319754	9.92349	3.2906e-23	2.15236e-22
MSMEG_6066	rpsN2	30S ribosomal protein S14	3.16435	5.4689	0.445555	7.10205	1.22923e-12	4.60345e-12	Zur
MSMEG_1622	MSMEG_1622	DNA repair polymerase	3.16367	8.45417	0.303129	10.4367	1.68599e-25	1.17008e-24	LexA
MSMEG_4963	MSMEG_4963	peptide synthetase ScpsB	3.15971	7.25276	0.20009	15.7914	3.56477e-56	5.37599e-55
MSMEG_6065	rpsR	30S ribosomal protein S18	3.15511	5.15249	0.36276	8.69751	3.39241e-18	1.75939e-17	Zur
MSMEG_2162	MSMEG_2162	MmcJ protein	3.15488	11.1436	0.467218	6.75248	1.4534e-11	5.09068e-11
MSMEG_5660	MSMEG_5660	ABC transporter ATP-binding protein	3.1526	13.1576	0.329083	9.57994	9.70993e-22	5.94556e-21
MSMEG_0646	phnE	transporter	3.1459	7.84263	0.365385	8.60983	7.31658e-18	3.72546e-17	PhnF
MSMEG_5596	MSMEG_5596	oxidoreductase	3.14424	5.95992	0.260522	12.069	1.53994e-33	1.42349e-32
MSMEG_6695	MSMEG_6695	cytochrome P450	3.14076	8.04146	0.417144	7.5292	5.10504e-14	2.06634e-13
MSMEG_5500	MSMEG_5500	hypothetical protein	3.13943	3.77363	0.499532	6.28474	3.28398e-10	1.05398e-09
MSMEG_4325	fabD	malonyl CoA-ACP transacylase	3.13189	14.3953	0.205002	15.2774	1.08228e-52	1.53555e-51
MSMEG_4326	acpP	acyl carrier protein	3.12904	15.9689	0.211874	14.7684	2.34294e-49	3.0531e-48
MSMEG_5479	MSMEG_5479	type I antifreeze protein	3.12717	12.6996	0.370671	8.43649	3.27002e-17	1.60183e-16	HrcA
MSMEG_0224	MSMEG_0224	O-methyltransferase MdmC	3.12467	11.5371	0.252635	12.3683	3.87893e-35	3.75094e-34
MSMEG_3617	MSMEG_3617	hypothetical protein	3.11611	5.86622	0.408072	7.63618	2.23769e-14	9.27558e-14
MSMEG_5393	kdpB	potassium-transporting ATPase subunit B	3.11057	6.9072	0.325176	9.5658	1.11335e-21	6.80481e-21
MSMEG_2749	MSMEG_2749	hypothetical protein	3.10529	5.32026	0.298413	10.406	2.32704e-25	1.60666e-24
MSMEG_4204	MSMEG_4204	catalase	3.10369	9.24407	0.176346	17.6	2.46273e-69	4.62952e-68	SigH
MSMEG_4188	MSMEG_4188	short chain dehydrogenase	3.1023	11.876	0.132797	23.3612	1.05955e-120	3.8025e-119
MSMEG_6680	MSMEG_6680	integral membrane protein	3.10023	8.06562	0.184881	16.7688	4.12605e-63	7.06376e-62
MSMEG_1489	MSMEG_1489	hypothetical protein	3.09645	6.34785	0.249757	12.3979	2.6838e-35	2.60274e-34
MSMEG_5868	MSMEG_5868	hypothetical protein	3.09509	10.3928	0.276462	11.1954	4.29555e-29	3.42369e-28
MSMEG_2983	MSMEG_2983	hypothetical protein	3.08996	13.8481	0.199675	15.475	5.11828e-54	7.48339e-53
MSMEG_4787	MSMEG_4787	virulence factor mce family protein	3.08569	6.06833	0.28389	10.8693	1.61411e-27	1.21575e-26
MSMEG_2028	MSMEG_2028	chloramphenicol resistance protein	3.07625	7.26852	0.255668	12.0322	2.40661e-33	2.1944e-32
MSMEG_2213	MSMEG_2213	O-methyltransferase	3.07187	8.82196	0.215262	14.2704	3.34575e-46	4.11233e-45
MSMEG_2362	ligA	NAD-dependent DNA ligase LigA	3.0617	12.5959	0.11868	25.798	9.34245e-147	4.01905e-145
MSMEG_6620	MSMEG_6620	hypothetical protein	3.06157	11.5124	0.0790299	38.7394	1e-11	1e-11
MSMEG_1022	MSMEG_1022	hypothetical protein	3.05762	2.18605	0.832602	3.67237	0.000240311	0.000443545
MSMEG_5722	MSMEG_5722	hypothetical protein	3.05027	9.75868	0.177815	17.1541	5.85504e-66	1.0395e-64		SigH
MSMEG_3643	MSMEG_3643	hypothetical protein	3.04476	4.78879	0.358029	8.50422	1.82818e-17	9.07463e-17	IdeR
MSMEG_2970	MSMEG_2970	polysaccharide deacetylase	3.04317	5.25153	0.302034	10.0756	7.0835e-24	4.70667e-23
MSMEG_4899	rdgB	non-canonical purine NTP pyrophosphatase, RdgB/HAM1 family protein	3.03013	12.013	0.0867959	34.911	5.06704e-267	4.30442e-265
MSMEG_1328	recC	exodeoxyribonuclease V subunit gamma	3.0269	11.8403	0.113419	26.6878	6.52213e-157	3.03958e-155
MSMEG_1012	MSMEG_1012	alkaline phosphatase	3.024	10.271	0.152986	19.7665	5.7835e-87	1.33838e-85
MSMEG_1083	MSMEG_1083	hypothetical protein	3.01824	1.61277	1.07985	2.79504	0.00518927	0.00812344
MSMEG_1488	MSMEG_1488	acetolactate synthase	3.01816	7.40159	0.174379	17.308	4.0946e-67	7.42672e-66
MSMEG_5760	MSMEG_5760	GntR family transcriptional regulator	3.0177	8.45107	0.140237	21.5185	1.04507e-102	2.95926e-101	SigH
MSMEG_4907	MSMEG_4907	Mov34/MPN/PAD-1 family protein	3.01113	12.0682	0.122493	24.5821	1.96137e-133	7.65275e-132	SigH
MSMEG_2324	MSMEG_2324	hypothetical protein	3.00967	1.84105	0.903718	3.33032	0.000867475	0.00150507
MSMEG_2710	MSMEG_2710	hypothetical protein	3.00857	4.16411	0.594886	5.05739	4.25041e-07	1.04485e-06
MSMEG_3728	MSMEG_3728	hypothetical protein	2.99872	1.07379	1.07249	2.79603	0.00517343	0.00810053
MSMEG_4906	MSMEG_4906	ThiS family protein	2.98943	12.4296	0.1333	22.4264	2.17739e-111	6.89267e-110		SigH
MSMEG_5327	MSMEG_5327	hypothetical protein	2.98632	8.26081	0.145469	20.5289	1.18843e-93	3.00965e-92	SigH
MSMEG_2708	MSMEG_2708	hypothetical protein	2.97878	4.28219	0.458336	6.49911	8.07947e-11	2.6949e-10
MSMEG_2709	MSMEG_2709	hypothetical protein	2.97194	3.13472	0.606894	4.89696	9.73313e-07	2.3171e-06
MSMEG_2151	MSMEG_2151	transposase IstA protein	2.96932	3.42262	0.587023	5.05826	4.23104e-07	1.04047e-06
MSMEG_3122	sufB	FeS assembly protein SufB	2.96803	14.8746	0.0684782	43.3427	1e-11	1e-11
MSMEG_5876	MSMEG_5876	H-N-H endonuclease F-TflIV	2.95875	8.91832	0.186906	15.8302	1.92739e-56	2.93971e-55
MSMEG_0406	fadE5	acyl-CoA dehydrogenase	2.95598	15.639	0.37201	7.94598	1.92668e-15	8.45094e-15	SigH
MSMEG_3393	MSMEG_3393	acyl-CoA dehydrogenase	2.95358	10.454	0.193431	15.2694	1.22268e-52	1.73109e-51
MSMEG_4989	MSMEG_4989	sensor histidine kinase	2.94098	10.273	0.156285	18.818	5.37373e-79	1.1824e-77
MSMEG_0113	MSMEG_0113	taurine transporter permease TauC	2.93615	7.09306	0.177118	16.5773	1.01657e-61	1.70555e-60
MSMEG_5560	MSMEG_5560	hypothetical protein	2.92877	8.17378	0.234163	12.5074	6.80015e-36	6.74089e-35		SigH
MSMEG_6795	MSMEG_6795	enoyl-CoA hydratase/isomerase	2.9279	4.9184	0.353113	8.29169	1.11654e-16	5.31801e-16
MSMEG_2801	MSMEG_2801	hypothetical protein	2.92431	4.79735	0.4043	7.23303	4.7234e-13	1.8155e-12
MSMEG_0219	MSMEG_0219	RNA polymerase factor sigma-70	2.92054	12.4702	0.110454	26.4411	4.61781e-154	2.07988e-152
MSMEG_6579	MSMEG_6579	hypothetical protein	2.9177	10.7393	0.255372	11.4253	3.12656e-30	2.59682e-29
MSMEG_3487	MSMEG_3487	metal-dependent phosphohydrolase	2.91686	7.19444	0.20168	14.4628	2.08187e-47	2.62128e-46
MSMEG_3179	MSMEG_3179	pyridoxamine 5'-phosphate oxidase	2.91403	4.37412	0.382948	7.60946	2.75243e-14	1.13671e-13
MSMEG_0708	MSMEG_0708	LysR family transcriptional regulator	2.91284	9.21003	0.13938	20.8985	5.52335e-97	1.44794e-95
MSMEG_6480	MSMEG_6480	transcriptional regulatory protein	2.90867	9.47428	0.200028	14.5413	6.62904e-48	8.40973e-47
MSMEG_4660	MSMEG_4660	hypothetical protein	2.90864	2.67771	0.664273	4.37867	1.19405e-05	2.54631e-05
MSMEG_4986	MSMEG_4986	glycosyl transferase family protein	2.90637	9.79165	0.200799	14.474	1.76956e-47	2.23224e-46
MSMEG_6419	MSMEG_6419	hypothetical protein	2.90485	6.69504	0.415983	6.98308	2.88771e-12	1.05603e-11
MSMEG_3202	MSMEG_3202	hypothetical protein	2.90429	7.82185	0.265285	10.9478	6.8069e-28	5.18515e-27
MSMEG_5485	MSMEG_5485	molybdopterin biosynthesis protein	2.89344	13.4306	0.178877	16.1756	7.49469e-59	1.21197e-57
MSMEG_0172	MSMEG_0172	transmembrane protein	2.89038	10.9994	0.153248	18.8608	2.39635e-79	5.30756e-78
MSMEG_2856	mce4B1	virulence factor Mce family protein	2.88784	4.55561	0.384372	7.51313	5.773e-14	2.32131e-13
MSMEG_1526	MSMEG_1526	cutinase	2.8854	11.8906	0.13133	21.9706	5.50499e-107	1.65668e-105
MSMEG_1590	MSMEG_1590	hypothetical protein	2.88026	3.6961	0.509125	5.65727	1.53804e-08	4.28823e-08
MSMEG_5870	MSMEG_5870	sensor histidine kinase PhoR	2.88026	13.5723	0.102368	28.1362	3.53546e-174	1.78394e-172
MSMEG_3157	MSMEG_3157	hypothetical protein	2.87611	11.2899	0.110548	26.0167	3.20343e-149	1.39599e-147
MSMEG_1172	arsB	arsenic resistance protein	2.87584	10.0692	0.333777	8.61606	6.92973e-18	3.53653e-17	ArsR
MSMEG_4901	rph	ribonuclease PH	2.87462	12.9675	0.0872486	32.9475	4.5931e-238	3.24466e-236
MSMEG_5311	MSMEG_5311	hypothetical protein	2.87277	7.30776	0.281673	10.199	2.00392e-24	1.35979e-23	SigH
MSMEG_3407	MSMEG_3407	epoxide hydrolase	2.86775	8.55906	0.27791	10.319	5.78465e-25	3.95323e-24
MSMEG_6681	MSMEG_6681	hypothetical protein	2.86228	7.40479	0.190735	15.0065	6.65191e-51	9.00019e-50
MSMEG_1628	MSMEG_1628	oxidoreductase, short chain dehydrogenase/reductase	2.85482	5.52359	0.296661	9.62316	6.38364e-22	3.93755e-21
MSMEG_2723	recA	recombinase A	2.85067	13.9963	0.257086	11.0884	1.42863e-28	1.11353e-27	LexA
MSMEG_0701	MSMEG_0701	hypothetical protein	2.84945	7.34753	0.161538	17.6395	1.22505e-69	2.31587e-68
MSMEG_5607	MSMEG_5607	hypothetical protein	2.84893	14.1008	0.231857	12.2874	1.05797e-34	1.00853e-33
MSMEG_4928	MSMEG_4928	methylated-DNA--protein-cysteine methyltransferase	2.84875	2.61733	0.777653	3.66327	0.000249016	0.00045835
MSMEG_5253	MSMEG_5253	hypothetical protein	2.84508	7.59215	0.204675	13.9005	6.29249e-44	7.36979e-43
MSMEG_4487	furB	ferric uptake regulation protein	2.84334	10.8482	0.400528	7.09898	1.25677e-12	4.69872e-12	Znr
MSMEG_4518	MSMEG_4518	hypothetical protein	2.84256	5.77648	0.281584	10.0949	5.82096e-24	3.8716e-23	IdeR
MSMEG_5608	MSMEG_5608	acetyl-CoA acetyltransferase	2.83968	9.50425	0.291542	9.74018	2.03197e-22	1.27922e-21
MSMEG_1879	MSMEG_1879	hypothetical protein	2.83444	5.43065	0.441957	6.41337	1.42333e-10	4.65496e-10
MSMEG_4550	MSMEG_4550	transposase	2.82584	3.64766	0.498833	5.6649	1.47113e-08	4.11022e-08
MSMEG_5354	MSMEG_5354	O-methyltransferase, family protein 2	2.82354	12.0479	0.199808	14.1313	2.43737e-45	2.94194e-44
MSMEG_3213	MSMEG_3213	hypothetical protein	2.82146	11.9331	0.241491	11.6835	1.54762e-31	1.33842e-30
MSMEG_1520	rpmJ	50S ribosomal protein L36	2.82054	14.9161	0.266693	10.576	3.85245e-26	2.73875e-25
MSMEG_2742	MSMEG_2742	DNA-damage-inducible protein	2.81478	10.1149	0.414455	6.79151	1.10963e-11	3.92967e-11
MSMEG_1617	MSMEG_1617	kumamolisin	2.81469	13.1316	0.234151	12.0208	2.76262e-33	2.51219e-32
MSMEG_2855	MSMEG_2855	virulence factor Mce family protein	2.81399	5.37609	0.339284	8.29393	1.09569e-16	5.22614e-16
MSMEG_5788	MSMEG_5788	integral membrane protein	2.79999	11.6264	0.160301	17.467	2.55367e-68	4.72112e-67		SigH
MSMEG_5595	MSMEG_5595	MarR family transcriptional regulator	2.79821	10.9245	0.229238	12.2066	2.86754e-34	2.70282e-33
MSMEG_2355	MSMEG_2355	hypothetical protein	2.79509	5.95909	0.24868	11.2397	2.60237e-29	2.0991e-28
MSMEG_5046	MSMEG_5046	drug transporter	2.79409	12.4903	0.0809392	34.5209	3.90265e-261	3.19399e-259
MSMEG_1964	MSMEG_1964	mitomycin radical oxidase	2.79297	9.25563	0.22812	12.2434	1.82174e-34	1.72436e-33
MSMEG_1521	rpsM	30S ribosomal protein S13	2.78983	15.6754	0.293689	9.49925	2.11404e-21	1.27929e-20
MSMEG_0680	MSMEG_0680	UDP-glucose 6-dehydrogenase	2.78276	11.523	0.128841	21.5984	1.85995e-103	5.33424e-102
MSMEG_0089	MSMEG_0089	chromosome condensation protein	2.77756	10.5004	0.259294	10.712	8.93968e-27	6.49991e-26
MSMEG_0577	MSMEG_0577	major facilitator superfamily protein	2.77341	8.93808	0.132662	20.9058	4.73853e-97	1.24707e-95		SigH
MSMEG_4552	ssuD6	nitrilotriacetate monooxygenase component A	2.77314	6.29527	0.262465	10.5657	4.2962e-26	3.04776e-25
MSMEG_1698	MSMEG_1698	ammonia monooxygenase	2.77104	11.092	0.157957	17.543	6.72867e-69	1.25783e-67
MSMEG_4572	MSMEG_4572	hypothetical protein	2.76751	10.8564	0.111543	24.8112	6.78204e-136	2.67731e-134		SigH/SigE
MSMEG_3448	MSMEG_3448	two-component system sensor kinase	2.76434	10.0421	0.312559	8.84423	9.21583e-19	4.91243e-18
MSMEG_0735	MSMEG_0735	transcriptional regulator	2.75801	8.03667	0.267049	10.3277	5.28011e-25	3.6158e-24
MSMEG_5002	MSMEG_5002	hypothetical protein	2.7517	13.004	0.251356	10.9474	6.83723e-28	5.20234e-27
MSMEG_1280	MSMEG_1280	hypothetical protein	2.75111	10.7233	0.135386	20.3205	8.47834e-92	2.11517e-90
MSMEG_4415	tal2	transaldolase	2.74904	5.96931	0.256606	10.7131	8.83908e-27	6.44073e-26
MSMEG_5014	MSMEG_5014	ATPase P	2.74503	12.2043	0.484932	5.66064	1.50808e-08	4.2082e-08
MSMEG_5594	MSMEG_5594	ferredoxin-dependent glutamate synthase	2.74381	11.3446	0.248353	11.048	2.24065e-28	1.73238e-27
MSMEG_1693	MSMEG_1693	succinate dehydrogenase [ubiquinone] flavoprotein subunit	2.74366	7.13787	0.200182	13.7058	9.36844e-43	1.06924e-41
MSMEG_3815	MSMEG_3815	drug efflux membrane protein	2.74355	10.9568	0.137804	19.9092	3.38983e-88	7.95424e-87
MSMEG_5016	MSMEG_5016	hypothetical protein	2.74177	10.7009	0.294454	9.31137	1.26191e-20	7.38334e-20
MSMEG_6658	MSMEG_6658	alpha/beta hydrolase	2.74005	4.81309	0.350678	7.81357	5.55898e-15	2.37771e-14
MSMEG_4069	MSMEG_4069	hypothetical protein	2.7399	2.56775	0.685965	3.99422	6.49069e-05	0.00012775
MSMEG_5806	MSMEG_5806	hypothetical protein	2.73918	2.87302	0.699743	3.91455	9.05739e-05	0.000175069
MSMEG_0881	MSMEG_0881	hypothetical protein	2.73792	8.93967	0.131127	20.8799	8.15869e-97	2.13047e-95
MSMEG_0432	MSMEG_0432	bifunctional uroporphyrinogen-III synthetase/response regulator domain-containing protein	2.73362	7.37028	0.21601	12.6551	1.04891e-36	1.06655e-35
MSMEG_6383	furA2	transcription regulator FurA	2.72907	12.0797	0.324594	8.40767	4.18237e-17	2.03243e-16
MSMEG_5781	pstC	phosphate ABC transporter permease	2.72607	12.9738	0.170466	15.9919	1.45641e-57	2.30517e-56
MSMEG_6033	MSMEG_6033	hypothetical protein	2.72131	10.7283	0.46335	5.87312	4.27666e-09	1.25605e-08	KstR
MSMEG_4259	MSMEG_4259	hypothetical protein	2.72004	9.49176	0.360445	7.54635	4.47643e-14	1.824e-13
MSMEG_6399	fbpA	antigen 85-C	2.71937	13.9663	0.16123	16.8664	7.94607e-64	1.37085e-62
MSMEG_2250	MSMEG_2250	hypothetical protein	2.71907	4.89186	0.386174	7.04105	1.90791e-12	7.05065e-12
MSMEG_3839	polA	DNA polymerase I	2.71896	13.7366	0.0816111	33.3161	2.26031e-243	1.66692e-241
MSMEG_6006	MSMEG_6006	hypothetical protein	2.7158	10.075	0.188631	14.3974	5.37112e-47	6.66276e-46
MSMEG_1403	MSMEG_1403	cutinase	2.70783	13.1717	0.12027	22.5147	2.97957e-112	9.70674e-111
MSMEG_0995	MSMEG_0995	glycosyl transferase family protein	2.68975	6.89837	0.218062	12.3348	5.88452e-35	5.65774e-34
MSMEG_6070	rpmE2	50S ribosomal protein L31	2.68328	5.38681	0.572301	4.68859	2.75097e-06	6.26673e-06	Zur
MSMEG_2663	MSMEG_2663	hypothetical protein	2.67928	5.05865	0.358011	7.48378	7.22131e-14	2.88637e-13
MSMEG_1800	MSMEG_1800	hypothetical protein	2.67842	1.93775	0.849855	3.15161	0.00162371	0.00271672
MSMEG_5729	MSMEG_5729	hydantoin racemase	2.67801	7.56681	0.168458	15.8972	6.62555e-57	1.02452e-55		SigH
MSMEG_3141	MSMEG_3141	hypothetical protein	2.67182	10.5809	0.133648	19.9914	6.53953e-89	1.55627e-87	SigF	SigH/SigE
MSMEG_2570	MSMEG_2570	xanthine/uracil permease	2.67129	6.57657	0.230873	11.5704	5.82344e-31	4.94698e-30
MSMEG_2067	MSMEG_2067	methyltransferase type 12	2.66934	7.41459	0.266406	10.0198	1.24754e-23	8.2161e-23
MSMEG_6797	MSMEG_6797	carboxymuconolactone decarboxylase	2.66496	4.11961	0.473006	5.6341	1.75976e-08	4.87804e-08
MSMEG_3559	MSMEG_3559	short chain dehydrogenase	2.66469	8.08718	0.200322	13.302	2.25406e-40	2.46769e-39
MSMEG_2112	MSMEG_2112	hypothetical protein	2.66415	11.6615	0.192954	13.8072	2.307e-43	2.66019e-42	SigF
MSMEG_1887	MSMEG_1887	hypothetical protein	2.66201	8.3587	0.183145	14.535	7.27191e-48	9.20789e-47
MSMEG_1509	MSMEG_1509	TetR family transcriptional regulator	2.66145	7.5069	0.287567	9.25508	2.1406e-20	1.23522e-19
MSMEG_2115	MSMEG_2115	hypothetical protein	2.66089	10.8164	0.264996	10.0412	1.00397e-23	6.63806e-23
MSMEG_3412	MSMEG_3412	polysaccharide deacetylase	2.65443	6.07727	0.244538	10.8549	1.89074e-27	1.41616e-26
MSMEG_6887	MSMEG_6887	amidohydrolase	2.65324	8.14558	0.201403	13.1738	1.24193e-39	1.33568e-38
MSMEG_2789	MSMEG_2789	GNAT family acetyltransferase	2.64945	10.0427	0.174402	15.1917	4.01549e-52	5.62588e-51	KstR
MSMEG_6418	pheA	prephenate dehydratase	2.64913	12.3893	0.11981	22.1111	2.47375e-108	7.47809e-107
MSMEG_2293	MSMEG_2293	hypothetical protein	2.64544	4.19042	0.435174	6.07904	1.20906e-09	3.70672e-09
MSMEG_2185	MSMEG_2185	hypothetical protein	2.64439	2.74882	0.715084	3.69802	0.000217291	0.000403497	AmtR
MSMEG_2966	MSMEG_2966	major facilitator family protein transporter	2.63197	4.66443	0.347273	7.57897	3.48321e-14	1.43059e-13
MSMEG_5827	MSMEG_5827	glyoxalase	2.62935	10.8902	0.222884	11.7969	4.04869e-32	3.5751e-31
MSMEG_3373	MSMEG_3373	major facilitator superfamily protein	2.62811	6.53443	0.447811	5.8688	4.38973e-09	1.28644e-08
MSMEG_1618	MSMEG_1618	hypothetical protein	2.62405	13.9416	0.227331	11.5428	8.02332e-31	6.78143e-30
MSMEG_2508	MSMEG_2508	hypothetical protein	2.62336	2.65692	0.672865	3.89879	9.66761e-05	0.000186381
MSMEG_0987	MSMEG_0987	hypothetical protein	2.623	13.6072	0.0918557	28.5557	2.38849e-179	1.23301e-177
MSMEG_5355	MSMEG_5355	hypothetical protein	2.61953	12.8273	0.21898	11.9624	5.59066e-33	5.02262e-32
MSMEG_2523	MSMEG_2523	efflux ABC transporter permease	2.61732	4.20435	0.429273	6.09711	1.08002e-09	3.32477e-09
MSMEG_5737	MSMEG_5737	hypothetical protein	2.61723	4.41576	0.483612	5.41184	6.23812e-08	1.65014e-07
MSMEG_6845	MSMEG_6845	trap dicarboxylate transporter dctm subunit	2.61558	7.07959	0.196183	13.3324	1.50082e-40	1.65115e-39
MSMEG_3934	MSMEG_3934	phosphoenolpyruvate synthase	2.59701	7.53597	0.151668	17.123	1.00065e-65	1.76721e-64
MSMEG_1313	MSMEG_1313	hypothetical protein	2.5945	10.679	0.230573	11.2524	2.2529e-29	1.82379e-28
MSMEG_3587	MSMEG_3587	D-serine/D-alanine/glycine transporter	2.59235	6.34805	0.264006	9.81927	9.30113e-23	5.9561e-22
MSMEG_3978	ampC	beta-lactamase	2.58856	10.511	0.331641	7.80532	5.93517e-15	2.53539e-14		SigH
MSMEG_6796	MSMEG_6796	hypothetical protein	2.58375	3.55788	0.496983	5.19888	2.00493e-07	5.087e-07
MSMEG_4672	clpP	ATP-dependent Clp protease proteolytic subunit	2.58234	14.7966	0.147785	17.4736	2.27484e-68	4.21725e-67		SigH
MSMEG_3282	MSMEG_3282	hypothetical protein	2.57855	3.04081	0.649542	3.9698	7.19327e-05	0.000140782
MSMEG_4895	MSMEG_4895	hypothetical protein	2.5779	4.46502	0.387383	6.65466	2.83963e-11	9.76768e-11
MSMEG_6025	MSMEG_6025	hypothetical protein	2.57731	9.126	0.71104	3.6247	0.000289298	0.000528007
MSMEG_0049	MSMEG_0049	pirin	2.57053	10.0701	0.261982	9.81188	1.0009e-22	6.39719e-22
MSMEG_4021	MSMEG_4021	hypothetical protein	2.56735	3.30634	0.546546	4.69741	2.63484e-06	6.01852e-06
MSMEG_0280	MSMEG_0280	alpha/beta hydrolase	2.56177	10.2501	0.0974121	26.2983	2.00635e-152	8.97641e-151
MSMEG_5025	MSMEG_5025	transcriptional regulator	2.56083	9.34547	0.182248	14.0514	7.55634e-45	9.00721e-44
MSMEG_4547	MSMEG_4547	acyl-CoA dehydrogenase	2.55511	5.83119	0.239601	10.664	1.50008e-26	1.08248e-25
MSMEG_0242	MSMEG_0242	hypothetical protein	2.55459	12.1149	0.179231	14.253	4.29306e-46	5.26704e-45
MSMEG_5190	MSMEG_5190	TetR family transcriptional regulator	2.55332	7.66036	0.339022	7.53142	5.01919e-14	2.03405e-13
MSMEG_6742	MSMEG_6742	hypothetical protein	2.55104	10.8052	0.140648	18.1377	1.60505e-73	3.22499e-72
MSMEG_1522	rpsK	30S ribosomal protein S11	2.54769	14.9952	0.268426	9.49124	2.283e-21	1.37904e-20
MSMEG_4401	MSMEG_4401	phosphonoacetaldehyde hydrolase	2.54289	11.3114	0.121619	20.9087	4.46429e-97	1.17952e-95
MSMEG_5604	MSMEG_5604	integral membrane protein	2.54212	7.52131	0.372779	6.81937	9.14392e-12	3.25198e-11
MSMEG_5481	MSMEG_5481	hypothetical protein	2.54175	10.66	0.330976	7.67956	1.59637e-14	6.66805e-14
MSMEG_5789	MSMEG_5789	thiosulfate sulfurtransferase	2.53403	14.8879	0.123275	20.5559	6.82174e-94	1.73412e-92		SigH
MSMEG_4417	msrA1	methionine sulfoxide reductase A	2.53213	5.12823	0.300917	8.41471	3.93876e-17	1.91961e-16
MSMEG_5032	MSMEG_5032	transcriptional regulator	2.52962	8.86241	0.170043	14.8764	4.69044e-50	6.24554e-49
MSMEG_2688	MSMEG_2688	antibiotic biosynthesis monooxygenase domain-containing protein	2.52443	10.7707	0.128785	19.6019	1.48908e-85	3.43409e-84
MSMEG_3588	MSMEG_3588	hypothetical protein	2.51778	4.31694	0.449826	5.59723	2.17809e-08	5.99802e-08
MSMEG_6672	MSMEG_6672	type I phosphodiesterase / nucleotide pyrophosphatase superfamily protein	2.51571	5.47561	0.289993	8.67505	4.13371e-18	2.13559e-17	PhnF
MSMEG_0468	MSMEG_0468	integral membrane protein	2.50791	5.57721	0.417775	6.00301	1.93692e-09	5.87112e-09
MSMEG_1386	MSMEG_1386	hypothetical protein	2.50308	7.57232	0.218947	11.4324	2.88092e-30	2.39875e-29
MSMEG_4195	MSMEG_4195	hypothetical protein	2.49603	11.8555	0.166695	14.9736	1.09212e-50	1.46878e-49	SigF
MSMEG_1757	lhr	DEAD/DEAH box helicase	2.49258	11.548	0.281351	8.85931	8.05114e-19	4.30871e-18
MSMEG_4327	kasA	3-oxoacyl-ACP synthase	2.49121	16.3157	0.173118	14.3902	5.96173e-47	7.38177e-46
MSMEG_1720	MSMEG_1720	IS1137, transposase orfA	2.48825	2.5697	0.759007	3.2783	0.00104434	0.00179294
MSMEG_3632	gnd	6-phosphogluconate dehydrogenase	2.47915	13.0877	0.120842	20.5156	1.56114e-93	3.93865e-92
MSMEG_6247	egtD	hypothetical protein	2.47509	11.4765	0.116628	21.2221	5.97376e-100	1.62967e-98		SigH
MSMEG_4194	uppP	UDP pyrophosphate phosphatase	2.47488	12.1445	0.106158	23.3133	3.25286e-120	1.14895e-118
MSMEG_4673	clpP2	ATP-dependent Clp protease proteolytic subunit	2.47423	14.9803	0.100006	24.7407	3.9012e-135	1.53105e-133	SigH
MSMEG_0429	MSMEG_0429	ferric uptake regulator	2.47366	7.50782	0.281263	8.79483	1.43266e-18	7.57651e-18	SigH
MSMEG_5212	MSMEG_5212	hypothetical protein	2.46953	6.44474	0.247315	9.98536	1.76653e-23	1.16227e-22
MSMEG_1113	mgtA	glycosyl transferase family protein	2.4669	7.78534	0.328842	7.50178	6.29554e-14	2.52386e-13
MSMEG_0764	MSMEG_0764	Na+/H+ antiporter	2.46649	10.8558	0.117572	20.9785	1.0313e-97	2.76841e-96
MSMEG_3951	MSMEG_3951	hypothetical protein	2.46578	5.20817	0.29469	8.36737	5.89164e-17	2.84247e-16	DosR
MSMEG_4419	MSMEG_4419	glucose-1-dehydrogenase	2.46474	3.51931	0.508808	4.84416	1.27152e-06	2.99094e-06
MSMEG_2864	MSMEG_2864	hypothetical protein	2.46437	4.96186	0.336663	7.31998	2.48001e-13	9.6539e-13
MSMEG_1245	MSMEG_1245	phosphoadenosine phosphosulfate reductase	2.46181	13.1938	0.182761	13.4701	2.34667e-41	2.62039e-40
MSMEG_2277	ligB	ATP-dependent DNA ligase	2.4515	9.88075	0.304549	8.0496	8.30658e-16	3.75643e-15
MSMEG_0902	cmaA1	cyclopropane-fatty-acyl-phospholipid synthase	2.45116	9.55053	0.219029	11.191	4.51207e-29	3.58773e-28
MSMEG_6754	MSMEG_6754	MaoC like domain-containing protein	2.45041	12.7464	0.171986	14.2477	4.62979e-46	5.65948e-45		SigH/SigE
MSMEG_2964	apt	adenine phosphoribosyltransferase	2.4497	11.7588	0.158901	15.4165	1.26762e-53	1.83737e-52
MSMEG_6503	MSMEG_6503	TetR family transcriptional regulator	2.44787	8.9541	0.26725	9.15949	5.21435e-20	2.94807e-19
MSMEG_4613	MSMEG_4613	hypothetical protein	2.44677	3.77548	0.467178	5.23733	1.62912e-07	4.17282e-07
MSMEG_6172	MSMEG_6172	hypothetical protein	2.43726	8.70633	0.171025	14.2509	4.42517e-46	5.41922e-45
MSMEG_3241	MSMEG_3241	hypothetical protein	2.43605	8.96916	0.220111	11.0674	1.80617e-28	1.4036e-27
MSMEG_6034	MSMEG_6034	hypothetical protein	2.43344	3.08229	0.566543	4.29525	1.745e-05	3.64478e-05	KstR
MSMEG_6171	MSMEG_6171	hypothetical protein	2.43339	5.74374	0.268973	9.04697	1.46992e-19	8.15261e-19
MSMEG_0573	sigH2	ECF sigma factor RpoE1	2.42775	3.53468	0.485369	5.00186	5.67798e-07	1.38111e-06
MSMEG_2867	MSMEG_2867	3-ketosteroid-delta-1-dehydrogenase	2.42285	8.37445	0.226354	10.7038	9.7659e-27	7.09296e-26	SigH
MSMEG_3102	tal	transaldolase	2.42207	14.7576	0.211112	11.473	1.80378e-30	1.50937e-29
MSMEG_3930	MSMEG_3930	[NiFe] hydrogenase subunit gamma	2.41849	5.86499	0.248486	9.7329	2.18271e-22	1.37283e-21	DosR
MSMEG_6782	MSMEG_6782	hypothetical protein	2.41616	3.11261	0.561973	4.29943	1.71239e-05	3.58336e-05
MSMEG_0489	MSMEG_0489	racemase	2.41524	6.01297	0.336875	7.16954	7.52513e-13	2.85963e-12
MSMEG_3907	MSMEG_3907	recombinase B	2.41313	11.4904	0.178455	13.5223	1.15503e-41	1.2919e-40
MSMEG_3498	MSMEG_3498	hypothetical protein	2.41138	2.448	0.804132	2.99873	0.00271108	0.00441281
MSMEG_2724	recX	recombination regulator RecX	2.40961	12.5203	0.338609	7.11621	1.10937e-12	4.17086e-12	LexA
MSMEG_4440	MSMEG_4440	glucose-1-dehydrogenase	2.40758	4.79793	0.332337	7.24438	4.34417e-13	1.67262e-12
MSMEG_1193	MSMEG_1193	TROVE domain-containing protein	2.40629	10.7909	0.154631	15.5615	1.32987e-54	1.96581e-53
MSMEG_1952	MSMEG_1952	ATP-dependent DNA helicase	2.40552	11.4721	0.265278	9.06795	1.21281e-19	6.76574e-19
MSMEG_5603	MSMEG_5603	ArsR family transcriptional regulator	2.40492	6.9304	0.380907	6.31366	2.72519e-10	8.79267e-10
MSMEG_2707	MSMEG_2707	hypothetical protein	2.40392	4.92441	0.372558	6.45248	1.10037e-10	3.63057e-10
MSMEG_2706	gmhA	phosphoheptose isomerase	2.40358	4.09655	0.419109	5.73497	9.75269e-09	2.77214e-08
MSMEG_3024	MSMEG_3024	hypothetical protein	2.40341	11.2136	0.0956078	25.1382	1.90215e-139	7.6439e-138
MSMEG_1064	pit	phosphate/sulfate permease	2.3999	12.855	0.0769126	31.203	9.71154e-214	5.97928e-212
MSMEG_1239	MSMEG_1239	ISMsm4, transposase	2.38919	3.65609	0.529317	4.51373	6.36969e-06	1.40016e-05
MSMEG_2712	hypC3	hydrogenase assembly chaperone HypC/HupF	2.38755	2.85603	0.685083	3.48506	0.000492029	0.000878661
MSMEG_1258	MSMEG_1258	IS1096, tnpA protein	2.38382	5.0805	0.344029	6.92913	4.23441e-12	1.53523e-11
MSMEG_3929	MSMEG_3929	[NiFe] hydrogenase subunit delta	2.38081	5.21452	0.300466	7.92371	2.3052e-15	1.00849e-14	DosR
MSMEG_2715	MSMEG_2715	hypothetical protein	2.37919	4.30768	0.405244	5.87101	4.33149e-09	1.27159e-08
MSMEG_2991	MSMEG_2991	permease of the major facilitator superfamily protein	2.37798	7.39988	0.209173	11.3685	6.00338e-30	4.9434e-29
MSMEG_2542	MSMEG_2542	hypothetical protein	2.37299	9.06401	0.749578	3.16577	0.00154673	0.00259633
MSMEG_3573	MSMEG_3573	integral membrane protein	2.37249	8.55014	0.1896	12.5131	6.32689e-36	6.28103e-35
MSMEG_2325	MSMEG_2325	integral membrane protein	2.37049	4.2537	0.485805	4.87951	1.06348e-06	2.5237e-06	MSMEG_1043
MSMEG_5786	MSMEG_5786	thiredoxin	2.36922	10.3181	0.131165	18.0629	6.24365e-73	1.24706e-71	SigH
MSMEG_1857	MSMEG_1857	transposase IstA protein	2.36646	6.25504	0.284296	8.32394	8.50887e-17	4.07879e-16
MSMEG_1688	MSMEG_1688	cupin	2.36583	5.50064	0.395295	5.98496	2.16437e-09	6.53695e-09
MSMEG_1365	rplL	50S ribosomal protein L7/L12	2.3571	15.2812	0.244337	9.64691	5.06586e-22	3.13048e-21
MSMEG_6820	surE	acid phosphatase SurE	2.35502	5.32101	0.458273	5.13889	2.76361e-07	6.91263e-07
MSMEG_4407	MSMEG_4407	hypothetical protein	2.35486	4.32074	0.40399	5.82902	5.57535e-09	1.61765e-08
MSMEG_0425	MSMEG_0425	membrane protein DcsA	2.34863	7.76402	0.220952	10.6296	2.1709e-26	1.56152e-25	MSMEG_0426
MSMEG_1689	MSMEG_1689	3-oxoacyl-ACP reductase	2.34524	5.7593	0.413418	5.67281	1.40473e-08	3.93125e-08
MSMEG_2163	MSMEG_2163	aldehyde dehydrogenase	2.3446	10.8968	0.526778	4.45084	8.55345e-06	1.84989e-05
MSMEG_6861	MSMEG_6861	cupin	2.34269	6.48395	0.25774	9.08935	9.96286e-20	5.58103e-19
MSMEG_1082	MSMEG_1082	response regulator	2.34188	4.95105	0.332601	7.0411	1.90727e-12	7.05065e-12
MSMEG_1523	rpsD	30S ribosomal protein S4	2.33921	15.0327	0.215351	10.8623	1.74277e-27	1.30678e-26
MSMEG_1519	infA	translation initiation factor IF-1	2.33242	15.3808	0.250845	9.29826	1.42762e-20	8.33111e-20
MSMEG_4768	MSMEG_4768	transcriptional regulator	2.3317	3.89442	0.480157	4.85612	1.1971e-06	2.8238e-06
MSMEG_3388	MSMEG_3388	S-(hydroxymethyl)glutathione dehydrogenase/class III alcohol dehydrogenase	2.33002	10.9992	0.265368	8.78031	1.63031e-18	8.6082e-18
MSMEG_0196	MSMEG_0196	dehydrogenase	2.3298	9.48843	0.174953	13.3167	1.85058e-40	2.02929e-39
MSMEG_5648	MSMEG_5648	hypothetical protein	2.32808	9.82273	0.191066	12.1847	3.74975e-34	3.51952e-33
MSMEG_6739	MSMEG_6739	hypothetical protein	2.32717	10.7665	0.166273	13.996	1.64781e-44	1.94691e-43	SigF
MSMEG_5484	MSMEG_5484	hypothetical protein	2.3271	9.59613	0.186933	12.4489	1.4187e-35	1.39398e-34
MSMEG_0122	MSMEG_0122	periplasmic solute-binding protein	2.32639	9.2461	0.256312	9.07639	1.12231e-19	6.2713e-19
MSMEG_0497	MSMEG_0497	glycerol dehydratase large subunit	2.32394	6.83569	0.197631	11.759	6.3467e-32	5.57496e-31
MSMEG_0937	regX3	DNA-binding response regulator RegX3	2.31986	11.0302	0.124309	18.662	1.00839e-77	2.19718e-76
MSMEG_1238	MSMEG_1238	type III restriction enzyme, res subunit	2.31515	11.1276	0.271128	8.53893	1.35466e-17	6.77938e-17
MSMEG_2342	MSMEG_2342	glycosyltransferase	2.31292	5.89523	0.298389	7.75136	9.09126e-15	3.84609e-14
MSMEG_5778	MSMEG_5778	alcohol dehydrogenase	2.31264	8.57578	0.146741	15.76	5.86396e-56	8.80382e-55
MSMEG_4573	MSMEG_4573	competence protein	2.31045	5.66711	0.274512	8.41659	3.87616e-17	1.89047e-16		SigH/SigE
MSMEG_0716	MSMEG_0716	major facilitator superfamily protein	2.30937	6.73006	0.32012	7.21408	5.4301e-13	2.08118e-12
MSMEG_4549	MSMEG_4549	amino acid permease	2.30818	5.52133	0.294321	7.84241	4.41981e-15	1.9124e-14
MSMEG_4257	MSMEG_4257	hypothetical protein	2.30429	11.1765	0.219996	10.4742	1.1345e-25	7.94746e-25
MSMEG_6713	MSMEG_6713	hydroxyquinol 1,2-dioxygenase	2.30326	3.94601	0.436046	5.28215	1.27675e-07	3.29169e-07
MSMEG_4418	msrB1	methionine-R-sulfoxide reductase	2.30146	3.4579	0.510755	4.50599	6.60627e-06	1.45074e-05
MSMEG_3808	uvrA	excinuclease ABC subunit A	2.30078	13.7762	0.143934	15.985	1.62439e-57	2.56501e-56
MSMEG_3539	MSMEG_3539	hypothetical protein	2.29785	4.75081	0.334992	6.85941	6.91446e-12	2.47087e-11
MSMEG_0820	MSMEG_0820	hypothetical protein	2.29442	5.62656	0.244899	9.36884	7.33339e-21	4.31705e-20
MSMEG_4769	MSMEG_4769	hypothetical protein	2.291	2.92	0.621654	3.68533	0.000228403	0.00042343
MSMEG_5158	MSMEG_5158	sensor histidine kinase	2.2909	9.76486	0.241657	9.47995	2.54395e-21	1.53116e-20
MSMEG_5497	MSMEG_5497	hypothetical protein	2.28656	4.62193	0.353767	6.46346	1.02336e-10	3.3848e-10
MSMEG_3232	cydB	cytochrome D ubiquinol oxidase subunit II	2.28442	10.5046	0.143295	15.9421	3.23535e-57	5.04556e-56
MSMEG_1266	MSMEG_1266	ankyrin	2.27731	6.99786	0.184269	12.3586	4.37539e-35	4.21281e-34
MSMEG_1065	MSMEG_1065	hypothetical protein	2.2764	10.8584	0.118606	19.1931	4.23018e-82	9.5585e-81
MSMEG_1891	MSMEG_1891	hypothetical protein	2.2763	10.5705	0.154271	14.7551	2.85085e-49	3.70776e-48
MSMEG_4444	MSMEG_4444	hypothetical protein	2.27071	4.21293	0.401565	5.65466	1.56157e-08	4.34843e-08
MSMEG_3355	MSMEG_3355	hypothetical protein	2.26965	9.30635	0.126276	17.9737	3.12863e-72	6.17537e-71
MSMEG_4972	MSMEG_4972	acetyltransferase	2.26916	10.6571	0.174876	12.9758	1.67869e-38	1.76855e-37
MSMEG_3903	MSMEG_3903	low molecular weight antigen MTB12	2.26905	14.5384	0.154655	14.6717	9.78969e-49	1.25619e-47
MSMEG_0243	MSMEG_0243	hypothetical protein	2.26201	14.1631	0.181428	12.4678	1.11899e-35	1.10597e-34
MSMEG_1584	MSMEG_1584	hypothetical protein	2.25914	8.31416	0.186219	12.1317	7.17766e-34	6.69018e-33
MSMEG_4266	MSMEG_4266	hypothetical protein	2.2548	3.85503	0.445557	5.06063	4.17866e-07	1.02872e-06
MSMEG_6232	katA2	catalase KatA	2.25265	10.266	0.307715	7.32057	2.46921e-13	9.61744e-13	SigH
MSMEG_5261	mca	mycothiol conjugate amidase Mca	2.24594	12.9666	0.125949	17.8321	3.98106e-71	7.67726e-70	SigH/SigE*
MSMEG_5753	MSMEG_5753	serine/threonine specific protein phosphatase	2.24542	8.25911	0.134383	16.7091	1.12549e-62	1.91704e-61
MSMEG_3523	MSMEG_3523	hypothetical protein	2.24353	3.80436	0.472075	4.75248	2.00935e-06	4.6244e-06
MSMEG_1098	MSMEG_1098	acyl-CoA synthetase	2.23892	11.1401	0.207634	10.783	4.14131e-27	3.0642e-26	KstR
MSMEG_0781	MSMEG_0781	amino acid permease	2.23771	10.5427	0.161262	13.8763	8.82054e-44	1.02768e-42
MSMEG_6233	MSMEG_6233	hypothetical protein	2.2337	6.97432	0.172629	12.9393	2.70161e-38	2.83289e-37
MSMEG_4642	MSMEG_4642	hypothetical protein	2.23341	5.83328	0.249681	8.94506	3.71761e-19	2.02672e-18
MSMEG_3406	MSMEG_3406	TetR family transcriptional regulator	2.23126	8.98953	0.228683	9.75701	1.72148e-22	1.08784e-21
MSMEG_3372	MSMEG_3372	ArsR family transcriptional regulator	2.23019	7.8897	0.427725	5.21409	1.84723e-07	4.70466e-07
MSMEG_0699	MSMEG_0699	hypothetical protein	2.22804	12.0039	0.110538	20.1563	2.37079e-90	5.80669e-89
MSMEG_1582	groES	co-chaperonin GroES	2.2268	15.8984	0.276726	8.04695	8.48856e-16	3.83356e-15	HrcA
MSMEG_4905	cysM	cysteine synthase B	2.22666	12.8417	0.104479	21.3121	8.77558e-101	2.42358e-99	SigH	SigH
MSMEG_5251	MSMEG_5251	hypothetical protein	2.22257	8.36863	0.198967	11.1706	5.68178e-29	4.50715e-28
MSMEG_2716	MSMEG_2716	hypothetical protein	2.22088	3.7161	0.440069	5.04667	4.49574e-07	1.10395e-06
MSMEG_1599	sigD	RNA polymerase sigma factor SigD	2.21536	12.74	0.171334	12.9301	3.04489e-38	3.18291e-37
MSMEG_4068	MSMEG_4068	hypothetical protein	2.21507	4.81115	0.326106	6.7925	1.10204e-11	3.90693e-11
MSMEG_4528	cysH	phosphoadenosine phosphosulfate reductase	2.21148	13.3237	0.0996665	22.1888	4.40416e-109	1.33739e-107	SigH
MSMEG_0572	MSMEG_0572	hypothetical protein	2.2112	4.1634	0.481382	4.59343	4.36019e-06	9.72135e-06
MSMEG_0223	MSMEG_0223	hypothetical protein	2.20491	9.55297	0.310354	7.1045	1.20759e-12	4.52745e-12
MSMEG_0230	MSMEG_0230	hypothetical protein	2.20391	9.34542	0.365456	6.03057	1.63382e-09	4.97484e-09
MSMEG_5561	MSMEG_5561	HPP family protein	2.20277	6.25235	0.249338	8.83448	1.00565e-18	5.34777e-18
MSMEG_4270	adoK	adenosine kinase	2.1998	12.9243	0.198256	11.0958	1.31548e-28	1.02773e-27
MSMEG_3947	MSMEG_3947	6-phosphofructokinase	2.19917	7.49305	0.167714	13.1126	2.78741e-39	2.98346e-38	DosR
MSMEG_0936	senX3	sensor histidine kinase SenX3	2.19761	11.4784	0.143271	15.3388	4.20768e-53	6.0337e-52
MSMEG_1415	MSMEG_1415	AsnC family transcriptional regulator	2.19556	6.21488	0.243753	9.00732	2.1115e-19	1.16245e-18
MSMEG_5295	MSMEG_5295	acyl-CoA synthetase	2.19362	5.92344	0.293569	7.47225	7.88368e-14	3.14177e-13
MSMEG_6706	MSMEG_6706	hypothetical protein	2.19303	2.31567	0.791294	2.77144	0.00558086	0.00870194
MSMEG_4968	MSMEG_4968	two-component system sensor kinase	2.1877	8.71805	0.242506	9.02124	1.85965e-19	1.02632e-18
MSMEG_6223	MSMEG_6223	TetR family transcriptional regulator	2.18758	11.2896	0.300209	7.28686	3.17261e-13	1.23042e-12
MSMEG_6710	MSMEG_6710	alpha/beta hydrolase	2.18607	7.0966	0.231067	9.46075	3.05747e-21	1.82713e-20
MSMEG_1084	MSMEG_1084	peptide/opine/nickel uptake family protein ABC transporter periplasmic substrate-binding protein	2.17987	4.36223	0.425484	5.12328	3.00265e-07	7.48265e-07
MSMEG_0879	MSMEG_0879	hypothetical protein	2.17871	6.85545	0.284229	7.66535	1.78343e-14	7.4339e-14
MSMEG_6230	MSMEG_6230	acyltransferase	2.1787	8.87371	0.338012	6.44562	1.1513e-10	3.79301e-10	SigH	SigH
MSMEG_2965	relA	GTP pyrophosphokinase	2.17838	13.3463	0.125999	17.2889	5.70691e-67	1.03232e-65	SigH
MSMEG_6600	MSMEG_6600	transposase	2.17829	8.50239	0.158958	13.7035	9.67176e-43	1.10012e-41
MSMEG_1271	MSMEG_1271	hypothetical protein	2.17696	6.9269	0.270224	8.05614	7.87421e-16	3.56571e-15	SAM-IV
MSMEG_2314	MSMEG_2314	esterase	2.17399	6.00821	0.282344	7.69981	1.36273e-14	5.70509e-14
MSMEG_3850	MSMEG_3850	alkanesulfonate monooxygenase	2.17149	6.35136	0.303824	7.1472	8.85658e-13	3.34665e-12
MSMEG_4494	MSMEG_4494	hypothetical protein	2.16993	11.2003	0.291981	7.43173	1.07189e-13	4.23891e-13		SigH
MSMEG_1690	sigH5	ECF sigma factor RpoE1	2.16905	5.29206	0.339491	6.38913	1.66834e-10	5.44034e-10
MSMEG_5193	MSMEG_5193	AraC family transcriptional regulator	2.1684	8.6737	0.132767	16.3325	5.80001e-60	9.54016e-59
MSMEG_1128	MSMEG_1128	hypothetical protein	2.167	7.38069	0.321787	6.73425	1.64779e-11	5.75955e-11
MSMEG_3971	MSMEG_3971	hypothetical protein	2.16589	7.99514	0.243413	8.89801	5.68574e-19	3.07966e-18
MSMEG_5671	MSMEG_5671	prolyl-tRNA synthetase	2.16492	6.77841	0.212445	10.1905	2.18557e-24	1.48006e-23	SigH/SigE*
MSMEG_5394	kdpC	potassium-transporting ATPase subunit C	2.16172	5.52332	0.344481	6.27529	3.48988e-10	1.11793e-09
MSMEG_3939	MSMEG_3939	universal stress protein family protein	2.16161	6.0018	0.251861	8.58256	9.27883e-18	4.68902e-17	DosR
MSMEG_1066	MSMEG_1066	hypothetical protein	2.16132	10.8341	0.136465	15.8379	1.70366e-56	2.61034e-55
MSMEG_6778	MSMEG_6778	hypothetical protein	2.16078	11.2553	0.166124	13.0071	1.11554e-38	1.18456e-37
MSMEG_6164	MSMEG_6164	hypothetical protein	2.1566	5.25033	0.27814	7.75364	8.9292e-15	3.78068e-14		SigH
MSMEG_1583	groEL2	molecular chaperone GroEL	2.15612	15.8252	0.177348	12.1576	5.22911e-34	4.89436e-33	HrcA
MSMEG_0278	MSMEG_0278	hypothetical protein	2.15476	8.64085	0.180407	11.9439	6.98617e-33	6.26794e-32
MSMEG_1762	pcd	piperideine-6-carboxylic acid dehydrogenase	2.1534	10.0758	0.40183	5.35898	8.36936e-08	2.1923e-07
MSMEG_5534	pcrA	ATP-dependent DNA helicase PcrA	2.15071	13.5053	0.105189	20.4461	6.50604e-93	1.63528e-91
MSMEG_0232	MSMEG_0232	sugar transporter family protein	2.14668	9.26528	0.343242	6.25415	3.99684e-10	1.27485e-09
MSMEG_5310	MSMEG_5310	SAM-dependent methyltransferase	2.14603	8.50044	0.142562	15.0533	3.28493e-51	4.49901e-50		SigH
MSMEG_0222	MSMEG_0222	hypothetical protein	2.14026	10.8319	0.251585	8.50711	1.78327e-17	8.87141e-17
MSMEG_4048	MSMEG_4048	cyclase	2.13638	7.67884	0.199604	10.7031	9.84178e-27	7.14034e-26
MSMEG_6322	MSMEG_6322	bifunctional wax ester synthase/acyl-CoA diacylglycerol acyltransferase	2.13379	9.423	0.225243	9.47328	2.71204e-21	1.6236e-20
MSMEG_0535	MSMEG_0535	GntR family transcriptional regulator	2.13286	9.42793	0.119197	17.8935	1.32503e-71	2.56262e-70
MSMEG_0457	MSMEG_0457	DNA topoisomerase IV subunit B	2.12893	12.3282	0.150959	14.1027	3.65478e-45	4.3877e-44
MSMEG_0751	MSMEG_0751	hypothetical protein	2.1269	5.22806	0.34242	6.21138	5.25228e-10	1.65873e-09
MSMEG_0114	MSMEG_0114	extracellular solute-binding protein	2.12135	7.65967	0.19205	11.0458	2.29663e-28	1.77361e-27
MSMEG_5616	MSMEG_5616	glyoxalase/bleomycin resistance protein/dioxygenase	2.12128	12.0744	0.289384	7.33032	2.29611e-13	8.95882e-13
MSMEG_1003	MSMEG_1003	IS1096, tnpA protein	2.12119	4.74766	0.406556	5.21746	1.81392e-07	4.62332e-07
MSMEG_2901	MSMEG_2901	hypothetical protein	2.12063	8.98704	0.248673	8.52777	1.49191e-17	7.45509e-17
MSMEG_5010	MSMEG_5010	hypothetical protein	2.11664	9.4335	0.169943	12.455	1.31388e-35	1.29288e-34
MSMEG_6161	MSMEG_6161	IS1096, tnpA protein	2.11538	4.55739	0.465382	4.54547	5.48138e-06	1.21005e-05
MSMEG_5001	MSMEG_5001	pesticide degrading monooxygenase	2.11122	5.6425	0.248198	8.50618	1.79763e-17	8.93622e-17
MSMEG_5364	MSMEG_5364	amidohydrolase	2.11006	4.08655	0.428191	4.92786	8.31368e-07	1.99119e-06
MSMEG_4477	lipJ	hydrolase, alpha/beta hydrolase fold family protein	2.10751	8.82125	0.167044	12.6165	1.71219e-36	1.72531e-35
MSMEG_4690	pepN	aminopeptidase	2.10662	14.2075	0.094193	22.3649	8.63875e-111	2.67164e-109
MSMEG_2711	hypF2	[NiFe] hydrogenase maturation protein HypF	2.10496	5.07633	0.344818	6.10457	1.03076e-09	3.18172e-09
MSMEG_2870	MSMEG_2870	oxygenase KshA	2.10018	6.11841	0.281868	7.45092	9.2691e-14	3.67642e-13
MSMEG_1541	MSMEG_1541	hypothetical protein	2.09825	3.30355	0.559561	3.74982	0.00017696	0.000332749
MSMEG_1409	arcA	arginine deiminase	2.09622	6.64579	0.206112	10.1703	2.69143e-24	1.81347e-23
MSMEG_5096	MSMEG_5096	ISMsm1, transposase orfA	2.08916	3.64126	0.490746	4.25711	2.07086e-05	4.29467e-05
MSMEG_3414	MSMEG_3414	hypothetical protein	2.08791	9.02829	0.153278	13.6217	2.97464e-42	3.34946e-41
MSMEG_2308	MSMEG_2308	geranylgeranyl reductase	2.0867	7.80668	0.213031	9.7953	1.17941e-22	7.5238e-22
MSMEG_5643	MSMEG_5643	hypothetical protein	2.0847	7.20672	0.192124	10.8508	1.9772e-27	1.47597e-26
MSMEG_5434	MSMEG_5434	hypothetical protein	2.08133	4.91061	0.321921	6.46533	1.01078e-10	3.34651e-10
MSMEG_1516	MSMEG_1516	thioredoxin reductase	2.08128	13.7975	0.124485	16.7191	9.51322e-63	1.62451e-61
MSMEG_1779	MSMEG_1779	hypothetical protein	2.08024	6.00457	0.35453	5.86761	4.42131e-09	1.29513e-08
MSMEG_5314	MSMEG_5314	hypothetical protein	2.07676	5.81275	0.234593	8.85261	8.54943e-19	4.56809e-18
MSMEG_1364	rplJ	50S ribosomal protein L10	2.07526	15.3045	0.241871	8.58	9.48733e-18	4.79078e-17
MSMEG_2795	MSMEG_2795	transmembrane transporter	2.07274	9.80667	0.362029	5.72535	1.03218e-08	2.92278e-08
MSMEG_5322	MSMEG_5322	hypothetical protein	2.06949	11.1587	0.333055	6.21368	5.17589e-10	1.63615e-09
MSMEG_4949	prmC	HemK family modification methylase	2.0674	10.6932	0.22354	9.24845	2.27767e-20	1.31093e-19		SigH
MSMEG_6274	MSMEG_6274	hypothetical protein	2.06536	4.26647	0.400782	5.15334	2.55889e-07	6.4197e-07
MSMEG_3904	MSMEG_3904	LppK protein	2.06389	13.0027	0.0914659	22.5646	9.65972e-113	3.19342e-111
MSMEG_5780	pstA	phosphate ABC transporter permease	2.06286	11.4398	0.171377	12.037	2.27086e-33	2.07626e-32
MSMEG_6357	MSMEG_6357	hypothetical protein	2.06274	2.66385	0.748395	2.75622	0.00584741	0.00907538
MSMEG_3818	glsA	thermolabile glutaminase	2.05704	3.73784	0.433457	4.74566	2.07823e-06	4.77638e-06
MSMEG_0996	MSMEG_0996	hypothetical protein	2.05688	6.54078	0.208805	9.85071	6.80605e-23	4.37923e-22
MSMEG_1008	MSMEG_1008	hypothetical protein	2.05406	9.01916	0.241141	8.51809	1.62209e-17	8.08153e-17
MSMEG_5269	MSMEG_5269	hypothetical protein	2.05323	5.83884	0.241799	8.49145	2.04082e-17	1.01077e-16
MSMEG_2338	MSMEG_2338	IS1096, tnpR protein	2.05322	5.20456	0.448749	4.57542	4.75256e-06	1.05471e-05
MSMEG_4102	MSMEG_4102	hypothetical protein	2.05082	4.39193	0.363945	5.63497	1.75093e-08	4.85557e-08
MSMEG_3521	MSMEG_3521	molybdopterin oxidoreductase	2.05067	11.7868	0.132515	15.475	5.11593e-54	7.48339e-53
MSMEG_6384	katG3	catalase/peroxidase HPI	2.04944	15.3391	0.272716	7.51491	5.69504e-14	2.29133e-13	OxyS
MSMEG_5974	MSMEG_5974	hypothetical protein	2.04454	2.481	0.674309	3.03205	0.00242901	0.00397491
MSMEG_4051	MSMEG_4051	hypothetical protein	2.04305	5.21209	0.320831	6.36799	1.91523e-10	6.23029e-10
MSMEG_5754	MSMEG_5754	gp41 protein	2.04229	6.8566	0.185609	11.0032	3.68815e-28	2.83194e-27
MSMEG_5313	MSMEG_5313	hypothetical protein	2.03867	3.85004	0.422745	4.82245	1.41807e-06	3.31591e-06
MSMEG_6052	MSMEG_6052	ABC transporter ATP-binding protein	2.03668	8.76533	0.47033	4.33032	1.48896e-05	3.14083e-05	Zur
MSMEG_1790	MSMEG_1790	hypothetical protein	2.03667	11.8234	0.227036	8.97068	2.94692e-19	1.6118e-18
MSMEG_6708	MSMEG_6708	epoxide hydrolase	2.03508	5.96176	0.229337	8.87371	7.07455e-19	3.80123e-18
MSMEG_0530	MSMEG_0530	short chain dehydrogenase	2.03473	14.026	0.207169	9.82161	9.08831e-23	5.82537e-22
MSMEG_0880	groEL	molecular chaperone GroEL	2.03232	17.5905	0.259788	7.823	5.15776e-15	2.21315e-14	HrcA
MSMEG_4331	MSMEG_4331	transcriptional regulator	2.03041	6.47194	0.189282	10.7269	7.61089e-27	5.55182e-26
MSMEG_6167	MSMEG_6167	type II secretion system protein F	2.02809	4.87008	0.309772	6.54705	5.86834e-11	1.97406e-10		SigH
MSMEG_2525	MSMEG_2525	amino acid permease	2.02638	7.38612	0.264608	7.65804	1.88786e-14	7.85946e-14
MSMEG_6169	MSMEG_6169	type II/IV secretion system protein	2.02534	5.4555	0.351538	5.76136	8.34371e-09	2.38275e-08
MSMEG_6760	MSMEG_6760	hypothetical protein	2.02227	8.54133	0.162794	12.4223	1.97857e-35	1.93278e-34
MSMEG_3928	MSMEG_3928	[NiFe] hydrogenase subunit alpha	2.02191	5.40324	0.31629	6.3926	1.63094e-10	5.32355e-10	DosR
MSMEG_3912	MSMEG_3912	acetoacetyl-CoA reductase	2.01528	4.50868	0.4118	4.89384	9.88894e-07	2.35252e-06
MSMEG_4369	MSMEG_4369	hypothetical protein	2.01098	4.37897	0.424006	4.7428	2.10783e-06	4.84275e-06
MSMEG_1079	MSMEG_1079	hypothetical protein	2.00247	3.44063	0.474985	4.21586	2.4883e-05	5.11453e-05
MSMEG_0802	MSMEG_0802	IS1096, tnpA protein	2.00153	4.85325	0.390475	5.12588	2.96144e-07	7.38545e-07
MSMEG_5299	MSMEG_5299	hypothetical protein	1.99966	5.0021	0.392879	5.08975	3.58532e-07	8.87862e-07
MSMEG_6925	MSMEG_6925	hypothetical protein	1.99946	9.44701	0.110068	18.1656	9.65918e-74	1.95249e-72
MSMEG_0166	MSMEG_0166	GntR family transcriptional regulator	1.99527	10.9234	0.14573	13.6916	1.14044e-42	1.295e-41
MSMEG_4519	MSMEG_4519	NrtC protein	1.99492	5.91573	0.259947	7.6743	1.66319e-14	6.93701e-14
MSMEG_2872	MSMEG_2872	short-chain dehydrogenase/reductase SDR	1.99396	5.14868	0.308022	6.47342	9.5812e-11	3.17842e-10
MSMEG_3007	MSMEG_3007	succinate-semialdehyde dehydrogenase	1.99324	5.73934	0.323536	6.16081	7.23758e-10	2.25913e-09
MSMEG_1381	MSMEG_1381	MmpS5 protein	1.9917	7.58399	0.443601	4.48984	7.12773e-06	1.55812e-05
MSMEG_3943	MSMEG_3943	hypothetical protein	1.98449	5.22809	0.303192	6.54533	5.93624e-11	1.9959e-10	DosR
MSMEG_4639	MSMEG_4639	hypothetical protein	1.98403	4.75939	0.332377	5.96922	2.38388e-09	7.17409e-09
MSMEG_3360	MSMEG_3360	transcriptional regulator	1.98372	11.8945	0.154782	12.8162	1.33014e-37	1.36284e-36
MSMEG_4501	MSMEG_4501	sodium:dicarboxylate symporter	1.98072	7.24566	0.197178	10.0453	9.63244e-24	6.37508e-23
MSMEG_4033	MSMEG_4033	TetR family transcriptional regulator	1.98033	7.07313	0.528406	3.74775	0.000178427	0.00033532
MSMEG_1591	MSMEG_1591	TnpC protein	1.98026	3.14825	0.555625	3.56402	0.000365223	0.000660294
MSMEG_1754	MSMEG_1754	hypothetical protein	1.97819	9.28704	0.109105	18.131	1.81275e-73	3.63145e-72
MSMEG_5102	MSMEG_5102	ABC transporter ATP-binding protein	1.97746	10.6498	0.473573	4.17561	2.97184e-05	6.05833e-05
MSMEG_3231	cydD	cysteine ABC transporter permease/ATP-binding protein	1.97636	9.66679	0.175638	11.2525	2.25168e-29	1.82379e-28
MSMEG_3629	MSMEG_3629	hypothetical protein	1.97584	8.16323	0.40444	4.88538	1.03227e-06	2.45225e-06
MSMEG_1188	MSMEG_1188	hypothetical protein	1.9734	12.962	0.137061	14.398	5.32784e-47	6.62132e-46
MSMEG_4536	MSMEG_4536	hypothetical protein	1.97104	8.81997	0.165785	11.8892	1.34754e-32	1.20097e-31
MSMEG_4575	MSMEG_4575	hypothetical protein	1.97025	6.93724	0.229394	8.58893	8.7784e-18	4.44282e-17	SigH/SigE
MSMEG_0093	MSMEG_0093	methyltransferase	1.96745	11.717	0.359978	5.46547	4.61681e-08	1.23637e-07	IdeR
MSMEG_4328	kasB2	3-oxoacyl-ACP synthase	1.96732	15.3064	0.153176	12.8435	9.35614e-38	9.68967e-37
MSMEG_5034	MSMEG_5034	hypothetical protein	1.96537	5.0351	0.306225	6.41807	1.38014e-10	4.5181e-10
MSMEG_6259	amt2	ammonium transporter	1.96507	8.90039	0.214103	9.17815	4.38548e-20	2.48783e-19
MSMEG_6709	MSMEG_6709	cyclopentanol dehydrogenase	1.96079	6.3741	0.221001	8.87233	7.16317e-19	3.84269e-18
MSMEG_2759	MSMEG_2759	hypothetical protein	1.96044	6.60488	0.238172	8.23119	1.85368e-16	8.68716e-16
MSMEG_3356	MSMEG_3356	hypothetical protein	1.96012	8.63003	0.147853	13.2572	4.09812e-40	4.45746e-39
MSMEG_1607	MSMEG_1607	tautomerase	1.95917	5.46938	0.276663	7.08143	1.42678e-12	5.30771e-12
MSMEG_1512	rfbB	dTDP-glucose 4,6-dehydratase	1.95522	12.4128	0.0773948	25.2629	8.16446e-141	3.34096e-139		SigH
MSMEG_6047	MSMEG_6047	cation ABC transporter periplasmic cation-binding protein	1.95434	9.74483	0.4513	4.33047	1.48795e-05	3.14013e-05	Zur
MSMEG_1558	MSMEG_1558	hypothetical protein	1.95295	10.5719	0.198656	9.83078	8.29695e-23	5.32831e-22
MSMEG_3233	cydA	cytochrome D ubiquinol oxidase subunit 1	1.95236	11.859	0.159277	12.2577	1.52839e-34	1.44873e-33
MSMEG_0164	MSMEG_0164	transmembrane transporter	1.95117	5.14259	0.330856	5.89735	3.69389e-09	1.09206e-08
MSMEG_4979	cysD	sulfate adenylyltransferase subunit 2	1.94924	10.7931	0.210981	9.23895	2.48923e-20	1.43024e-19
MSMEG_1459	MSMEG_1459	Rieske (2Fe-2S) domain-containing protein	1.94453	6.90592	0.246455	7.89001	3.02163e-15	1.31421e-14
MSMEG_5802	MSMEG_5802	oxidoreductase, short chain dehydrogenase/reductase	1.94224	7.60424	0.163713	11.8637	1.82721e-32	1.62632e-31
MSMEG_4992	MSMEG_4992	hypothetical protein	1.94176	6.72546	0.235162	8.25713	1.49213e-16	7.02221e-16
MSMEG_0748	MSMEG_0748	ATPase	1.94114	6.02247	0.25193	7.70508	1.30757e-14	5.48442e-14
MSMEG_6148	MSMEG_6148	IS1096, tnpA protein	1.94049	4.31255	0.457025	4.24592	2.17698e-05	4.5064e-05
MSMEG_6079	radA	DNA repair protein RadA	1.9397	12.3418	0.195652	9.91402	3.61779e-23	2.3549e-22
MSMEG_6022	MSMEG_6022	xylose repressor, ROK-family protein transcriptional regulator	1.93915	6.93566	0.197915	9.79792	1.14924e-22	7.33832e-22
MSMEG_4471	MSMEG_4471	MarR family transcriptional regulator	1.93645	8.8651	0.220133	8.79672	1.40869e-18	7.45559e-18
MSMEG_4439	MSMEG_4439	acetyltransferase	1.93494	4.21022	0.406357	4.76169	1.91978e-06	4.42737e-06
MSMEG_5790	MSMEG_5790	SseC protein	1.93386	13.4251	0.148998	12.9791	1.6071e-38	1.69579e-37		SigH
MSMEG_4315	MSMEG_4315	igma-70 family RNA polymerase sigma factor	1.93085	9.27464	0.332377	5.8092	6.27706e-09	1.81106e-08
MSMEG_3697	MSMEG_3697	IS1096, tnpA protein	1.93038	4.72347	0.381562	5.05915	4.21127e-07	1.03599e-06
MSMEG_0534	MSMEG_0534	permease, major facilitator family protein	1.92903	9.03867	0.106989	18.0301	1.13108e-72	2.23915e-71
MSMEG_4526	MSMEG_4526	hypothetical protein	1.92668	4.63492	0.335952	5.73499	9.75192e-09	2.77214e-08
MSMEG_6273	MSMEG_6273	integral membrane protein	1.92623	4.60668	0.33492	5.75132	8.85486e-09	2.52335e-08
MSMEG_3853	ssuB1	aliphatic sulfonates transport ATP-binding protein SsuB	1.92594	5.43992	0.325065	5.9248	3.12687e-09	9.31813e-09
MSMEG_1446	MSMEG_1446	NTP pyrophosphohydrolase	1.92559	10.0164	0.138264	13.9269	4.34794e-44	5.11913e-43
MSMEG_3314	MSMEG_3314	transporter	1.92536	7.74479	0.280133	6.87301	6.28597e-12	2.26073e-11
MSMEG_2159	MSMEG_2159	hypothetical protein	1.924	6.57695	0.51357	3.74633	0.000179438	0.000337125
MSMEG_2199	MSMEG_2199	hypothetical protein	1.92313	10.8869	0.130698	14.7143	5.21802e-49	6.74723e-48	SigH
MSMEG_0893	MSMEG_0893	hypothetical protein	1.92124	4.83173	0.370376	5.18727	2.13399e-07	5.39404e-07
MSMEG_5326	MSMEG_5326	hypothetical protein	1.92085	5.35301	0.403733	4.75772	1.95792e-06	4.51068e-06
MSMEG_3486	katA	catalase KatA	1.9202	7.29146	0.162347	11.8277	2.80647e-32	2.48472e-31
MSMEG_6163	MSMEG_6163	hypothetical protein	1.91966	11.239	0.209033	9.18352	4.17227e-20	2.37289e-19
MSMEG_1171	arsC1	low molecular weight phosphotyrosine protein phosphatase	1.91876	8.04204	0.307816	6.23345	4.56271e-10	1.44914e-09	ArsR
MSMEG_2913	MSMEG_2913	hydrolase	1.91776	8.75134	0.183876	10.4296	1.81668e-25	1.25818e-24	SigF
MSMEG_6226	MSMEG_6226	transcriptional regulator	1.91498	6.80079	0.196172	9.76171	1.6436e-22	1.04058e-21
MSMEG_0803	MSMEG_0803	hypothetical protein	1.91378	2.90105	0.568968	3.3636	0.000769318	0.00134241
MSMEG_0529	pknK	serine/threonine protein kinase	1.91126	12.8704	0.171883	11.1195	1.0078e-28	7.90109e-28
MSMEG_0352	MSMEG_0352	hypothetical protein	1.90997	9.51877	0.272252	7.01547	2.29183e-12	8.4369e-12
MSMEG_6049	MSMEG_6049	hypothetical protein	1.90827	9.01226	0.354393	5.38462	7.25975e-08	1.9076e-07
MSMEG_0745	MSMEG_0745	2Fe-2S-binding domain-containing protein	1.90638	6.39783	0.243199	7.83876	4.55008e-15	1.96497e-14
MSMEG_4638	MSMEG_4638	vanillate O-demethylase	1.9062	4.90339	0.320031	5.9563	2.58011e-09	7.73343e-09
MSMEG_0490	MSMEG_0490	enoyl-CoA hydratase	1.9043	6.59349	0.242646	7.84806	4.2251e-15	1.82933e-14
MSMEG_3703	MSMEG_3703	hypothetical protein	1.90327	3.9143	0.4552	4.18116	2.90021e-05	5.91591e-05
MSMEG_6533	MSMEG_6533	hypothetical protein	1.90296	5.89304	0.303433	6.27145	3.57712e-10	1.14423e-09
MSMEG_1534	MSMEG_1534	hypothetical protein	1.89836	7.15688	0.175164	10.8376	2.28365e-27	1.70095e-26
MSMEG_6727	MSMEG_6727	amino acid permease	1.8944	9.2773	0.238341	7.94828	1.89118e-15	8.30067e-15
MSMEG_4865	mhpB	3-(2,3-dihydroxyphenyl)propionate dioxygenase	1.89429	3.1818	0.652996	2.90092	0.00372069	0.00593821
MSMEG_0244	MSMEG_0244	two component response transcriptional regulatory protein prra	1.89275	13.1924	0.127333	14.8646	5.59143e-50	7.38663e-49
MSMEG_1359	MSMEG_1359	DeoR family transcriptional regulator	1.89161	7.76364	0.16643	11.3658	6.18636e-30	5.08782e-29
MSMEG_6880	MSMEG_6880	hydrophobic amino acid ABC transporter	1.8911	9.89715	0.31154	6.07018	1.27766e-09	3.91168e-09
MSMEG_6499	MSMEG_6499	hypothetical protein	1.88715	9.11407	0.151235	12.4782	9.81391e-36	9.71403e-35		SigH
MSMEG_2339	MSMEG_2339	IS1096, tnpA protein	1.885	4.55208	0.334925	5.62813	1.8217e-08	5.04558e-08
MSMEG_2796	MSMEG_2796	integral membrane protein	1.88368	8.7069	0.266983	7.05544	1.72061e-12	6.37955e-12
MSMEG_0454	MSMEG_0454	GntR family transcriptional regulator	1.88349	10.0887	0.210283	8.9569	3.33923e-19	1.8234e-18
MSMEG_6246	egtE	pyridoxal-phosphate-dependent transferase	1.88292	10.9969	0.145546	12.9369	2.78561e-38	2.91641e-37		SigH
MSMEG_4574	MSMEG_4574	DNA-binding protein	1.88033	5.54892	0.315873	5.9528	2.63596e-09	7.89376e-09		SigH/SigE
MSMEG_4411	MSMEG_4411	oxidoreductase FAD-binding region	1.8797	5.18221	0.386084	4.86864	1.12367e-06	2.66276e-06
MSMEG_2278	MSMEG_2278	membrane-bound oxidoreductase	1.87836	8.39493	0.182293	10.3041	6.75277e-25	4.61016e-24
MSMEG_6275	dnaQ	DNA polymerase III subunit epsilon	1.87753	11.8327	0.195431	9.60712	7.46036e-22	4.58905e-21
MSMEG_4013	MSMEG_4013	oxidoreductase	1.87598	6.93708	0.242573	7.73368	1.04479e-14	4.39875e-14
MSMEG_3292	MSMEG_3292	DNA-binding protein	1.87313	8.3628	0.28847	6.49333	8.39574e-11	2.79622e-10
MSMEG_3725	pqqA	coenzyme PQQ biosynthesis protein A	1.87216	6.8036	0.301872	6.20182	5.58145e-10	1.7569e-09
MSMEG_1059	MSMEG_1059	IS1096, tnpA protein	1.87043	4.37723	0.387964	4.82115	1.42734e-06	3.33409e-06
MSMEG_5350	MSMEG_5350	PPE family protein	1.86803	7.35514	0.219702	8.50258	1.85417e-17	9.19686e-17
MSMEG_0718	MSMEG_0718	acetyl-CoA synthetase	1.86578	6.92573	0.262311	7.11287	1.13651e-12	4.27052e-12
MSMEG_4428	MSMEG_4428	hypothetical protein	1.86256	6.17172	0.28283	6.58544	4.53552e-11	1.53727e-10
MSMEG_1778	MSMEG_1778	hypothetical protein	1.86177	5.38813	0.378864	4.91408	8.91992e-07	2.12803e-06
MSMEG_2524	MSMEG_2524	ABC transporter ATP-binding protein	1.85884	4.40252	0.347317	5.352	8.69865e-08	2.27323e-07
MSMEG_1768	MSMEG_1768	hypothetical protein	1.85877	8.06745	0.354885	5.23767	1.62614e-07	4.16686e-07
MSMEG_3797	MSMEG_3797	esterase	1.85845	10.2858	0.117092	15.8716	9.95914e-57	1.52942e-55
MSMEG_1588	MSMEG_1588	hypothetical protein	1.85788	4.75016	0.352727	5.26717	1.38543e-07	3.55959e-07
MSMEG_2283	MSMEG_2283	IS1096, tnpA protein	1.85741	4.75811	0.380197	4.88539	1.03224e-06	2.45225e-06
MSMEG_6563	MSMEG_6563	dihydrokaempferol 4-reductase	1.85379	8.12409	0.184759	10.0335	1.08573e-23	7.17161e-23
MSMEG_0891	MSMEG_0891	polyphosphate kinase	1.85084	9.19364	0.26933	6.87199	6.33135e-12	2.27461e-11
MSMEG_3294	MSMEG_3294	hypothetical protein	1.84951	4.5726	0.412132	4.48767	7.20053e-06	1.57352e-05
MSMEG_3908	MSMEG_3908	hypothetical protein	1.84546	11.2363	0.209103	8.82558	1.08891e-18	5.78598e-18
MSMEG_5397	recQ	ATP-dependent DNA helicase RecQ	1.84152	4.74184	0.352081	5.23038	1.69163e-07	4.32312e-07
MSMEG_5318	MSMEG_5318	glutamine ABC transporter permease/substrate-binding protein	1.84088	10.2923	0.194298	9.4745	2.68047e-21	1.60756e-20
MSMEG_2898	MSMEG_2898	TetR family transcriptional regulator	1.83971	8.78411	0.228749	8.04249	8.80309e-16	3.9676e-15
MSMEG_5774	dus	tRNA-dihydrouridine synthase	1.83609	11.6807	0.17176	10.6898	1.13572e-26	8.23092e-26
MSMEG_0398	MSMEG_0398	IS1096, tnpR protein	1.83471	5.16899	0.446371	4.11029	3.95166e-05	7.95428e-05
MSMEG_2808	MSMEG_2808	short-chain dehydrogenase/reductase SDR	1.83252	6.30194	0.236146	7.76011	8.48565e-15	3.59742e-14
MSMEG_6930	MSMEG_6930	hypothetical protein	1.83054	6.44896	0.246863	7.41521	1.21436e-13	4.78824e-13
MSMEG_1460	MSMEG_1460	pyridine nucleotide-disulfide oxidoreductase	1.83003	6.66085	0.20961	8.73065	2.53219e-18	1.31937e-17
MSMEG_6835	MSMEG_6835	Fatty acid desaturase	1.82815	3.96073	0.441646	4.13941	3.48198e-05	7.05329e-05
MSMEG_4050	MSMEG_4050	hypothetical protein	1.82796	5.84663	0.243151	7.51778	5.57139e-14	2.24832e-13
MSMEG_2705	hypE2	hydrogenase expression/formation protein HypE	1.82588	4.16893	0.457368	3.99214	6.54808e-05	0.000128718
MSMEG_4681	MSMEG_4681	hypothetical protein	1.82488	11.3762	0.142378	12.8171	1.31491e-37	1.35135e-36
MSMEG_2322	MSMEG_2322	hypothetical protein	1.82423	5.83836	0.305673	5.96791	2.40316e-09	7.22887e-09
MSMEG_4316	MSMEG_4316	methylated-DNA--protein-cysteine methyltransferase	1.82381	8.71931	0.379457	4.80635	1.53708e-06	3.57675e-06
MSMEG_6398	MSMEG_6398	antigen 85-A	1.82307	15.6139	0.120421	15.1391	8.9387e-52	1.24198e-50
MSMEG_1399	rpsG	30S ribosomal protein S7	1.82056	14.613	0.196003	9.28846	1.56533e-20	9.11093e-20
MSMEG_3166	MSMEG_3166	IS1096, tnpA protein	1.82026	4.53945	0.349263	5.21173	1.87083e-07	4.76114e-07
MSMEG_1491	MSMEG_1491	histidinol-phosphate aminotransferase 2	1.82006	6.68313	0.193992	9.38217	6.46261e-21	3.8212e-20
MSMEG_4020	MSMEG_4020	enoyl-CoA hydratase/isomerase	1.81755	4.78726	0.330276	5.50313	3.73116e-08	1.00683e-07
MSMEG_5717	MSMEG_5717	pyridoxamine 5'-phosphate oxidase	1.81439	10.7137	0.0854579	21.2314	4.89445e-100	1.34068e-98
MSMEG_5578	MSMEG_5578	hypothetical protein	1.81433	8.19581	0.235587	7.70135	1.34636e-14	5.64361e-14
MSMEG_3374	MSMEG_3374	hypothetical protein	1.81039	7.23809	0.277331	6.52791	6.66917e-11	2.23449e-10
MSMEG_5379	MSMEG_5379	IS1096, tnpR protein	1.8089	4.96496	0.395333	4.57564	4.74757e-06	1.05395e-05
MSMEG_3304	MSMEG_3304	succinate semialdehyde dehydrogenase	1.80692	8.69232	0.280845	6.43389	1.24376e-10	4.0836e-10	SigF
MSMEG_5961	MSMEG_5961	glycosyl transferase family protein	1.80484	9.44112	0.164086	10.9993	3.84936e-28	2.95235e-27
MSMEG_2863	MSMEG_2863	hypothetical protein	1.80472	4.02333	0.416767	4.33028	1.48921e-05	3.14083e-05
MSMEG_2003	MSMEG_2003	IS1096, tnpA protein	1.8015	4.7372	0.377771	4.76875	1.85376e-06	4.27954e-06
MSMEG_1972	MSMEG_1972	methane monooxygenase component C	1.80141	3.46495	0.490434	3.67308	0.000239641	0.000442551
MSMEG_5934	MSMEG_5934	hypothetical protein	1.79977	8.3241	0.24737	7.27562	3.44831e-13	1.33458e-12
MSMEG_2659	ald	alanine dehydrogenase	1.79712	11.401	0.223062	8.05663	7.84295e-16	3.55395e-15
MSMEG_4548	MSMEG_4548	acetyltransferase, gnat family protein	1.79639	5.1126	0.308743	5.81838	5.94214e-09	1.71887e-08
MSMEG_5194	MSMEG_5194	integral membrane protein	1.79502	8.29031	0.122825	14.6144	2.27471e-48	2.90772e-47
MSMEG_4396	MSMEG_4396	isochorismatase hydrolase	1.79486	10.9115	0.255303	7.0303	2.06084e-12	7.60326e-12
MSMEG_2519	rpsB	30S ribosomal protein S2	1.79431	15.4926	0.122254	14.677	9.05546e-49	1.1642e-47
MSMEG_4223	MSMEG_4223	hypothetical protein	1.79214	3.1432	0.583052	3.07372	0.00211409	0.00348676
MSMEG_4472	MSMEG_4472	multidrug-efflux transporter protein	1.789	9.20054	0.271269	6.59494	4.25415e-11	1.44409e-10
MSMEG_0397	MSMEG_0397	IS1096, tnpA protein	1.78879	4.70388	0.397501	4.5001	6.7922e-06	1.48914e-05
MSMEG_0695	MSMEG_0695	isoniazid inductible protein IniA	1.78772	11.7175	0.30709	5.82148	5.83281e-09	1.69089e-08
MSMEG_0431	MSMEG_0431	hypothetical protein	1.78457	6.07505	0.299816	5.95222	2.64536e-09	7.91837e-09
MSMEG_6092	lsr2	Lsr2 protein	1.78062	12.6872	0.158221	11.254	2.21347e-29	1.7962e-28
MSMEG_5659	MSMEG_5659	ABC transporter ATP-binding protein	1.77967	10.9021	0.369476	4.81674	1.45925e-06	3.40509e-06
MSMEG_0688	MSMEG_0688	aminotransferase	1.7791	11.5371	0.125022	14.2302	5.94905e-46	7.24575e-45
MSMEG_5482	mscL	large-conductance mechanosensitive channel	1.77772	8.44651	0.28514	6.23453	4.5313e-10	1.43985e-09
MSMEG_6005	MSMEG_6005	hypothetical protein	1.77677	8.45862	0.148207	11.9884	4.08478e-33	3.68454e-32
MSMEG_3540	MSMEG_3540	hypothetical protein	1.77662	9.76145	0.181061	9.8123	9.9669e-23	6.37634e-22
MSMEG_5979	MSMEG_5979	transferase	1.77659	7.91612	0.28147	6.31182	2.75773e-10	8.88912e-10
MSMEG_1687	MSMEG_1687	hypothetical protein	1.7751	5.46251	0.273692	6.48575	8.82905e-11	2.93616e-10
MSMEG_3198	MSMEG_3198	NUDIX family hydrolase	1.77192	7.95739	0.166324	10.6534	1.68101e-26	1.21044e-25	NrtR
MSMEG_2094	MSMEG_2094	56kDa selenium binding protein	1.7702	4.97966	0.308991	5.72898	1.01039e-08	2.86349e-08
MSMEG_4786	MSMEG_4786	virulence factor mce family protein	1.76812	4.80118	0.353158	5.00659	5.54038e-07	1.34813e-06
MSMEG_3852	MSMEG_3852	aliphatic sulfonate binding protein	1.76641	6.27788	0.363089	4.86496	1.14482e-06	2.7081e-06
MSMEG_6397	MSMEG_6397	hypothetical protein	1.76515	11.9231	0.110248	16.0107	1.07633e-57	1.71574e-56
MSMEG_1398	rpsL	30S ribosomal protein S12	1.7645	14.0237	0.232941	7.57489	3.59423e-14	1.47348e-13
MSMEG_6674	MSMEG_6674	LysR family transcriptional regulator	1.76304	7.64386	0.188132	9.37132	7.16315e-21	4.22054e-20
MSMEG_5398	MSMEG_5398	ISMsm4, transposase	1.75894	4.97323	0.346213	5.08052	3.76396e-07	9.31071e-07	IdeR
MSMEG_1369	MSMEG_1369	LacI family transcriptional regulator	1.75734	8.43663	0.208604	8.42425	3.63079e-17	1.77596e-16
MSMEG_2566	MSMEG_2566	3-alpha-(or 20-beta)-hydroxysteroid dehydrogenase	1.75664	3.94486	0.443814	3.95804	7.55659e-05	0.000147505
MSMEG_0036	MSMEG_0036	hypothetical protein	1.74944	2.55684	0.616591	2.83728	0.00455001	0.0071898
MSMEG_5916	MSMEG_5916	hypothetical protein	1.74397	6.33186	0.257865	6.7631	1.35067e-11	4.74325e-11
MSMEG_4145	MSMEG_4145	cupin	1.74369	9.71703	0.262657	6.63866	3.16557e-11	1.08444e-10
MSMEG_2859	MSMEG_2859	virulence factor Mce family protein	1.74118	4.43734	0.349513	4.98175	6.30134e-07	1.52776e-06
MSMEG_1767	MSMEG_1767	hypothetical protein	1.73833	8.10161	0.225259	7.71703	1.19071e-14	5.00055e-14
MSMEG_6320	MSMEG_6320	diol dehydrase subunit gamma	1.73821	7.781	0.161923	10.7348	6.98818e-27	5.10868e-26
MSMEG_2799	MSMEG_2799	phospho-2-dehydro-3-deoxyheptonate aldolase	1.73735	11.4028	0.0913297	19.0228	1.10348e-80	2.48506e-79
MSMEG_4202	MSMEG_4202	hypothetical protein	1.73662	6.53848	0.205739	8.44087	3.14972e-17	1.54403e-16
MSMEG_1527	truA	tRNA pseudouridine synthase A	1.7352	13.2382	0.144603	11.9998	3.561e-33	3.22944e-32
MSMEG_3542	MSMEG_3542	hypothetical protein	1.73512	9.84845	0.179087	9.68871	3.36761e-22	2.09453e-21
MSMEG_4637	MSMEG_4637	hypothetical protein	1.73477	5.46702	0.251228	6.90517	5.01451e-12	1.81219e-11
MSMEG_6455	MSMEG_6455	hypothetical protein	1.73231	8.191	0.259846	6.66667	2.61674e-11	9.02414e-11
MSMEG_5000	MSMEG_5000	LysR family transcriptional regulator	1.72996	7.78514	0.182355	9.48679	2.38263e-21	1.43664e-20
MSMEG_5779	pstB	phosphate ABC transporter ATP-binding protein	1.72556	10.6249	0.14796	11.6623	1.98532e-31	1.71034e-30
MSMEG_0707	MSMEG_0707	hypothetical protein	1.72401	4.6498	0.378794	4.55131	5.33117e-06	1.17844e-05
MSMEG_0503	MSMEG_0503	DeoR family transcriptional regulator	1.72303	8.48176	0.312006	5.52243	3.34341e-08	9.05474e-08
MSMEG_6714	MSMEG_6714	hypothetical protein	1.72144	3.4615	0.494629	3.48027	0.0005009	0.000894264
MSMEG_3727	MSMEG_3727	hypothetical protein	1.72066	7.10984	0.219931	7.82363	5.13206e-15	2.20354e-14
MSMEG_2110	MSMEG_2110	hypothetical protein	1.71874	10.6819	0.150232	11.4406	2.62128e-30	2.18527e-29
MSMEG_1129	MSMEG_1129	D-amino-acid dehydrogenase	1.71859	9.41799	0.284869	6.0329	1.61039e-09	4.90795e-09
MSMEG_6712	MSMEG_6712	maleylacetate reductase	1.71711	3.49085	0.464097	3.6999	0.000215688	0.000401186
MSMEG_1769	MSMEG_1769	UsfY protein	1.71708	7.80905	0.36999	4.64089	3.46903e-06	7.81231e-06
MSMEG_5668	MSMEG_5668	transcriptional regulator	1.71698	7.54485	0.207824	8.26171	1.43602e-16	6.78193e-16
MSMEG_3006	MSMEG_3006	Fe-dependent alcohol dehydrogenase	1.71598	6.21201	0.317884	5.39812	6.73435e-08	1.77511e-07
MSMEG_2862	MSMEG_2862	hypothetical protein	1.70982	4.1466	0.401995	4.25333	2.10615e-05	4.3638e-05
MSMEG_6055	MSMEG_6055	hypothetical protein	1.70936	4.97797	0.355672	4.806	1.53983e-06	3.58191e-06
MSMEG_6093	MSMEG_6093	hypothetical protein	1.70693	4.8843	0.299545	5.69841	1.20932e-08	3.39856e-08
MSMEG_0744	MSMEG_0744	carbon monoxide dehydrogenase	1.7068	7.53932	0.214516	7.95651	1.76953e-15	7.80243e-15
MSMEG_4945	MSMEG_4945	IS1096, tnpA protein	1.7048	4.54383	0.41557	4.10232	4.09024e-05	8.21353e-05
MSMEG_3566	MSMEG_3566	FadD16 protein	1.7048	8.08562	0.497019	3.43005	0.000603475	0.00106493	IdeR
MSMEG_5026	MSMEG_5026	hypothetical protein	1.702	7.77611	0.45999	3.70008	0.000215535	0.000401014
MSMEG_0749	MSMEG_0749	carbon monoxide dehydrogenase subunit G (CoxG) family protein	1.70091	5.39515	0.433379	3.92477	8.68118e-05	0.000168185
MSMEG_6165	MSMEG_6165	hypothetical protein	1.69947	7.2079	0.190453	8.92331	4.52569e-19	2.46126e-18		SigH
MSMEG_4210	MSMEG_4210	hypothetical protein	1.69914	6.73327	0.193565	8.77816	1.66168e-18	8.76695e-18
MSMEG_3136	MSMEG_3136	heme peroxidase superfamily protein	1.6979	7.94315	0.199277	8.52034	1.59088e-17	7.93194e-17
MSMEG_2717	MSMEG_2717	hypothetical protein	1.69593	2.87471	0.558933	3.03423	0.00241147	0.00394813
MSMEG_5606	MSMEG_5606	cytochrome bd-I oxidase subunit II	1.69528	6.28837	0.25443	6.66305	2.68201e-11	9.24447e-11
MSMEG_2282	MSMEG_2282	IS1096, tnpR protein	1.69517	4.98281	0.367136	4.61729	3.88788e-06	8.7117e-06
MSMEG_1044	MSMEG_1044	hypothetical protein	1.69502	7.0845	0.392611	4.31732	1.57937e-05	3.32054e-05
MSMEG_5378	MSMEG_5378	IS1096, tnpA protein	1.69385	4.38961	0.356911	4.74586	2.07619e-06	4.77331e-06
MSMEG_0324	MSMEG_0324	hypothetical protein	1.69128	6.36425	0.272257	6.21207	5.22906e-10	1.65217e-09
MSMEG_3766	MSMEG_3766	hypothetical protein	1.69028	12.1658	0.143748	11.7586	6.37597e-32	5.59335e-31
MSMEG_2662	MSMEG_2662	hypothetical protein	1.68579	4.11473	0.391122	4.31014	1.63153e-05	3.42269e-05
MSMEG_4442	MSMEG_4442	zinc-binding oxidoreductase	1.68513	5.51705	0.282827	5.95817	2.55079e-09	7.65236e-09
MSMEG_4438	MSMEG_4438	hypothetical protein	1.68463	2.7463	0.609454	2.76416	0.0057069	0.00887631
MSMEG_6764	MSMEG_6764	TetR family transcriptional regulator	1.68442	10.3138	0.143205	11.7623	6.10492e-32	5.36961e-31
MSMEG_2160	MSMEG_2160	hypothetical protein	1.6835	4.93458	0.537661	3.13116	0.00174118	0.0028988
MSMEG_4952	MSMEG_4952	acyl-CoA synthetase	1.68081	6.91609	0.176053	9.54721	1.33242e-21	8.09954e-21
MSMEG_2865	MSMEG_2865	hypothetical protein	1.68051	5.99198	0.226162	7.43053	1.08161e-13	4.27486e-13
MSMEG_5241	MSMEG_5241	GAF family protein	1.67732	9.93518	0.100441	16.6996	1.31958e-62	2.24194e-61	DosR
MSMEG_3387	aldA2	aldehyde dehydrogenase	1.6721	10.5962	0.191954	8.71092	3.01421e-18	1.56688e-17
MSMEG_3586	MSMEG_3586	major facilitator family protein transporter	1.67104	5.67133	0.267391	6.24942	4.11987e-10	1.31347e-09
MSMEG_1557	rpsI	30S ribosomal protein S9	1.66904	14.0537	0.104686	15.9433	3.1725e-57	4.96285e-56
MSMEG_3953	MSMEG_3953	hypothetical protein	1.66625	4.31027	0.401228	4.15287	3.28337e-05	6.66304e-05	DosR
MSMEG_4193	MSMEG_4193	phosphoglycerate mutase	1.66431	10.3204	0.15038	11.0673	1.80704e-28	1.4036e-27
MSMEG_4493	era	GTP-binding protein Era	1.66429	11.8762	0.320739	5.18892	2.11512e-07	5.34836e-07	SigE	SigH
MSMEG_2331	MSMEG_2331	hypothetical protein	1.65821	5.42923	0.318179	5.21156	1.87263e-07	4.76391e-07
MSMEG_1032	MSMEG_1032	hypothetical protein	1.65752	10.2934	0.184469	8.98533	2.5795e-19	1.41545e-18
MSMEG_1001	MSMEG_1001	acetyltransferase, gnat family protein	1.65471	9.69692	0.123043	13.4482	3.15616e-41	3.51261e-40
MSMEG_6583	MSMEG_6583	antigen 85-C	1.65467	11.8839	0.0709218	23.3309	2.1534e-120	7.64627e-119		SigH/SigE
MSMEG_2426	glnB	nitrogen regulatory protein P-II	1.65442	11.671	0.14865	11.1296	9.00244e-29	7.0744e-28
MSMEG_2851	MSMEG_2851	hypothetical protein	1.65372	2.93577	0.551459	2.9988	0.00271043	0.00441281
MSMEG_1646	MSMEG_1646	ribosomal RNA adenine dimethylase	1.65274	6.15172	0.263253	6.27813	3.42676e-10	1.09823e-09
MSMEG_0588	MSMEG_0588	rhamnose tranport protein	1.65218	7.29358	0.156961	10.5261	6.55225e-26	4.62864e-25	RhaR
MSMEG_2829	MSMEG_2829	IS1096, tnpR protein	1.65166	5.12877	0.343887	4.80292	1.56369e-06	3.63362e-06
MSMEG_3642	gcvP	glycine dehydrogenase	1.65164	12.8264	0.0956246	17.2721	7.62947e-67	1.37269e-65	Glycine
MSMEG_1600	MSMEG_1600	hypothetical protein	1.64931	12.5748	0.109105	15.1167	1.25719e-51	1.73601e-50
MSMEG_3214	MSMEG_3214	hypothetical protein	1.64866	10.3563	0.272379	6.05284	1.42318e-09	4.35323e-09
MSMEG_2984	MSMEG_2984	hydrolase	1.64578	6.58238	0.212716	7.737	1.01791e-14	4.29097e-14
MSMEG_5260	MSMEG_5260	hypothetical protein	1.64428	11.693	0.105755	15.548	1.64248e-54	2.41726e-53		SigH/SigE
MSMEG_5507	MSMEG_5507	hypothetical protein	1.64259	6.39408	0.264612	6.20755	5.38164e-10	1.69689e-09
MSMEG_5044	MSMEG_5044	ATPase	1.64144	10.9198	0.156983	10.4561	1.37351e-25	9.59173e-25
MSMEG_1556	rplM	50S ribosomal protein L13	1.63782	14.7469	0.115028	14.2384	5.28924e-46	6.45384e-45
MSMEG_0997	MSMEG_0997	hypothetical protein	1.63664	6.37134	0.221413	7.39179	1.44862e-13	5.68854e-13
MSMEG_1457	MSMEG_1457	hypothetical protein	1.63537	5.87838	0.23026	7.10229	1.22709e-12	4.59799e-12
MSMEG_4824	MSMEG_4824	hypothetical protein	1.63373	4.76739	0.3509	4.65583	3.22685e-06	7.29137e-06
MSMEG_6897	rpsF	30S ribosomal protein S6	1.6297	13.9446	0.189992	8.57774	9.67579e-18	4.87861e-17
MSMEG_1916	MSMEG_1916	hypothetical protein	1.62852	10.916	0.206187	7.89826	2.82827e-15	1.2325e-14
MSMEG_0853	MSMEG_0853	hypothetical protein	1.62698	5.08537	0.349169	4.6596	3.16829e-06	7.16387e-06
MSMEG_6605	MSMEG_6605	transcriptional regulatory protein	1.62475	7.75952	0.378004	4.29825	1.72154e-05	3.59914e-05
MSMEG_1919	whiB1	transcription factor WhiB	1.624	13.4799	0.154207	10.5313	6.1985e-26	4.38799e-25
MSMEG_2627	MSMEG_2627	hypothetical protein	1.62289	4.832	0.298596	5.43507	5.47761e-08	1.45816e-07
MSMEG_3005	MSMEG_3005	3-hydroxyacyl-CoA dehydrogenase	1.62251	6.06441	0.217989	7.44309	9.83602e-14	3.89667e-13
MSMEG_6462	MSMEG_6462	IS1096, tnpA protein	1.61858	4.67355	0.405232	3.9942	6.49124e-05	0.00012775
MSMEG_2326	MSMEG_2326	molybdenum ABC transporter ATPase	1.61841	5.894	0.327975	4.93455	8.03367e-07	1.92766e-06
MSMEG_4802	MSMEG_4802	hypothetical protein	1.61616	4.19556	0.38486	4.19936	2.67669e-05	5.47995e-05
MSMEG_0772	MSMEG_0772	phytase	1.61497	6.18455	0.274625	5.88062	4.08734e-09	1.20308e-08
MSMEG_5342	MSMEG_5342	hypothetical protein	1.61224	8.0124	0.173953	9.26823	1.89253e-20	1.09489e-19
MSMEG_2295	MSMEG_2295	TetR family transcriptional regulator	1.61024	3.51562	0.477189	3.37443	0.000739696	0.00129273
MSMEG_6506	pncA	nicotinamidase/pyrazinamidase	1.60931	9.05333	0.307423	5.23482	1.65144e-07	4.22284e-07
MSMEG_4969	MSMEG_4969	two-component system response regulator	1.60881	7.56099	0.274931	5.85168	4.86625e-09	1.41989e-08
MSMEG_4400	MSMEG_4400	alcohol dehydrogenase	1.60485	10.3744	0.102167	15.7082	1.32978e-55	1.98314e-54
MSMEG_2828	MSMEG_2828	IS1096, tnpA protein	1.60483	4.59241	0.345814	4.64071	3.4721e-06	7.8166e-06
MSMEG_4175	MSMEG_4175	ArsR family transcriptional regulator	1.60403	6.97145	0.193626	8.28413	1.18975e-16	5.65868e-16
MSMEG_4529	MSMEG_4529	hypothetical protein	1.60208	11.8617	0.120499	13.2953	2.46359e-40	2.6927e-39		SigH
MSMEG_2569	MSMEG_2569	oxidoreductase, 2OG-Fe(II) oxygenase	1.60037	4.83919	0.310799	5.1492	2.61593e-07	6.55547e-07
MSMEG_0504	MSMEG_0504	carbohydrate kinase	1.59699	8.58514	0.189866	8.41114	4.06038e-17	1.97601e-16
MSMEG_6860	MSMEG_6860	hypothetical protein	1.59669	8.02018	0.204412	7.81112	5.6681e-15	2.42284e-14
MSMEG_5254	MSMEG_5254	hypothetical protein	1.59585	5.35977	0.271826	5.87087	4.33526e-09	1.27214e-08
MSMEG_6580	MSMEG_6580	transcriptional regulator family protein	1.5957	7.91684	0.212565	7.5069	6.05439e-14	2.43154e-13
MSMEG_6490	MSMEG_6490	major facilitator superfamily protein	1.59554	6.40442	0.209921	7.60065	2.9465e-14	1.21536e-13
MSMEG_0095	MSMEG_0095	methyltransferase	1.59005	11.0112	0.204277	7.78377	7.03953e-15	2.99381e-14
MSMEG_5542	MSMEG_5542	transcriptional regulator	1.58963	10.3984	0.41334	3.84581	0.000120154	0.000230058
MSMEG_5670	MSMEG_5670	efflux membrane protein	1.58908	9.71092	0.251072	6.32916	2.46495e-10	7.96066e-10
MSMEG_4403	MSMEG_4403	IS1096, tnpA protein	1.58858	4.6152	0.421576	3.76818	0.00016444	0.000310249
MSMEG_2030	MSMEG_2030	TetR family transcriptional regulator	1.5878	7.5591	0.217577	7.29766	2.92821e-13	1.13854e-12
MSMEG_3335	MSMEG_3335	IclR family transcriptional regulator	1.58763	8.60306	0.339036	4.68277	2.83023e-06	6.43854e-06
MSMEG_0202	MSMEG_0202	IS1096, tnpA protein	1.58716	4.58972	0.336573	4.71566	2.40933e-06	5.51466e-06
MSMEG_1760	MSMEG_1760	short-chain dehydrogenase/reductase SDR	1.58387	9.53665	0.28088	5.63896	1.71083e-08	4.75026e-08
MSMEG_2860	mce3F2	virulence factor mce family protein	1.58379	5.46028	0.264233	5.99391	2.04861e-09	6.19289e-09
MSMEG_1539	MSMEG_1539	hypothetical protein	1.58306	5.28243	0.272512	5.80913	6.27998e-09	1.81113e-08
MSMEG_2429	MSMEG_2429	aldo/keto reductase	1.57943	6.49863	0.19552	8.07812	6.5773e-16	2.99459e-15
MSMEG_5031	MSMEG_5031	uracil-DNA glycosylase	1.57918	7.3618	0.194082	8.13665	4.06359e-16	1.86276e-15
MSMEG_4290	glnA2	glutamine synthetase	1.57869	14.3308	0.190607	8.2824	1.20714e-16	5.73734e-16
MSMEG_2589	MSMEG_2589	hypothetical protein	1.57866	6.80429	0.18993	8.31179	9.42655e-17	4.50902e-16
MSMEG_3616	MSMEG_3616	integral membrane protein	1.5769	10.0588	0.197839	7.97067	1.57823e-15	6.99569e-15	DosR
MSMEG_1532	MSMEG_1532	antibiotic biosynthesis monooxygenase	1.57687	3.68951	0.443153	3.5583	0.000373261	0.000674282
MSMEG_1465	rplN	50S ribosomal protein L14	1.57668	13.9328	0.162263	9.71679	2.55706e-22	1.59483e-21
MSMEG_6347	MSMEG_6347	hypothetical protein	1.57575	7.59956	0.148268	10.6277	2.21559e-26	1.59195e-25
MSMEG_1525	rplQ	50S ribosomal protein L17	1.57571	14.7068	0.106319	14.8206	1.0783e-49	1.41891e-48
MSMEG_0868	MSMEG_0868	hypothetical protein	1.57565	5.06579	0.294156	5.3565	8.48475e-08	2.22079e-07
MSMEG_6156	MSMEG_6156	IS1096, tnpR protein	1.57287	4.97536	0.326049	4.82403	1.40688e-06	3.29433e-06
MSMEG_0763	MSMEG_0763	antibiotic transporter	1.57079	10.562	0.113608	13.8264	1.76562e-43	2.04647e-42
MSMEG_5583	MSMEG_5583	HNH endonuclease	1.57034	7.74011	0.200969	7.81386	5.54629e-15	2.3738e-14
MSMEG_6463	MSMEG_6463	IS1096, tnpR protein	1.56696	4.98812	0.34013	4.60696	4.08605e-06	9.1344e-06
MSMEG_2058	nuoF	NADH-quinone oxidoreductase subunit F	1.56609	10.2636	0.144281	10.8544	1.89967e-27	1.42125e-26
MSMEG_5106	MSMEG_5106	HNH endonuclease	1.56419	4.35889	0.351258	4.45311	8.46352e-06	1.83103e-05
MSMEG_3174	lspA	lipoprotein signal peptidase	1.55538	11.8793	0.0866824	17.9434	5.40496e-72	1.05751e-70
MSMEG_5877	MSMEG_5877	hypothetical protein	1.55194	10.1624	0.198223	7.82926	4.90759e-15	2.11528e-14
MSMEG_6210	MSMEG_6210	hypothetical protein	1.55174	10.0493	0.234812	6.60845	3.8836e-11	1.32299e-10
MSMEG_0203	MSMEG_0203	IS1096, tnpR protein	1.55055	5.0765	0.392572	3.94972	7.82443e-05	0.000152335
MSMEG_3726	MSMEG_3726	alcohol dehydrogenase	1.54849	8.58508	0.182308	8.49379	1.99999e-17	9.91278e-17
MSMEG_1524	rpoA	DNA-directed RNA polymerase subunit alpha	1.54808	15.3363	0.117557	13.1687	1.32853e-39	1.42424e-38
MSMEG_0648	MSMEG_0648	hypothetical protein	1.54773	3.024	0.534182	2.89738	0.00376291	0.00599973
MSMEG_6853	leuD	3-isopropylmalate dehydratase small subunit	1.54639	4.77408	0.321587	4.80863	1.51965e-06	3.53864e-06
MSMEG_6528	MSMEG_6528	hypothetical protein	1.54373	5.56908	0.27335	5.64744	1.62851e-08	4.52545e-08
MSMEG_3615	MSMEG_3615	zinc-binding alcohol dehydrogenase	1.54071	9.37259	0.164985	9.33845	9.77588e-21	5.74483e-20	DosR
MSMEG_1630	MSMEG_1630	2,5-dichloro-2,5-cyclohexadiene-1,4-diol dehydrogenase	1.54028	3.8885	0.422262	3.6477	0.000264602	0.000485043
MSMEG_0684	MSMEG_0684	aldehyde oxidase	1.53929	9.50693	0.464534	3.31363	0.000920944	0.00159044
MSMEG_2526	tynA	tyramine oxidase	1.53715	6.67996	0.246081	6.24653	4.19683e-10	1.33546e-09
MSMEG_1404	MSMEG_1404	IS1096, tnpA protein	1.53599	4.35838	0.439909	3.4916	0.00048013	0.000859454
MSMEG_6843	MSMEG_6843	NAD-dependent epimerase/dehydratase	1.53061	7.03693	0.226511	6.75734	1.40547e-11	4.92796e-11
MSMEG_6431	MSMEG_6431	hypothetical protein	1.52662	11.8316	0.352451	4.33145	1.48131e-05	3.12711e-05
MSMEG_3123	sufD	FeS assembly protein SufD	1.52662	13.3223	0.144005	10.6012	2.94189e-26	2.10032e-25
MSMEG_6676	MSMEG_6676	transmembrane protein	1.52621	9.16961	0.285765	5.3408	9.25361e-08	2.41075e-07	SigF
MSMEG_3905	MSMEG_3905	hypothetical protein	1.52509	10.3733	0.155254	9.8232	8.94596e-23	5.73961e-22
MSMEG_3276	MSMEG_3276	integral membrane protein	1.52503	9.22948	0.0988632	15.4256	1.10059e-53	1.60218e-52
MSMEG_0579	MSMEG_0579	Fis family transcriptional regulator	1.5243	8.87767	0.120715	12.6273	1.49313e-36	1.50909e-35
MSMEG_1896	MSMEG_1896	acetyl-CoA acetyltransferase	1.52325	6.36932	0.217472	7.00436	2.48115e-12	9.10387e-12
MSMEG_4991	MSMEG_4991	hypothetical protein	1.51891	8.75707	0.190059	7.99177	1.33018e-15	5.92359e-15
MSMEG_6444	MSMEG_6444	hypothetical protein	1.51714	4.10776	0.374024	4.05626	4.98645e-05	9.9241e-05
MSMEG_3515	fabG3b	3-alpha-(or 20-beta)-hydroxysteroid dehydrogenase	1.51699	7.9859	0.145417	10.432	1.77156e-25	1.2282e-24	KstR
MSMEG_5444	MSMEG_5444	RNA polymerase sigma-70 factor protein	1.51594	8.5007	0.257537	5.88629	3.94971e-09	1.1641e-08
MSMEG_5329	MSMEG_5329	hypothetical protein	1.51534	11.035	0.184452	8.21539	2.1147e-16	9.88971e-16	yybP-ykoY
MSMEG_6694	MSMEG_6694	hypothetical protein	1.51486	5.61076	0.427099	3.54686	0.000389853	0.000703119
MSMEG_3700	MSMEG_3700	peroxidase	1.51396	4.89269	0.297198	5.09412	3.50358e-07	8.68263e-07
MSMEG_4047	MSMEG_4047	dihydropteroate synthase	1.51131	7.53584	0.234662	6.44037	1.19181e-10	3.92456e-10
MSMEG_5214	MSMEG_5214	RNA polymerase sigma-70 factor	1.50864	7.19953	0.381883	3.95052	7.79801e-05	0.000151908
MSMEG_6050	MSMEG_6050	solute-binding lipoprotein	1.50785	6.5512	0.231862	6.50322	7.8618e-11	2.62621e-10
MSMEG_4091	ssuD4	nitrilotriacetate monooxygenase component A	1.50701	7.4972	0.271966	5.54117	3.00462e-08	8.17019e-08
MSMEG_6621	MSMEG_6621	luciferase	1.50427	5.7637	0.245676	6.12299	9.18327e-10	2.84004e-09
MSMEG_3674	MSMEG_3674	hypothetical protein	1.50418	11.0277	0.085844	17.5223	9.68959e-69	1.8063e-67
MSMEG_0685	MSMEG_0685	oxidoreductase, molybdopterin-binding subunit	1.50381	7.82384	0.305207	4.9272	8.34162e-07	1.99574e-06
MSMEG_0474	MSMEG_0474	glucosamine--fructose-6-phosphate aminotransferase (isomerizing)	1.50337	6.32686	0.255021	5.8951	3.74455e-09	1.10655e-08
MSMEG_2839	MSMEG_2839	transcriptional accessory protein	1.50136	13.4944	0.199713	7.51756	5.58069e-14	2.25072e-13
MSMEG_5069	tatB	sec-independent translocase	1.50112	11.5461	0.26305	5.70659	1.1526e-08	3.24869e-08		SigH/SigE
MSMEG_1161	MSMEG_1161	taurine transporter permease TauC	1.50103	4.8032	0.323151	4.64497	3.40123e-06	7.66734e-06
MSMEG_6896	ssb	single-stranded DNA-binding protein	1.49771	14.0657	0.132279	11.3223	1.01756e-29	8.30758e-29
MSMEG_5773	des	fatty acid desaturase	1.49763	13.3251	0.116531	12.8518	8.40702e-38	8.72017e-37
MSMEG_0650	phnF	GntR family transcriptional regulator	1.49607	6.1316	0.208126	7.18828	6.56139e-13	2.50333e-12	PhnF
MSMEG_1162	MSMEG_1162	nitrilotriacetate monooxygenase component A	1.49334	5.84537	0.230867	6.46837	9.90642e-11	3.28468e-10
MSMEG_3453	MSMEG_3453	hypothetical protein	1.49269	3.81074	0.445238	3.35255	0.000800694	0.00139534
MSMEG_2002	MSMEG_2002	IS1096, tnpR protein	1.49207	4.86803	0.343208	4.34742	1.37748e-05	2.91893e-05
MSMEG_6879	MSMEG_6879	integral membrane protein NatD	1.48644	8.31475	0.29489	5.04066	4.63917e-07	1.1375e-06
MSMEG_5312	MSMEG_5312	multidrug ABC transporter ATPase	1.48544	6.46441	0.207191	7.16943	7.53103e-13	2.86026e-12
MSMEG_5673	MSMEG_5673	transcriptional regulator	1.48279	11.099	0.156493	9.47511	2.66491e-21	1.59966e-20
MSMEG_1405	MSMEG_1405	IS1096, tnpR protein	1.48251	4.87266	0.353875	4.18935	2.79751e-05	5.71857e-05
MSMEG_5309	MSMEG_5309	hypothetical protein	1.47949	7.63167	0.187597	7.88652	3.10731e-15	1.35059e-14		SigH
MSMEG_1076	MSMEG_1076	hypothetical protein	1.47853	11.9542	0.475569	3.10898	0.00187736	0.00311239	SigF
MSMEG_2958	MSMEG_2958	hypothetical protein	1.47778	9.13019	0.234885	6.29151	3.14396e-10	1.00953e-09	SigF
MSMEG_5605	MSMEG_5605	cytochrome bd ubiquinol oxidase subunit I	1.47501	7.45175	0.303518	4.85969	1.17569e-06	2.77624e-06
MSMEG_6895	rpsR2	30S ribosomal protein S18	1.47015	13.3812	0.146665	10.0239	1.19679e-23	7.88962e-23
MSMEG_4346	MSMEG_4346	hypothetical protein	1.47009	6.74255	0.195146	7.53331	4.94709e-14	2.00725e-13
MSMEG_4408	MSMEG_4408	integral membrane protein	1.46864	5.2152	0.30607	4.79839	1.59947e-06	3.7155e-06
MSMEG_0582	MSMEG_0582	succinate-semialdehyde dehydrogenase	1.46091	6.68092	0.180025	8.11503	4.85659e-16	2.21718e-15
MSMEG_0809	MSMEG_0809	isoprenylcysteine carboxyl methyltransferase	1.4599	4.50258	0.47849	3.05107	0.00228029	0.00374432
MSMEG_3485	sigH1	ECF sigma factor RpoE1	1.45955	5.13286	0.284457	5.131	2.8821e-07	7.19292e-07
MSMEG_0533	MSMEG_0533	gp236 protein	1.45753	6.76518	0.215146	6.77463	1.24723e-11	4.39839e-11
MSMEG_5451	MSMEG_5451	alkylated DNA repair protein	1.4568	8.20405	0.203379	7.163	7.89318e-13	2.99272e-12	LexA
MSMEG_5039	MSMEG_5039	siderophore-interacting protein	1.4566	9.56749	0.401448	3.62836	0.000285223	0.000520993
MSMEG_4790	MSMEG_4790	IS1096, tnpA protein	1.45428	4.28247	0.494885	2.93863	0.00329666	0.00530168
MSMEG_1732	MSMEG_1732	transposase IS116/IS110/IS902	1.45207	5.55568	0.350591	4.14179	3.44608e-05	6.98691e-05
MSMEG_2757	MSMEG_2757	glutathione S-transferase domain-containing protein	1.45201	7.3414	0.185182	7.84098	4.47045e-15	1.9329e-14
MSMEG_5614	MSMEG_5614	hypothetical protein	1.44823	10.5182	0.241908	5.98667	2.14182e-09	6.47175e-09
MSMEG_3011	MSMEG_3011	steroid monooxygenase	1.44733	5.33093	0.306616	4.72034	2.35453e-06	5.39292e-06
MSMEG_3038	MSMEG_3038	hypothetical protein	1.44698	5.2271	0.270804	5.34326	9.12884e-08	2.37917e-07
MSMEG_2940	MSMEG_2940	hypothetical protein	1.44685	12.4541	0.102853	14.0671	6.04713e-45	7.23393e-44
MSMEG_1789	MSMEG_1789	hypothetical protein	1.44658	11.6611	0.176839	8.18021	2.83354e-16	1.31235e-15
MSMEG_6058	ctpC	cadmium transporting P-type ATPase	1.44578	10.9721	0.326665	4.4259	9.6043e-06	2.06585e-05
MSMEG_4533	MSMEG_4533	sulfate-binding protein	1.44563	12.1625	0.134541	10.7449	6.26431e-27	4.60458e-26
MSMEG_2318	MSMEG_2318	GTP cyclohydrolase II	1.4421	4.69533	0.317146	4.54712	5.4384e-06	1.20096e-05
MSMEG_4654	MSMEG_4654	aldo/keto reductase	1.44205	6.16478	0.258164	5.58578	2.32655e-08	6.38065e-08
MSMEG_3004	MSMEG_3004	hypothetical protein	1.44115	11.847	0.133273	10.8135	2.97248e-27	2.20424e-26	SigH
MSMEG_2687	MSMEG_2687	3-ketoacyl-ACP reductase	1.43719	10.884	0.108956	13.1905	9.94763e-40	1.07157e-38
MSMEG_1587	MSMEG_1587	alpha/beta hydrolase	1.43676	3.34679	0.470077	3.05643	0.00223991	0.00368342
MSMEG_5093	MSMEG_5093	IS1096, tnpR protein	1.43616	4.94461	0.37594	3.82018	0.000133354	0.000254245
MSMEG_1411	MSMEG_1411	universal stress protein family protein	1.43572	8.204	0.147385	9.74125	2.01058e-22	1.26695e-21
MSMEG_2713	MSMEG_2713	peptidase M52, hydrogen uptake protein	1.43569	3.31849	0.517815	2.77259	0.00556129	0.00867563
MSMEG_0325	MSMEG_0325	hypothetical protein	1.43498	6.64986	0.221549	6.477	9.35628e-11	3.10534e-10
MSMEG_5776	phoU2	phosphate transporter regulatory protein PhoU	1.43331	11.9978	0.0805927	17.7846	9.29642e-71	1.78252e-69
MSMEG_5498	MSMEG_5498	hypothetical protein	1.4328	4.15419	0.410411	3.49114	0.000480972	0.000860518
MSMEG_3103	tkt	transketolase	1.43126	14.2181	0.1585	9.03	1.71668e-19	9.48982e-19
MSMEG_1435	rpsJ	30S ribosomal protein S10	1.43039	14.1982	0.178073	8.03263	9.54043e-16	4.2884e-15
MSMEG_1319	MSMEG_1319	Asp/Glu racemase	1.42994	6.16496	0.219915	6.50224	7.91335e-11	2.6408e-10
MSMEG_0152	pntAa	alanine dehydrogenase	1.42786	7.99978	0.207764	6.87249	6.30899e-12	2.26779e-11
MSMEG_2165	MSMEG_2165	transketolase	1.42781	6.32415	0.288404	4.95072	7.39411e-07	1.78048e-06
MSMEG_6155	MSMEG_6155	IS1096, tnpA protein	1.427	4.53597	0.390095	3.65807	0.000254119	0.000467103
MSMEG_5617	MSMEG_5617	immunogenic protein MPT63	1.42463	12.3138	0.422662	3.37062	0.000749986	0.00131004	SigF
MSMEG_3972	MSMEG_3972	LysR family transcriptional regulator	1.42172	7.27085	0.160726	8.84563	9.1014e-19	4.85529e-18
MSMEG_2582	MSMEG_2582	hypothetical protein	1.42151	7.97417	0.154518	9.19965	3.59108e-20	2.05279e-19
MSMEG_5138	narJ	nitrate reductase molybdenum cofactor assembly chaperone	1.41981	5.87587	0.221124	6.42086	1.35506e-10	4.43816e-10
MSMEG_0884	MSMEG_0884	glyoxalase	1.41868	7.85518	0.153194	9.26071	2.03082e-20	1.17288e-19
MSMEG_6770	MSMEG_6770	hypothetical protein	1.41623	5.26045	0.296962	4.76907	1.85077e-06	4.27698e-06
MSMEG_2721	hypB2	hydrogenase nickel incorporation protein HypB	1.4147	4.45498	0.344038	4.11204	3.92177e-05	7.89886e-05
MSMEG_1538	MSMEG_1538	hypothetical protein	1.41312	4.88793	0.302815	4.6666	3.06225e-06	6.94151e-06
MSMEG_1119	MSMEG_1119	glutamine amidotransferase	1.41267	8.26649	0.156192	9.04447	1.5039e-19	8.33419e-19
MSMEG_0289	MSMEG_0289	alpha/beta hydrolase	1.41163	8.22977	0.126811	11.1318	8.78404e-29	6.91087e-28
MSMEG_5706	MSMEG_5706	DNA or RNA helicase of superfamily protein II	1.40664	12.9003	0.109746	12.8172	1.31383e-37	1.35135e-36
MSMEG_2520	tsf	elongation factor Ts	1.4035	14.4392	0.0970553	14.4609	2.14094e-47	2.68558e-46
MSMEG_5819	MSMEG_5819	pyridoxamine 5'-phosphate oxidase	1.40262	5.7261	0.281529	4.98215	6.28808e-07	1.52509e-06
MSMEG_6711	MSMEG_6711	4-hydroxybenzoate transporter	1.39991	7.45118	0.158081	8.85566	8.31936e-19	4.4487e-18
MSMEG_0801	MSMEG_0801	IS1096, tnpR protein	1.39905	4.99555	0.366462	3.81773	0.000134688	0.000256568
MSMEG_6854	leuC1	3-isopropylmalate dehydratase large subunit	1.39904	5.21094	0.271728	5.14868	2.62326e-07	6.57137e-07
MSMEG_3484	MSMEG_3484	cupin	1.3981	4.86659	0.308095	4.53788	5.68228e-06	1.25275e-05
MSMEG_1002	MSMEG_1002	IS1096, tnpR protein	1.39644	5.16731	0.377503	3.69915	0.000216326	0.000401927
MSMEG_6851	MSMEG_6851	phosphatidylethanolamine-binding protein	1.39582	4.29731	0.361193	3.86449	0.000111323	0.000213613
MSMEG_5797	MSMEG_5797	hypothetical protein	1.39462	11.7359	0.160436	8.69268	3.53978e-18	1.8344e-17
MSMEG_2402	MSMEG_2402	dihydroxyacetone kinase	1.39437	10.1562	0.265929	5.2434	1.57647e-07	4.04267e-07
MSMEG_2340	MSMEG_2340	hypothetical protein	1.39339	3.5374	0.461622	3.01848	0.00254048	0.00414721
MSMEG_0623	snm	secretion protein Snm4	1.39257	8.35015	0.191602	7.26801	3.64832e-13	1.40955e-12
MSMEG_2425	amt	ammonium transporter	1.39197	11.2496	0.104772	13.2858	2.7993e-40	3.05465e-39
MSMEG_3432	MSMEG_3432	choline dehydrogenase	1.39148	5.6503	0.305229	4.55879	5.14481e-06	1.13912e-05
MSMEG_3679	MSMEG_3679	phosphohydrolase	1.39139	6.75821	0.197258	7.05365	1.7428e-12	6.45469e-12
MSMEG_4429	MSMEG_4429	hypothetical protein	1.39038	5.72796	0.256268	5.42549	5.77954e-08	1.53549e-07
MSMEG_4402	MSMEG_4402	IS1096, tnpR protein	1.38986	4.9362	0.293418	4.73679	2.17135e-06	4.98526e-06
MSMEG_4491	recO	DNA repair protein RecO	1.38947	10.9594	0.1188	11.6959	1.33727e-31	1.15949e-30	SigH/SigE*
MSMEG_1764	lat	L-lysine aminotransferase	1.38807	9.59155	0.472299	2.93896	0.00329317	0.00529733
MSMEG_1336	MSMEG_1336	flavohemoprotein	1.3873	8.71467	0.181482	7.64427	2.10129e-14	8.72635e-14
MSMEG_4147	MSMEG_4147	major facilitator superfamily protein	1.38564	6.54448	0.187456	7.39183	1.44818e-13	5.68854e-13
MSMEG_4049	MSMEG_4049	sugar transporter permease	1.38288	6.43848	0.211479	6.53909	6.18933e-11	2.07891e-10
MSMEG_4791	MSMEG_4791	IS1096, tnpR protein	1.38204	5.03099	0.327639	4.21817	2.46298e-05	5.06561e-05
MSMEG_6606	MSMEG_6606	hypothetical protein	1.38198	5.83561	0.401684	3.44047	0.000580711	0.00102881
MSMEG_4551	MSMEG_4551	monoxygenase	1.38074	5.36706	0.280205	4.92762	8.32366e-07	1.99216e-06
MSMEG_5195	MSMEG_5195	hypothetical protein	1.38043	4.05789	0.39685	3.47846	0.000504309	0.000898916
MSMEG_0669	MSMEG_0669	hypothetical protein	1.3798	8.45378	0.461258	2.99139	0.00277713	0.00451157
MSMEG_4515	mbtB	non-ribosomal peptide synthetase	1.3791	9.36213	0.385648	3.57607	0.000348796	0.000631787
MSMEG_3165	MSMEG_3165	IS1096, tnpR protein	1.37878	4.97378	0.343536	4.01349	5.98282e-05	0.000118021
MSMEG_0368	MSMEG_0368	hypothetical protein	1.37834	10.7122	0.149987	9.18978	3.93663e-20	2.24078e-19
MSMEG_6059	MSMEG_6059	hypothetical protein	1.37514	9.22031	0.324489	4.23786	2.25659e-05	4.66111e-05
MSMEG_2423	smc	chromosome segregation protein SMC	1.37358	12.6229	0.178862	7.67953	1.59672e-14	6.66805e-14
MSMEG_6697	MSMEG_6697	IS1096, tnpA protein	1.37255	4.19235	0.382186	3.59131	0.000329019	0.000597253
MSMEG_3178	dnaE	DNA polymerase III subunit alpha	1.37129	14.5159	0.202758	6.7632	1.34974e-11	4.74246e-11
MSMEG_1436	rplC	50S ribosomal protein L3	1.36946	14.337	0.111979	12.2296	2.16032e-34	2.04196e-33
MSMEG_5049	kgd	alpha-ketoglutarate decarboxylase	1.36849	15.082	0.202571	6.7556	1.42247e-11	4.98496e-11
MSMEG_1686	MSMEG_1686	NPL/P60-family protein membrane protein	1.36665	6.65645	0.209452	6.52488	6.80562e-11	2.27793e-10
MSMEG_1089	MSMEG_1089	hypothetical protein	1.36649	8.21872	0.205489	6.64996	2.9318e-11	1.00796e-10
MSMEG_0158	frc	formyl-coenzyme A transferase	1.36486	11.1122	0.235017	5.80749	6.34175e-09	1.82816e-08
MSMEG_2873	MSMEG_2873	hypothetical protein	1.36456	5.52753	0.259605	5.25627	1.47004e-07	3.77119e-07
MSMEG_0016	MSMEG_0016	hypothetical protein	1.36188	5.54188	0.25634	5.3128	1.07951e-07	2.7993e-07	IdeR
MSMEG_1401	tuf	elongation factor Tu	1.36181	16.0474	0.15468	8.80406	1.31954e-18	6.98927e-18
MSMEG_4372	MSMEG_4372	capreomycidine hydroxylase	1.35985	6.45867	0.201121	6.76136	1.36706e-11	4.79829e-11
MSMEG_4410	MSMEG_4410	hypothetical protein	1.35894	6.09706	0.279323	4.86513	1.14379e-06	2.70757e-06
MSMEG_5108	MSMEG_5108	hypothetical protein	1.35816	5.08524	0.299995	4.52728	5.97477e-06	1.31508e-05
MSMEG_3610	MSMEG_3610	hypothetical protein	1.35589	4.23263	0.430143	3.15219	0.00162049	0.00271268
MSMEG_5346	MSMEG_5346	TetR family transcriptional regulator	1.35564	7.26227	0.197337	6.86966	6.43545e-12	2.30953e-11
MSMEG_2012	hisD	histidinol dehydrogenase	1.35344	6.37376	0.202891	6.67077	2.54461e-11	8.77989e-11
MSMEG_6839	MSMEG_6839	AraC family transcriptional regulator	1.35297	8.50132	0.148708	9.09819	9.18457e-20	5.15796e-19
MSMEG_5574	MSMEG_5574	substrate binding protein	1.35288	10.0549	0.295132	4.58398	4.56205e-06	1.01478e-05
MSMEG_5051	MSMEG_5051	major facilitator superfamily protein	1.35259	9.07474	0.227019	5.95804	2.5528e-09	7.65499e-09
MSMEG_2997	MSMEG_2997	hypothetical protein	1.34772	4.09109	0.421465	3.19771	0.00138525	0.00233578
MSMEG_3416	MSMEG_3416	hypothetical protein	1.34768	7.78249	0.285533	4.71988	2.35982e-06	5.40319e-06
MSMEG_1327	recB	exodeoxyribonuclease V subunit beta	1.34611	10.8272	0.112721	11.9419	7.15285e-33	6.40892e-32
MSMEG_2857	MSMEG_2857	virulence factor Mce family protein	1.34607	4.9725	0.288768	4.66144	3.14007e-06	7.10485e-06
MSMEG_2889	MSMEG_2889	NADH:flavin oxidoreductase	1.34566	4.7716	0.331398	4.06056	4.89543e-05	9.76322e-05
MSMEG_6682	MSMEG_6682	RNA polymerase sigma-70 factor	1.34392	6.54307	0.20401	6.58749	4.47312e-11	1.51688e-10
MSMEG_2972	MSMEG_2972	permease, cytosine/purines, uracil, thiamine, allantoin family protein	1.34292	6.75615	0.201009	6.68091	2.37469e-11	8.20729e-11
MSMEG_5710	MSMEG_5710	hypothetical protein	1.34263	9.53877	0.320532	4.18875	2.80493e-05	5.73024e-05	SigF
MSMEG_0746	MSMEG_0746	carbon-monoxide dehydrogenase, large subunit	1.33992	8.09501	0.199899	6.70298	2.04207e-11	7.08233e-11
MSMEG_6031	MSMEG_6031	carveol dehydrogenase	1.33894	7.27364	0.171841	7.79171	6.61065e-15	2.81498e-14
MSMEG_4375	MSMEG_4375	3-oxoacyl-ACP reductase	1.33823	4.34777	0.401624	3.33205	0.000862091	0.00149651
MSMEG_4541	MSMEG_4541	ABC transporter ATP-binding protein	1.33819	4.4174	0.424271	3.1541	0.00160992	0.00269566
MSMEG_5669	MSMEG_5669	ISMsm2, transposase	1.33816	4.90347	0.321505	4.16217	3.15234e-05	6.40682e-05
MSMEG_6291	MSMEG_6291	D-amino-acid dehydrogenase	1.33713	11.8364	0.166446	8.0334	9.48097e-16	4.26453e-15
MSMEG_1536	MSMEG_1536	ftsk/SpoIIIE family protein	1.33541	8.14697	0.170682	7.82395	5.11895e-15	2.20072e-14
MSMEG_2374	ilvC	ketol-acid reductoisomerase	1.33335	14.363	0.176734	7.54441	4.54338e-14	1.85016e-13
MSMEG_3962	MSMEG_3962	lactate 2-monooxygenase	1.33329	12.2775	0.238204	5.59727	2.17759e-08	5.99802e-08
MSMEG_4176	MSMEG_4176	hypothetical protein	1.33274	7.32222	0.152308	8.7503	2.12779e-18	1.11385e-17
MSMEG_4015	MSMEG_4015	hypothetical protein	1.33053	4.31949	0.363917	3.65614	0.000256044	0.000470383
MSMEG_6774	MSMEG_6774	enoyl-CoA hydratase	1.32949	6.11456	0.208206	6.38544	1.70906e-10	5.56772e-10
MSMEG_0185	MSMEG_0185	MmpL6 protein	1.32928	9.17306	0.131357	10.1196	4.52111e-24	3.03109e-23
MSMEG_4993	MSMEG_4993	hypothetical protein	1.32788	9.34848	0.190159	6.98302	2.8891e-12	1.05603e-11
MSMEG_0116	MSMEG_0116	taurine import ATP-binding protein TauB	1.32717	6.43721	0.23761	5.58551	2.33015e-08	6.38793e-08
MSMEG_3295	MSMEG_3295	hypothetical protein	1.32422	4.76428	0.357678	3.70226	0.000213686	0.000397684
MSMEG_1585	MSMEG_1585	cupin	1.32404	7.04558	0.228478	5.79506	6.82953e-09	1.96371e-08
MSMEG_6789	MSMEG_6789	GntR family transcriptional regulator	1.31917	8.42775	0.225919	5.83913	5.24746e-09	1.52713e-08
MSMEG_4405	sigH3	ECF sigma factor RpoE1	1.31745	4.32151	0.363391	3.62544	0.00028847	0.000526637
MSMEG_4527	MSMEG_4527	ferredoxin sulfite reductase	1.31521	13.4215	0.0723913	18.1681	9.24013e-74	1.87343e-72
MSMEG_1288	MSMEG_1288	hypothetical protein	1.31442	7.95385	0.136898	9.60144	7.88339e-22	4.84482e-21
MSMEG_2722	hypA2	hydrogenase nickel incorporation protein HypA	1.31287	3.65605	0.476464	2.75545	0.00586115	0.00909461
MSMEG_3944	devR1	two component transcriptional regulatory protein devr	1.3126	4.53687	0.34482	3.80664	0.000140868	0.000267581	DosR
MSMEG_4866	mhpA2	3-(3-hydroxyphenyl)propionate hydroxylase	1.30936	4.45344	0.35161	3.7239	0.000196172	0.000366716
MSMEG_6245	MSMEG_6245	chloramphenicol resistance protein	1.30825	7.25153	0.163872	7.98339	1.42367e-15	6.32734e-15
MSMEG_6741	MSMEG_6741	ANTAR domain-containing protein	1.30628	9.99421	0.0955528	13.6708	1.51694e-42	1.71673e-41
MSMEG_1257	MSMEG_1257	IS1096, tnpR protein	1.3061	5.07105	0.300893	4.34075	1.41996e-05	3.00516e-05
MSMEG_0811	MSMEG_0811	oxidoreductase	1.30583	4.92216	0.30963	4.21739	2.47143e-05	5.08142e-05
MSMEG_1846	MSMEG_1846	polysulfide reductase NrfD	1.3055	4.39374	0.341167	3.82656	0.000129947	0.000248031
MSMEG_3941	MSMEG_3941	GAF family protein	1.30079	7.88145	0.143238	9.08133	1.0726e-19	5.99852e-19
MSMEG_1464	MSMEG_1464	translation initiation inhibitor	1.29688	4.70456	0.328173	3.95183	7.75552e-05	0.000151168
MSMEG_6607	MSMEG_6607	hypothetical protein	1.29669	6.32277	0.441898	2.93437	0.0033423	0.00536865
MSMEG_4926	MSMEG_4926	IS1096, tnpA protein	1.29632	4.34976	0.345408	3.753	0.000174728	0.000328919
MSMEG_6745	MSMEG_6745	GntR family transcriptional regulator	1.2963	7.66443	0.234804	5.52076	3.37534e-08	9.13384e-08
MSMEG_6698	MSMEG_6698	IS1096, tnpR protein	1.29585	4.67193	0.340096	3.81025	0.000138829	0.000264007
MSMEG_1304	MSMEG_1304	rhizopine catabolism protein	1.2958	5.43723	0.250842	5.16579	2.3943e-07	6.0203e-07
MSMEG_2488	MSMEG_2488	[NADP+] succinate-semialdehyde dehydrogenase	1.29578	8.34204	0.133259	9.72373	2.38861e-22	1.49533e-21
MSMEG_2988	MSMEG_2988	carbon-nitrogen hydrolase	1.29318	6.24196	0.230385	5.61309	1.9874e-08	5.4909e-08
MSMEG_1013	MSMEG_1013	hypothetical protein	1.29145	8.93226	0.15998	8.07259	6.88251e-16	3.12931e-15
MSMEG_5543	MSMEG_5543	hypothetical protein	1.29137	11.2093	0.441876	2.92246	0.00347279	0.00556759	SigF
MSMEG_1458	MSMEG_1458	tena/thi-4 family protein	1.28892	7.45749	0.231909	5.55789	2.73048e-08	7.45797e-08
MSMEG_2544	MSMEG_2544	LysR family transcriptional regulator	1.28796	9.1957	0.162032	7.9488	1.88326e-15	8.27132e-15
MSMEG_4192	MSMEG_4192	hypothetical protein	1.28725	11.8132	0.116074	11.0899	1.40396e-28	1.09558e-27
MSMEG_0491	MSMEG_0491	LacI family transcriptional regulator	1.28575	11.073	0.238523	5.39047	7.02751e-08	1.84948e-07
MSMEG_5335	MSMEG_5335	formamidase	1.28511	8.43745	0.257478	4.99115	6.00196e-07	1.4578e-06
MSMEG_5530	MSMEG_5530	aliphatic sulfonates transport permease SsuC	1.28477	4.26521	0.365136	3.51862	0.000433805	0.000780081
MSMEG_2485	mhpA	3-(3-hydroxyphenyl)propionate hydroxylase	1.28372	4.66876	0.342136	3.75208	0.000175372	0.000329948
MSMEG_6394	MSMEG_6394	hypothetical protein	1.28296	11.8454	0.0989243	12.9691	1.83102e-38	1.92601e-37
MSMEG_0518	ugpC	sn-glycerol-3-phosphate ABC transporter ATPase	1.28284	7.64121	0.28966	4.42879	9.47619e-06	2.0396e-05
MSMEG_1033	nrdF2	ribonucleotide-diphosphate reductase subunit beta	1.28182	12.5565	0.170263	7.52847	5.13377e-14	2.07672e-13	NrdR
MSMEG_1544	MSMEG_1544	PduO protein	1.28012	10.1502	0.0888251	14.4117	4.36969e-47	5.45074e-46
MSMEG_0622	MSMEG_0622	DNA-binding protein	1.27913	8.55605	0.188809	6.77473	1.24638e-11	4.39772e-11
MSMEG_1326	MSMEG_1326	hypothetical protein	1.27862	4.52441	0.428022	2.98727	0.00281477	0.0045672
MSMEG_0614	MSMEG_0614	methyltransferase	1.27769	10.1429	0.0919332	13.898	6.51187e-44	7.61345e-43
MSMEG_5609	MSMEG_5609	carotenoid oxygenase	1.27632	10.2383	0.208339	6.12615	9.00314e-10	2.78562e-09
MSMEG_4545	MSMEG_4545	extracellular solute-binding protein	1.27608	4.77382	0.315663	4.04255	5.28741e-05	0.000105013
MSMEG_5351	MSMEG_5351	hypothetical protein	1.27539	7.74504	0.209143	6.09819	1.07276e-09	3.30394e-09
MSMEG_1648	MSMEG_1648	transcriptional regulator	1.2747	6.69089	0.18175	7.0135	2.32435e-12	8.54725e-12
MSMEG_5050	map3	methionine aminopeptidase	1.27322	9.06884	0.114093	11.1595	6.43548e-29	5.08698e-28
MSMEG_0637	MSMEG_0637	iron-sulfur binding oxidoreductase	1.27195	9.30611	0.272104	4.67449	2.94678e-06	6.69233e-06
MSMEG_1130	MSMEG_1130	hypothetical protein	1.26889	9.91873	0.227784	5.57058	2.539e-08	6.94344e-08
MSMEG_5942	MSMEG_5942	AMP-dependent synthetase/ligase	1.26887	6.80185	0.231043	5.49191	3.97605e-08	1.0699e-07
MSMEG_6829	MSMEG_6829	transcriptional regulatory protein	1.26853	8.95537	0.234566	5.40798	6.37399e-08	1.68343e-07
MSMEG_4946	MSMEG_4946	IS1096, tnpR protein	1.26686	5.04972	0.396644	3.19395	0.00140339	0.00236399
MSMEG_6728	MSMEG_6728	hypothetical protein	1.26584	7.06897	0.415933	3.04336	0.00233951	0.00383686
MSMEG_4436	MSMEG_4436	transketolase	1.26557	5.83704	0.249773	5.0669	4.04344e-07	9.96897e-07
MSMEG_1466	rplX	50S ribosomal protein L24	1.26497	14.0405	0.178814	7.07422	1.50295e-12	5.58488e-12
MSMEG_6348	MSMEG_6348	hypothetical protein	1.26492	6.44786	0.197203	6.41428	1.41493e-10	4.62974e-10
MSMEG_1310	MSMEG_1310	TnpC protein	1.26344	7.08694	0.219837	5.74717	9.07477e-09	2.58273e-08
MSMEG_1368	rpoC	DNA-directed RNA polymerase subunit beta'	1.26302	16.3361	0.189683	6.65856	2.76517e-11	9.5262e-11		SigH
MSMEG_6205	MSMEG_6205	hypothetical protein	1.26212	5.72467	0.230252	5.48148	4.21772e-08	1.13357e-07
MSMEG_2809	MSMEG_2809	hypothetical protein	1.26026	5.78283	0.358471	3.51565	0.000438684	0.000788433
MSMEG_1733	MSMEG_1733	hypothetical protein	1.2593	4.77694	0.404922	3.10998	0.001871	0.00310261
MSMEG_1090	amiD	amidase	1.25809	9.90003	0.159963	7.86491	3.69363e-15	1.60232e-14
MSMEG_4689	MSMEG_4689	hypothetical protein	1.25732	9.75639	0.173692	7.23881	4.52628e-13	1.74074e-12
MSMEG_3296	sigH6	ECF-family protein sigma factor H	1.25681	5.64458	0.235857	5.32867	9.89367e-08	2.57151e-07
MSMEG_6894	rplI	50S ribosomal protein L9	1.25669	13.8072	0.13713	9.16425	4.98932e-20	2.82322e-19
MSMEG_6162	MSMEG_6162	IS1096, tnpR protein	1.25341	4.97047	0.37474	3.34474	0.00082361	0.00143304
MSMEG_1934	MSMEG_1934	ATP-binding protein	1.25329	11.4102	0.147348	8.50562	1.80623e-17	8.97231e-17
MSMEG_5910	MSMEG_5910	quinone binding protein	1.25321	3.57989	0.451683	2.77454	0.00552806	0.00862963
MSMEG_0779	MSMEG_0779	short chain dehydrogenase	1.25303	8.69816	0.150923	8.30241	1.02024e-16	4.87319e-16
MSMEG_1201	MSMEG_1201	hypothetical protein	1.25128	5.56963	0.259859	4.8152	1.47049e-06	3.43013e-06
MSMEG_6302	ligC1	ATP-dependent DNA ligase	1.25008	10.6189	0.244096	5.12128	3.03463e-07	7.55674e-07
MSMEG_1320	MSMEG_1320	major facilitator superfamily protein	1.2498	5.57581	0.267538	4.67147	2.99045e-06	6.78692e-06
MSMEG_3095	MSMEG_3095	D-ribose-binding periplasmic protein	1.24708	8.9702	0.229864	5.42528	5.78626e-08	1.53667e-07
MSMEG_6769	MSMEG_6769	transporter monovalent cation:proton antiporter-2 (CPA2) family protein	1.24658	5.67341	0.346387	3.5988	0.000319688	0.000581101
MSMEG_4014	MSMEG_4014	N-carbamoyl-L-amino acid amidohydrolase	1.24637	7.90747	0.274668	4.53773	5.68621e-06	1.25321e-05
MSMEG_5012	MSMEG_5012	trans-sialidase	1.24613	6.27562	0.206706	6.0285	1.65491e-09	5.03451e-09
MSMEG_4215	MSMEG_4215	phosphoribosyltransferase	1.24501	10.3887	0.127567	9.75965	1.67735e-22	1.06095e-21
MSMEG_2389	hup	DNA-binding protein HU	1.24222	14.0589	0.164133	7.56836	3.77963e-14	1.54477e-13
MSMEG_4303	MSMEG_4303	methyltransferase	1.24073	8.27451	0.122505	10.128	4.15004e-24	2.78509e-23
MSMEG_5465	MSMEG_5465	AraC family transcriptional regulator	1.23947	6.26106	0.215056	5.76347	8.24043e-09	2.35526e-08
MSMEG_3117	MSMEG_3117	cytochrome aa3 controlling protein	1.23925	10.1172	0.190382	6.50927	7.55147e-11	2.52506e-10
MSMEG_4524	MSMEG_4524	salicylate synthase MbtI	1.23707	8.35844	0.17922	6.90252	5.10888e-12	1.84431e-11
MSMEG_1496	mmsB	3-hydroxyisobutyrate dehydrogenase	1.23527	10.3458	0.122197	10.1088	5.04952e-24	3.36852e-23
MSMEG_1905	MSMEG_1905	acyl-CoA dehydrogenase	1.2286	6.60341	0.210662	5.83208	5.474e-09	1.58962e-08
MSMEG_3662	MSMEG_3662	mannose-binding lectin	1.22789	12.0875	0.242499	5.06351	4.11611e-07	1.0137e-06
MSMEG_0635	MSMEG_0635	hypothetical protein	1.22685	9.8913	0.193427	6.34273	2.25723e-10	7.30742e-10
MSMEG_2279	MSMEG_2279	3-hydroxyacyl-CoA dehydrogenase	1.22561	6.62964	0.224206	5.46646	4.59119e-08	1.23e-07
MSMEG_1088	gatA	glutamyl-tRNA(Gln)/aspartyl-tRNA(Asn) amidotransferase subunit alpha	1.22509	7.44596	0.175068	6.99782	2.59967e-12	9.52834e-12
MSMEG_4517	MSMEG_4517	TetR family transcriptional regulator	1.2238	6.03844	0.239415	5.11164	3.19382e-07	7.93547e-07
MSMEG_0234	MSMEG_0234	metallopeptidase	1.22095	13.4337	0.0770917	15.8376	1.71212e-56	2.61731e-55
MSMEG_3696	MSMEG_3696	IS1096, tnpR protein	1.21948	4.83173	0.310143	3.93199	8.42457e-05	0.000163261
MSMEG_6188	MSMEG_6188	hypothetical protein	1.21938	9.73371	0.307657	3.96346	7.38727e-05	0.000144284
MSMEG_2689	MSMEG_2689	hypothetical protein	1.21933	4.75481	0.352116	3.46286	0.000534475	0.000950161
MSMEG_2148	MSMEG_2148	HNH endonuclease domain-containing protein	1.21824	6.27452	0.206202	5.90799	3.46309e-09	1.0279e-08
MSMEG_0571	MSMEG_0571	carbon-nitrogen hydrolase	1.21756	3.78314	0.440725	2.76264	0.00573365	0.00891326
MSMEG_3083	MSMEG_3083	nucleoside-diphosphate sugar epimerase	1.21566	8.71807	0.14214	8.55255	1.204e-17	6.0389e-17
MSMEG_6855	MSMEG_6855	carboxyvinyl-carboxyphosphonate phosphorylmutase	1.21446	4.11543	0.40848	2.97312	0.00294787	0.00477048
MSMEG_4237	MSMEG_4237	transmembrane protein	1.21302	12.6555	0.0754482	16.0776	3.66524e-58	5.89866e-57
MSMEG_6497	MSMEG_6497	hypothetical protein	1.21229	6.33937	0.19585	6.18988	6.02116e-10	1.8895e-09
MSMEG_0376	MSMEG_0376	AraC family transcriptional regulator	1.21129	8.07281	0.270417	4.47934	7.48758e-06	1.63306e-05
MSMEG_6693	MSMEG_6693	glutamine synthetase	1.21097	7.6529	0.418586	2.893	0.00381586	0.00607983
MSMEG_1535	MSMEG_1535	hypothetical protein	1.21015	5.27263	0.26254	4.60939	4.03859e-06	9.03433e-06
MSMEG_2743	nrdR	NrdR family transcriptional regulator	1.21003	10.3853	0.326352	3.70774	0.000209119	0.000389725
MSMEG_0589	rhaI	L-rhamnose isomerase	1.20848	7.07694	0.209907	5.7572	8.55225e-09	2.43919e-08	RhaR
MSMEG_3667	MSMEG_3667	para-nitrobenzyl esterase	1.20729	11.34	0.109791	10.9963	3.98078e-28	3.04966e-27
MSMEG_4329	accD6	propionyl-CoA carboxylase subunit beta	1.2051	13.616	0.065735	18.3327	4.53575e-75	9.45324e-74
MSMEG_4804	MSMEG_4804	hypothetical protein	1.20479	11.3889	0.14951	8.05828	7.73786e-16	3.5087e-15
MSMEG_5184	MSMEG_5184	alpha-methylacyl-CoA racemase	1.20348	8.98507	0.147019	8.18588	2.70321e-16	1.25458e-15
MSMEG_5794	MSMEG_5794	hypothetical protein	1.2006	9.31563	0.138171	8.68921	3.64954e-18	1.88836e-17
MSMEG_2678	MSMEG_2678	hypothetical protein	1.19931	3.77837	0.429404	2.79296	0.00522278	0.00817209
MSMEG_5336	MSMEG_5336	amidate substrates transporter protein	1.19827	6.19679	0.282413	4.24298	2.20568e-05	4.56298e-05
MSMEG_6828	MSMEG_6828	transcriptional regulator	1.1979	8.63516	0.171189	6.99751	2.60556e-12	9.54473e-12
MSMEG_3811	MSMEG_3811	universal stress protein family protein	1.19615	10.9365	0.13822	8.65398	4.97341e-18	2.55563e-17
MSMEG_1482	MSMEG_1482	methyltransferase	1.19279	9.96455	0.17307	6.89198	5.50208e-12	1.98305e-11
MSMEG_3225	gltB	ferredoxin-dependent glutamate synthase 1	1.19225	13.2686	0.141512	8.42507	3.6053e-17	1.76478e-16
MSMEG_1943	MSMEG_1943	ATP-dependent DNA helicase	1.19152	11.2255	0.182364	6.53371	6.4158e-11	2.15282e-10
MSMEG_6833	MSMEG_6833	alcohol dehydrogenase	1.18936	5.60646	0.301401	3.9461	7.94347e-05	0.000154428
MSMEG_2952	MSMEG_2952	transporter	1.18818	5.76403	0.23872	4.97728	6.44826e-07	1.56168e-06
MSMEG_2182	MSMEG_2182	transcriptional regulator	1.1881	8.40985	0.16599	7.15764	8.20778e-13	3.10674e-12
MSMEG_4726	MSMEG_4726	carbamoyl-phosphate synthase small subunit	1.1876	5.5314	0.258295	4.59783	4.26922e-06	9.52484e-06
MSMEG_6875	MSMEG_6875	endoribonuclease L-PSP family protein	1.18738	8.33897	0.215313	5.51469	3.49405e-08	9.43225e-08
MSMEG_6159	cspA2	hypothetical protein	1.18672	14.9922	0.165706	7.16159	7.9744e-13	3.02181e-12
MSMEG_1281	MSMEG_1281	hypothetical protein	1.18601	10.5186	0.15771	7.52018	5.47006e-14	2.20876e-13
MSMEG_4433	MSMEG_4433	dehydrogenase	1.18559	4.79201	0.339777	3.48932	0.000484243	0.000865216
MSMEG_2802	MSMEG_2802	hypothetical protein	1.18468	8.44144	0.113461	10.4413	1.6054e-25	1.11531e-24
MSMEG_0671	MSMEG_0671	S-(hydroxymethyl)glutathione dehydrogenase	1.18377	10.066	0.277642	4.26365	2.01112e-05	4.17853e-05	SigF
MSMEG_0706	MSMEG_0706	4-carboxy-4-hydroxy-2-oxoadipate aldolase	1.18159	4.29593	0.369453	3.19823	0.00138275	0.00233215
MSMEG_2427	glnD	PII uridylyl-transferase	1.17979	11.0613	0.101698	11.6008	4.08134e-31	3.48029e-30
MSMEG_1775	MSMEG_1775	cytochrome P450 monooxygenase	1.17718	7.30416	0.163801	7.18666	6.63978e-13	2.53179e-12	SigF
MSMEG_2215	MSMEG_2215	AMP-binding protein	1.17712	4.43261	0.343135	3.43048	0.000602507	0.0010635
MSMEG_3794	MSMEG_3794	hypothetical protein	1.17582	12.7426	0.163903	7.17384	7.29211e-13	2.77422e-12
MSMEG_4052	MSMEG_4052	hypothetical protein	1.17376	5.17237	0.285865	4.10599	4.02593e-05	8.08923e-05
MSMEG_5506	MSMEG_5506	hypothetical protein	1.17333	5.91928	0.22482	5.21898	1.79906e-07	4.58895e-07
MSMEG_1892	MSMEG_1892	transferase	1.17261	10.2335	0.161178	7.27526	3.45744e-13	1.33734e-12
MSMEG_6251	MSMEG_6251	hypothetical protein	1.17132	9.94054	0.146569	7.99162	1.33173e-15	5.92655e-15
MSMEG_6729	MSMEG_6729	DNA-binding protein	1.1703	9.65109	0.106693	10.9689	5.39433e-28	4.11847e-27
MSMEG_2849	MSMEG_2849	transcriptional regulatory protein	1.16914	8.43045	0.205742	5.68256	1.32692e-08	3.71815e-08
MSMEG_5761	MSMEG_5761	cupin	1.16837	6.23746	0.203996	5.7274	1.01979e-08	2.88889e-08	MSMEG_4140	SigH
MSMEG_0517	MSMEG_0517	sugar binding-protein dependent transporter system permease	1.16829	6.17103	0.237314	4.92299	8.52318e-07	2.037e-06
MSMEG_4094	MSMEG_4094	acyl-CoA dehydrogenase	1.168	5.58421	0.252124	4.63265	3.61007e-06	8.11086e-06
MSMEG_4333	MSMEG_4333	TetR family transcriptional regulator	1.16325	6.42897	0.195311	5.95587	2.58699e-09	7.75058e-09
MSMEG_4925	MSMEG_4925	transcriptional regulator, Ada family protein/DNA-3-methyladenine glycosylase II	1.16207	8.65643	0.111053	10.4642	1.26192e-25	8.83078e-25
MSMEG_5777	MSMEG_5777	transcriptional regulator	1.16197	6.82956	0.21872	5.31256	1.08094e-07	2.80194e-07
MSMEG_6284	MSMEG_6284	cyclopropane-fatty-acyl-phospholipid synthase	1.1615	12.6792	0.145378	7.98949	1.35493e-15	6.02581e-15
MSMEG_6555	MSMEG_6555	TetR family transcriptional regulator	1.15956	7.44591	0.292563	3.96346	7.38702e-05	0.000144284
MSMEG_0714	MSMEG_0714	acyl-CoA dehydrogenase	1.15701	6.38791	0.225163	5.13854	2.76878e-07	6.92298e-07
MSMEG_5407	MSMEG_5407	integral membrane protein	1.1565	8.55447	0.288418	4.00982	6.07657e-05	0.000119835
MSMEG_3735	MSMEG_3735	hypothetical protein	1.15493	9.18822	0.163873	7.04773	1.81866e-12	6.72824e-12
MSMEG_6187	nth	endonuclease III	1.15461	10.7146	0.0987302	11.6946	1.35842e-31	1.17631e-30
MSMEG_1461	MSMEG_1461	5-oxovalerate dehydrogenase	1.1542	6.20509	0.200283	5.76287	8.26976e-09	2.36264e-08
MSMEG_0988	menA	1,4-dihydroxy-2-naphthoate octaprenyltransferase	1.15339	8.13039	0.142974	8.06716	7.1953e-16	3.26709e-15
MSMEG_1308	MSMEG_1308	peptidase S15	1.15319	4.63112	0.349904	3.29575	0.000981597	0.0016904
MSMEG_4927	MSMEG_4927	IS1096, tnpR protein	1.15252	4.97906	0.337206	3.41784	0.000631201	0.00111064
MSMEG_3868	MSMEG_3868	hypothetical protein	1.15214	4.55545	0.332607	3.46397	0.000532272	0.000946496
MSMEG_4434	MSMEG_4434	Cof protein	1.15041	4.84464	0.301235	3.81898	0.000134005	0.000255412
MSMEG_2926	MSMEG_2926	glycine betaine/carnitine/choline transport ATP-binding protein opuCA	1.14948	9.55097	0.2576	4.46227	8.10977e-06	1.76075e-05
MSMEG_6877	MSMEG_6877	branched-chain amino acid transporter ATP-binding protein	1.14692	7.84269	0.247504	4.63395	3.58752e-06	8.06831e-06
MSMEG_4426	MSMEG_4426	hypothetical protein	1.14672	5.6331	0.240995	4.75828	1.95251e-06	4.49976e-06
MSMEG_5986	glmS2	glucosamine--fructose-6-phosphate aminotransferase	1.14558	4.05184	0.393781	2.90918	0.00362377	0.00579441
MSMEG_3022	MSMEG_3022	transglycosylase associated protein	1.14471	10.3234	0.310626	3.68518	0.000228541	0.000423552	SigF
MSMEG_5301	MSMEG_5301	transcriptional regulator	1.14128	6.77877	0.210485	5.42213	5.88943e-08	1.5616e-07
MSMEG_0374	MSMEG_0374	glycolate oxidase subunit	1.14013	6.42846	0.341087	3.34264	0.000829846	0.00144352
MSMEG_6149	MSMEG_6149	IS1096, tnpR protein	1.13999	4.8133	0.335033	3.40262	0.000667435	0.00117102
MSMEG_6701	MSMEG_6701	amino acid permease	1.13944	5.59504	0.287886	3.95794	7.56e-05	0.000147529
MSMEG_1766	MSMEG_1766	hypothetical protein	1.13809	7.79006	0.195832	5.81155	6.18985e-09	1.78667e-08	SigF
MSMEG_4970	MSMEG_4970	hypothetical protein	1.13808	8.31283	0.273997	4.15363	3.27242e-05	6.64283e-05
MSMEG_2255	MSMEG_2255	carboxyl transferase domain-containing protein	1.13687	5.83101	0.246075	4.62002	3.83701e-06	8.60346e-06
MSMEG_4544	MSMEG_4544	methyltransferase small subunit	1.13686	8.20252	0.141624	8.02734	9.96118e-16	4.46855e-15
MSMEG_2353	MSMEG_2353	hypothetical protein	1.13237	7.5274	0.142433	7.95016	1.8627e-15	8.18635e-15
MSMEG_2435	rpsP	30S ribosomal protein S16	1.13219	13.2489	0.0972578	11.6411	2.54656e-31	2.18262e-30
MSMEG_4625	rplU	50S ribosomal protein L21	1.13194	13.1891	0.154347	7.33373	2.2383e-13	8.74855e-13
MSMEG_0175	MSMEG_0175	FAD dependent oxidoreductase	1.13184	5.79988	0.307139	3.68512	0.000228596	0.000423552
MSMEG_0353	MSMEG_0353	hypothetical protein	1.13157	7.98796	0.209109	5.41139	6.25361e-08	1.65358e-07
MSMEG_5182	MSMEG_5182	2-nitropropane dioxygenase	1.12959	10.7584	0.157207	7.18533	6.70445e-13	2.555e-12
MSMEG_1487	MSMEG_1487	hypothetical protein	1.12744	8.23868	0.129038	8.73731	2.38729e-18	1.24484e-17
MSMEG_0378	nthA	nitrile hydratase subunit alpha	1.12597	6.14683	0.213608	5.2712	1.35531e-07	3.4862e-07
MSMEG_5081	MSMEG_5081	hypothetical protein	1.12507	12.3807	0.12095	9.30196	1.37882e-20	8.05332e-20
MSMEG_1657	trpS	tryptophanyl-tRNA synthetase	1.12498	12.0567	0.13723	8.1978	2.44818e-16	1.14016e-15
MSMEG_4207	MSMEG_4207	universal stress protein family protein	1.12363	5.73602	0.31102	3.61272	0.000303001	0.000551816
MSMEG_5323	MSMEG_5323	hypothetical protein	1.12307	5.30423	0.272643	4.1192	3.80187e-05	7.67118e-05
MSMEG_4520	MSMEG_4520	sulfate/thiosulfate import ATP-binding protein CysA	1.12239	4.87589	0.385985	2.90787	0.00363896	0.00581592
MSMEG_5263	greA	transcription elongation factor GreA	1.12138	12.2595	0.148882	7.53202	4.99615e-14	2.02593e-13
MSMEG_5450	soxR	redox-sensitive transcriptional activator SoxR	1.12026	7.97799	0.287335	3.89879	9.66753e-05	0.000186381
MSMEG_6922	MSMEG_6922	transporter major facilitator family protein	1.12015	9.7946	0.133336	8.40092	4.43e-17	2.15121e-16
MSMEG_4214	MSMEG_4214	glutamine amidotransferase	1.11968	10.99	0.182631	6.13085	8.74106e-10	2.70703e-09
MSMEG_3511	MSMEG_3511	hydroxylase	1.11956	6.50215	0.186597	5.99989	1.97451e-09	5.98238e-09
MSMEG_2251	MSMEG_2251	nitrate/nitrite response regulator protein	1.11784	7.87124	0.157221	7.11	1.16044e-12	4.35554e-12
MSMEG_5183	MSMEG_5183	3-hydroxyacyl-CoA dehydrogenase	1.11674	10.1112	0.15087	7.402	1.34144e-13	5.27453e-13
MSMEG_1058	MSMEG_1058	IS1096, tnpR protein	1.11626	4.85793	0.325174	3.43279	0.000597401	0.00105588
MSMEG_4941	atpE	F0F1 ATP synthase subunit C	1.11463	13.1941	0.194877	5.71966	1.06735e-08	3.0176e-08
MSMEG_3124	sufC	FeS assembly ATPase SufC	1.11425	12.6714	0.095132	11.7126	1.09795e-31	9.5693e-31
MSMEG_0747	MSMEG_0747	carbon monoxide dehydrogenase F protein	1.11402	5.92062	0.236991	4.70071	2.59264e-06	5.92415e-06
MSMEG_1944	MSMEG_1944	membrane protein	1.11326	8.40777	0.156174	7.12833	1.01594e-12	3.82817e-12
MSMEG_4803	MSMEG_4803	cytochrome P450	1.11317	6.59818	0.208233	5.34579	9.00226e-08	2.34892e-07
MSMEG_5341	MSMEG_5341	dipeptidyl aminopeptidase/acylaminoacyl peptidase	1.11088	5.87763	0.234069	4.74596	2.07516e-06	4.77259e-06
MSMEG_4504	dnaJ2	molecular chaperone DnaJ	1.11063	12.2787	0.120176	9.24172	2.42571e-20	1.39494e-19
MSMEG_4807	MSMEG_4807	amidohydrolase	1.10929	6.79044	0.28907	3.83745	0.000124317	0.000237689
MSMEG_6427	sodA	[Mn] superoxide dismutase	1.10859	15.0362	0.246187	4.50302	6.69931e-06	1.47021e-05
MSMEG_3338	MSMEG_3338	FAD/FMN-binding oxidoreductase	1.10571	6.89378	0.17625	6.27352	3.52981e-10	1.13018e-09
MSMEG_3239	MSMEG_3239	two-component system sensor kinase	1.10452	11.0073	0.0979543	11.2759	1.72641e-29	1.40265e-28
MSMEG_0780	MSMEG_0780	phosphotransferase enzyme family protein	1.10385	7.98666	0.158305	6.97292	3.10418e-12	1.13342e-11
MSMEG_5259	MSMEG_5259	hypothetical protein	1.10278	11.3684	0.0800465	13.7768	3.51499e-43	4.04616e-42		SigH/SigE
MSMEG_5218	MSMEG_5218	hypothetical protein	1.10256	7.89146	0.229797	4.79796	1.60293e-06	3.72223e-06
MSMEG_1974	MSMEG_1974	propane monooxygenase coupling protein	1.10191	4.3437	0.3532	3.11979	0.0018098	0.00300633
MSMEG_4191	MSMEG_4191	hypothetical protein	1.09933	11.7892	0.100143	10.9777	4.89386e-28	3.74063e-27
MSMEG_2732	MSMEG_2732	hypothetical protein	1.09747	8.10628	0.17656	6.21586	5.10456e-10	1.61512e-09
MSMEG_3724	pqqB	pyrroloquinoline quinone biosynthesis protein PqqB	1.09641	6.82357	0.179956	6.09265	1.11054e-09	3.4109e-09
MSMEG_4317	MSMEG_4317	hypothetical protein	1.094	7.63803	0.357267	3.06214	0.0021976	0.00361738
MSMEG_6405	MSMEG_6405	Erp protein	1.0935	12.7853	0.166248	6.57749	4.78443e-11	1.61999e-10
MSMEG_3050	mihF	integration host factor	1.09179	13.499	0.186945	5.84018	5.21437e-09	1.51816e-08
MSMEG_1467	rplE	50S ribosomal protein L5	1.08784	14.3586	0.13629	7.9818	1.44217e-15	6.40104e-15
MSMEG_6617	MSMEG_6617	nudix hydrolase	1.08781	9.1918	0.125531	8.66564	4.48969e-18	2.31415e-17
MSMEG_3837	MSMEG_3837	hypothetical protein	1.08774	10.6139	0.0922507	11.7911	4.33632e-32	3.82406e-31
MSMEG_2583	MSMEG_2583	transcriptional regulator	1.08561	7.13248	0.168818	6.43062	1.27085e-10	4.16642e-10
MSMEG_5904	MSMEG_5904	hypothetical protein	1.08191	8.54674	0.169003	6.40172	1.53633e-10	5.01964e-10	KstR
MSMEG_0816	MSMEG_0816	flavin-binding monooxygenase	1.08027	9.32188	0.212559	5.08222	3.73047e-07	9.23125e-07
MSMEG_0621	MSMEG_0621	low molecular weight protein antigen 7	1.07866	7.35978	0.228941	4.71154	2.45857e-06	5.62545e-06
MSMEG_6496	MSMEG_6496	nitrate/sulfonate/bicarbonate ABC transporter ATPase subunit	1.07666	5.57676	0.298864	3.6025	0.000315175	0.000573208
MSMEG_3580	MSMEG_3580	antigen 85-C	1.0765	13.2039	0.0958483	11.2313	2.86215e-29	2.2976e-28
MSMEG_3101	zwf2	glucose-6-phosphate 1-dehydrogenase	1.07579	13.5931	0.141577	7.59863	2.99289e-14	1.23374e-13
MSMEG_0615	MSMEG_0615	ATPase AAA	1.0753	9.61561	0.269959	3.9832	6.79941e-05	0.000133502
MSMEG_6316	lpqH2	lipoprotein LpqH	1.07189	6.87331	0.181369	5.90998	3.42153e-09	1.01616e-08
MSMEG_2549	MSMEG_2549	major facilitator superfamily protein	1.07125	6.27307	0.260741	4.10847	3.9829e-05	8.00756e-05
MSMEG_1531	MSMEG_1531	hypothetical protein	1.07089	8.40045	0.269179	3.97835	6.93951e-05	0.000136173
MSMEG_0673	MSMEG_0673	hypothetical protein	1.06986	9.17208	0.14883	7.18847	6.55199e-13	2.50116e-12
MSMEG_4066	MSMEG_4066	hypothetical protein	1.06895	9.16359	0.220756	4.84221	1.28403e-06	3.01931e-06
MSMEG_6278	MSMEG_6278	metallo-beta-lactamase superfamily protein	1.06764	10.3101	0.192923	5.53402	3.12981e-08	8.50027e-08
MSMEG_0574	sigH4	ECF sigma factor RpoE1	1.06699	6.96001	0.193262	5.52097	3.37127e-08	9.12649e-08
MSMEG_1455	MSMEG_1455	multidrug resistance protein	1.06697	7.44872	0.214186	4.98152	6.30855e-07	1.5284e-06
MSMEG_1699	MSMEG_1699	pentachlorophenol 4-monooxygenase	1.06598	5.03896	0.283673	3.75779	0.000171419	0.000322781
MSMEG_4522	MSMEG_4522	ISMsm2, transposase	1.06549	4.8631	0.353506	3.01407	0.00257771	0.00420292
MSMEG_0241	mmpL11	MmpL11 protein	1.06512	12.891	0.220008	4.8413	1.28994e-06	3.03002e-06
MSMEG_3866	MSMEG_3866	hypothetical protein	1.065	4.27309	0.38638	2.75634	0.00584515	0.00907397
MSMEG_3803	MSMEG_3803	lipoprotein LpqH	1.06274	6.58443	0.258454	4.11192	3.92382e-05	7.90062e-05
MSMEG_1318	MSMEG_1318	polysaccharide deacetylase	1.06224	6.33381	0.237213	4.47803	7.53361e-06	1.64256e-05
MSMEG_1951	MSMEG_1951	hypothetical protein	1.06058	10.2194	0.222398	4.76885	1.8528e-06	4.27878e-06
MSMEG_6645	MSMEG_6645	2-methylcitrate dehydratase	1.06028	6.54788	0.184053	5.76072	8.37558e-09	2.39083e-08
MSMEG_5332	MSMEG_5332	TetR family transcriptional regulator	1.0597	5.86708	0.334787	3.16528	0.00154933	0.00260004
MSMEG_0433	narK3	nitrite extrusion protein	1.05959	7.12212	0.189506	5.59132	2.25355e-08	6.1931e-08
MSMEG_3106	MSMEG_3106	quinone oxidoreductase	1.0574	11.4366	0.0769913	13.734	6.35455e-43	7.27736e-42
MSMEG_4505	hrcA	heat-inducible transcription repressor	1.05628	12.3815	0.130653	8.08462	6.23599e-16	2.84305e-15
MSMEG_4570	MSMEG_4570	hypothetical protein	1.05618	9.34268	0.101375	10.4186	2.04014e-25	1.41148e-24
MSMEG_6345	MSMEG_6345	hypothetical protein	1.05588	8.61081	0.231616	4.55872	5.14656e-06	1.13914e-05
MSMEG_3598	MSMEG_3598	periplasmic sugar-binding proteins	1.05525	10.0199	0.14934	7.06608	1.5937e-12	5.91228e-12
MSMEG_4208	MSMEG_4208	integral membrane protein	1.05446	6.56597	0.246038	4.28575	1.82122e-05	3.79571e-05
MSMEG_2252	MSMEG_2252	flavin-type hydroxylase	1.05408	8.10499	0.182591	5.77291	7.79119e-09	2.23066e-08
MSMEG_0920	MSMEG_0920	hypothetical protein	1.05175	10.5535	0.349316	3.01089	0.00260481	0.00424602
MSMEG_6878	MSMEG_6878	inner-membrane translocator	1.05017	7.76923	0.258713	4.05922	4.9237e-05	9.81669e-05
MSMEG_5532	MSMEG_5532	FAD dependent oxidoreductase	1.0494	4.42465	0.350613	2.99304	0.00276216	0.00448835
MSMEG_2700	MSMEG_2700	hypothetical protein	1.04784	8.71686	0.203156	5.15782	2.49844e-07	6.27274e-07
MSMEG_3715	MSMEG_3715	linear gramicidin synthetase subunit C	1.04752	7.87762	0.135042	7.75699	8.69654e-15	3.6845e-14
MSMEG_0777	fgd	F420-dependent glucose-6-phosphate dehydrogenase	1.04592	12.4309	0.1296	8.0704	7.00654e-16	3.18354e-15
MSMEG_2573	MSMEG_2573	hypothetical protein	1.0458	7.4046	0.211196	4.95182	7.35216e-07	1.77101e-06
MSMEG_1034	MSMEG_1034	esterase	1.04487	10.9121	0.145278	7.1922	6.37554e-13	2.43657e-12
MSMEG_3078	uvrC	excinuclease ABC subunit C	1.0431	11.7976	0.147505	7.07158	1.53175e-12	5.68875e-12
MSMEG_5568	MSMEG_5568	clavaldehyde dehydrogenase	1.0429	9.38867	0.109918	9.48801	2.35479e-21	1.42113e-20
MSMEG_6080	disA	DNA integrity scanning protein DisA	1.04276	10.4499	0.223	4.67604	2.92467e-06	6.64436e-06
MSMEG_6396	mpt51	antigen 85-C	1.03947	11.5674	0.082322	12.6268	1.5018e-36	1.51557e-35
MSMEG_3240	MSMEG_3240	LuxR family transcriptional regulator	1.03777	9.39569	0.13084	7.93162	2.16299e-15	9.48127e-15
MSMEG_5264	MSMEG_5264	hypothetical protein	1.03507	12.03	0.112561	9.1956	3.72911e-20	2.12445e-19
MSMEG_5139	narH	nitrate reductase subunit beta	1.03369	6.60481	0.206378	5.00871	5.47947e-07	1.33379e-06
MSMEG_4904	MSMEG_4904	rhomboid family protein	1.03244	11.2701	0.0954569	10.8157	2.89982e-27	2.15273e-26
MSMEG_3910	MSMEG_3910	hypothetical protein	1.03099	9.56748	0.207811	4.9612	7.00603e-07	1.69188e-06
MSMEG_6569	MSMEG_6569	hypothetical protein	1.03086	8.77468	0.127047	8.11405	4.89615e-16	2.23372e-15
MSMEG_3612	MSMEG_3612	integral membrane protein	1.03037	10.3084	0.126088	8.17183	3.03745e-16	1.40098e-15
MSMEG_4624	rpmA	50S ribosomal protein L27	1.02817	13.2614	0.150098	6.84996	7.38717e-12	2.63558e-11
MSMEG_0441	MSMEG_0441	hypothetical protein	1.02806	9.90348	0.103979	9.88714	4.7335e-23	3.07517e-22
MSMEG_4745	MSMEG_4745	ErfK/YbiS/YcfS/YnhG family protein	1.0278	12.1558	0.183411	5.60383	2.0967e-08	5.78576e-08
MSMEG_1330	MSMEG_1330	MarR family transcriptional regulator	1.02779	9.75028	0.142456	7.21477	5.40256e-13	2.0718e-12
MSMEG_0375	MSMEG_0375	phospholipase D	1.02737	6.23503	0.249977	4.10987	3.95882e-05	7.96632e-05
MSMEG_5984	MSMEG_5984	UDP-phosphate galactosephosphotransferase	1.02574	6.06138	0.240436	4.26615	1.98878e-05	4.13468e-05
MSMEG_4571	rpsT	30S ribosomal protein S20	1.02394	12.0562	0.240616	4.25551	2.08571e-05	4.32412e-05
MSMEG_3175	MSMEG_3175	ribosomal large subunit pseudouridine synthase D	1.02394	11.7694	0.0892188	11.4767	1.7276e-30	1.44743e-29
MSMEG_3408	MSMEG_3408	hypothetical protein	1.02159	9.3889	0.273698	3.73254	0.000189555	0.000355138
MSMEG_1069	MSMEG_1069	amino acid permease	1.02101	6.2795	0.247648	4.12282	3.74262e-05	7.56073e-05
MSMEG_0965	mspA	porin	1.01664	15.8913	0.266935	3.80858	0.000139765	0.000265562
MSMEG_4437	ctaD	cytochrome C oxidase subunit I	1.01647	7.08508	0.22859	4.44669	8.72032e-06	1.88477e-05
MSMEG_4389	MSMEG_4389	monooxygenase, NtaA/SnaA/SoxA family protein	1.01599	6.49145	0.226746	4.48071	7.43951e-06	1.62363e-05
MSMEG_4749	MSMEG_4749	hypothetical protein	1.01401	6.09364	0.254439	3.98527	6.74041e-05	0.000132421
MSMEG_1596	MSMEG_1596	transcriptional regulator	1.01275	7.05929	0.166111	6.09683	1.08194e-09	3.32866e-09
MSMEG_5765	glbN	globin	1.01271	4.78727	0.311296	3.25319	0.00114116	0.00194967
MSMEG_3537	MSMEG_3537	hypothetical protein	1.01009	5.63575	0.337972	2.98869	0.0028018	0.00454836
MSMEG_5978	MSMEG_5978	GlcNAc-PI de-N-acetylase	1.00909	7.31715	0.279614	3.60888	0.000307517	0.000559737
MSMEG_4955	thrB	homoserine kinase	1.00891	11.6591	0.10562	9.55225	1.26911e-21	7.72166e-21
MSMEG_1676	add	adenosine deaminase	1.00874	10.3972	0.0781918	12.9009	4.45028e-38	4.63036e-37
MSMEG_2548	MSMEG_2548	3-oxoacyl-ACP reductase	1.00862	4.65429	0.346345	2.9122	0.00358898	0.00574151
MSMEG_3841	MSMEG_3841	hypothetical protein	1.00857	5.02865	0.297651	3.38845	0.000702894	0.00123066
MSMEG_3668	MSMEG_3668	acyl-CoA dehydrogenase	1.00808	5.3191	0.282501	3.5684	0.000359173	0.000649706	IdeR
MSMEG_2188	MSMEG_2188	integral membrane protein	1.0077	9.96962	0.257163	3.91851	8.90968e-05	0.000172413
MSMEG_5099	MSMEG_5099	hypothetical protein	1.00717	5.39031	0.254921	3.9509	7.78575e-05	0.000151714
MSMEG_2740	lexA	LexA repressor	1.00704	10.2271	0.258282	3.89898	9.65969e-05	0.000186336	LexA
MSMEG_6822	MSMEG_6822	beta-lactamase	1.00575	11.703	0.133339	7.54283	4.5989e-14	1.8705e-13	SigF
MSMEG_4516	mbtA	2,3-dihydroxybenzoate-AMP ligase	1.00411	6.30097	0.276622	3.6299	0.000283528	0.000518038
MSMEG_3094	MSMEG_3094	oxidoreductase, zinc-binding dehydrogenase	1.0039	9.05571	0.202549	4.95635	7.18308e-07	1.73153e-06
MSMEG_0610	MSMEG_0610	beta-lactamase	1.00337	4.78227	0.327574	3.06302	0.00219114	0.00360852
MSMEG_3426	MSMEG_3426	short chain dehydrogenase	1.00298	8.74578	0.117681	8.52284	1.55694e-17	7.77428e-17
MSMEG_6395	MSMEG_6395	hypothetical protein	1.00117	11.0414	0.147831	6.77242	1.2665e-11	4.464e-11
MSMEG_1045	MSMEG_1045	integral membrane protein	0.999725	9.48047	0.310876	3.21583	0.00130066	0.00220195	MSMEG_1043
MSMEG_3143	acnA	aconitate hydratase 1	0.999557	14.3649	0.10642	9.39258	5.8548e-21	3.47405e-20	AcnR
MSMEG_0065	MSMEG_0065	hypothetical protein	0.995643	12.6048	0.150579	6.61211	3.78877e-11	1.292e-10
MSMEG_5738	MSMEG_5738	hypothetical protein	0.994514	8.62087	0.214077	4.6456	3.39094e-06	7.6467e-06
MSMEG_0473	MSMEG_0473	LuxR family transcriptional regulator	0.994138	6.08768	0.242377	4.10161	4.1028e-05	8.23582e-05
MSMEG_2996	MSMEG_2996	hypothetical protein	0.991686	4.75004	0.309702	3.20207	0.00136445	0.00230303
MSMEG_3675	MSMEG_3675	metal-dependent hydrolase	0.990905	9.18462	0.101423	9.77	1.5145e-22	9.61569e-22
MSMEG_2624	rimP	hypothetical protein	0.989783	10.7466	0.114795	8.6222	6.56786e-18	3.35441e-17
MSMEG_0581	gabT	4-aminobutyrate aminotransferase	0.987152	6.24397	0.224102	4.40493	1.0582e-05	2.2696e-05
MSMEG_5571	MSMEG_5571	ABC transporter ATP-binding protein	0.984617	9.68441	0.202447	4.86358	1.15281e-06	2.72509e-06
MSMEG_2509	MSMEG_2509	Mg-chelatase subunits D/I family protein, ComM subfamily protein	0.984141	5.44663	0.257293	3.82498	0.00013078	0.000249549
MSMEG_3859	MSMEG_3859	glycosyl transferase family protein	0.983937	11.6991	0.108479	9.07034	1.18651e-19	6.62451e-19
MSMEG_0990	mtaP	5'-methylthioadenosine phosphorylase	0.983103	11.8689	0.104455	9.41176	4.87916e-21	2.90027e-20
MSMEG_0351	mce3F	virulence factor mce family protein	0.982641	9.19482	0.244048	4.02643	5.6631e-05	0.000111977
MSMEG_2982	MSMEG_2982	periplasmic binding protein	0.980756	8.95704	0.303185	3.23484	0.0012171	0.00206993
MSMEG_2550	MSMEG_2550	glyoxylate reductase	0.980174	6.23922	0.232039	4.22418	2.39808e-05	4.9412e-05
MSMEG_0066	MSMEG_0066	early secretory antigenic target, 6 kDa	0.980092	12.7946	0.106805	9.17646	4.45502e-20	2.52514e-19
MSMEG_6692	MSMEG_6692	glutamine-binding periplasmic protein	0.979918	6.85759	0.219316	4.46806	7.89314e-06	1.71649e-05
MSMEG_4758	MSMEG_4758	hypothetical protein	0.97909	6.24137	0.254198	3.85168	0.000117311	0.000224743
MSMEG_3415	MSMEG_3415	MarR family transcriptional regulator	0.977865	7.74297	0.334367	2.92453	0.00344979	0.00553202
MSMEG_4635	MSMEG_4635	ammonium transporter	0.977243	7.20799	0.303274	3.22231	0.00127161	0.00215827
MSMEG_4093	MSMEG_4093	oxidoreductase, aldo/keto reductase	0.974585	7.29631	0.245285	3.97327	7.08916e-05	0.000138987
MSMEG_3879	MSMEG_3879	short chain dehydrogenase	0.974053	8.55268	0.143162	6.80388	1.0184e-11	3.61421e-11
MSMEG_3439	MSMEG_3439	hypothetical protein	0.972474	10.3452	0.345866	2.81171	0.00492786	0.00774675	SigF
MSMEG_6932	MSMEG_6932	hypothetical protein	0.971795	7.41077	0.200502	4.84682	1.25455e-06	2.95311e-06
MSMEG_1315	MSMEG_1315	transporter small conductance mechanosensitive ion channel (MscS) family protein	0.971115	8.24462	0.15146	6.41168	1.43926e-10	4.70476e-10	SigF
MSMEG_2131	mbtM	long-chain-fatty-acid--ACP ligase	0.971104	8.76041	0.292983	3.31454	0.000917947	0.00158608
MSMEG_4178	MSMEG_4178	flavodoxin/nitric oxide synthase	0.970015	7.60671	0.161266	6.015	1.79891e-09	5.46515e-09
MSMEG_0153	panE	2-dehydropantoate 2-reductase	0.968339	8.18828	0.142571	6.79196	1.1062e-11	3.91961e-11
MSMEG_5187	MSMEG_5187	tetracycline-resistance determinant TetV	0.967836	10.8024	0.339504	2.85074	0.00436179	0.00691028
MSMEG_6610	MSMEG_6610	hypothetical protein	0.96749	6.37181	0.349193	2.77064	0.00559457	0.00871927
MSMEG_5791	MSMEG_5791	hypothetical protein	0.966952	10.174	0.130444	7.4128	1.23661e-13	4.87023e-13
MSMEG_5615	MSMEG_5615	hypothetical protein	0.965823	7.98595	0.349726	2.76166	0.00575091	0.00893594
MSMEG_1844	MSMEG_1844	hypothetical protein	0.965271	5.75352	0.273369	3.53101	0.000413973	0.000745818
MSMEG_5844	MSMEG_5844	hypothetical protein	0.964875	5.60488	0.259675	3.7157	0.000202642	0.000378179
MSMEG_0998	MSMEG_0998	oxidoreductase, molybdopterin binding	0.9629	6.38482	0.188146	5.11785	3.09044e-07	7.69001e-07
MSMEG_1025	MSMEG_1025	TetR family transcriptional regulator	0.962662	5.39295	0.279325	3.44639	0.000568137	0.00100734
MSMEG_0217	adhB	alcohol dehydrogenase	0.962344	8.68077	0.197343	4.8765	1.07986e-06	2.56165e-06	KstR
MSMEG_2332	MSMEG_2332	amino acid carrier protein	0.961626	7.12646	0.286844	3.35243	0.00080105	0.0013956
MSMEG_2830	MSMEG_2830	ISMsm4, transposase	0.9606	4.94741	0.308523	3.11354	0.00184858	0.00306846	SigF
MSMEG_0624	MSMEG_0624	subtilase	0.960398	7.94244	0.189135	5.07784	3.81746e-07	9.4326e-07
MSMEG_2590	MSMEG_2590	AraC family transcriptional regulator	0.9591	7.76619	0.14371	6.67384	2.49193e-11	8.60256e-11
MSMEG_3061	priA2	primosome assembly protein PriA	0.957867	8.46682	0.162534	5.89332	3.78513e-09	1.11706e-08
MSMEG_3311	MSMEG_3311	acyl carrier protein	0.95752	6.37458	0.242225	3.95301	7.71733e-05	0.000150468
MSMEG_1469	rpsH	30S ribosomal protein S8	0.95718	14.1818	0.122182	7.83403	4.72462e-15	2.03903e-14
MSMEG_3533	MSMEG_3533	di-/tripeptide transporter	0.956595	9.05236	0.12692	7.53696	4.81049e-14	1.95301e-13
MSMEG_4806	MSMEG_4806	acyl-CoA dehydrogenase	0.955972	5.28784	0.275609	3.46858	0.000523213	0.000931375
MSMEG_3568	MSMEG_3568	hypothetical protein	0.955718	6.74641	0.346003	2.76217	0.00574194	0.00892408
MSMEG_3476	MSMEG_3476	peptidase, M48 family protein	0.95462	10.3214	0.12766	7.47786	7.55403e-14	3.01398e-13
MSMEG_1543	MSMEG_1543	eptc-inducible aldehyde dehydrogenase	0.953505	12.8636	0.093748	10.1709	2.67331e-24	1.80307e-23
MSMEG_4123	MSMEG_4123	3-hydroxyisobutyrate dehydrogenase	0.949906	8.73254	0.273221	3.4767	0.000507633	0.00090412
MSMEG_2691	MSMEG_2691	N-acetylglutamate synthase	0.949185	9.00562	0.291818	3.25266	0.00114329	0.00195281
MSMEG_5826	MSMEG_5826	pyruvate decarboxylase	0.947825	8.85433	0.226154	4.19106	2.77655e-05	5.67919e-05
MSMEG_5491	fadE13	acyl-CoA dehydrogenase	0.946817	8.46502	0.143386	6.60328	4.02159e-11	1.36722e-10
MSMEG_0327	MSMEG_0327	aldehyde dehydrogenase	0.946452	6.97905	0.169626	5.57965	2.40998e-08	6.596e-08
MSMEG_1784	MSMEG_1784	type I topoisomerase	0.945347	6.10899	0.229177	4.12497	3.7079e-05	7.49735e-05
MSMEG_3405	MSMEG_3405	methylenomycin A resistance protein	0.944074	5.76075	0.229228	4.11849	3.81363e-05	7.69259e-05
MSMEG_5540	MSMEG_5540	hypothetical protein	0.942718	8.89237	0.241286	3.90705	9.34288e-05	0.000180432
MSMEG_1344	secE	preprotein translocase subunit SecE	0.942188	12.9409	0.107388	8.7737	1.72885e-18	9.09273e-18
MSMEG_1322	MSMEG_1322	ErfK/YbiS/YcfS/YnhG family protein	0.940665	11.4038	0.183666	5.12161	3.02931e-07	7.54628e-07
MSMEG_3400	MSMEG_3400	glutamyl-tRNA(Gln) amidotransferase subunit A	0.938288	7.66747	0.282433	3.32217	0.000893216	0.00154773
MSMEG_1221	MSMEG_1221	rifampin ADP-ribosyl transferase	0.938204	6.27494	0.192669	4.8695	1.11881e-06	2.65219e-06
MSMEG_5976	MSMEG_5976	epimerase/dehydratase	0.93435	8.45078	0.170638	5.47564	4.35939e-08	1.17024e-07
MSMEG_3563	MSMEG_3563	drug transporter	0.933909	10.3464	0.101533	9.19809	3.64365e-20	2.0793e-19	SigF
MSMEG_5708	MSMEG_5708	hypothetical protein	0.932574	9.76053	0.309176	3.01632	0.00255862	0.00417581
MSMEG_0585	MSMEG_0585	L-carnitine dehydratase/bile acid-inducible protein F	0.932392	6.01871	0.247303	3.77025	0.000163087	0.000308129
MSMEG_5875	MSMEG_5875	hypothetical protein	0.932229	8.08325	0.170277	5.47479	4.38038e-08	1.1754e-07
MSMEG_5343	MSMEG_5343	hypothetical protein	0.932182	8.59995	0.119258	7.81654	5.42951e-15	2.3253e-14	SigF
MSMEG_0675	cyp144	cytochrome P450	0.931949	5.18131	0.289529	3.21884	0.0012871	0.00218125
MSMEG_0502	MSMEG_0502	glucosidase	0.931518	9.31957	0.19	4.90273	9.45137e-07	2.25242e-06
MSMEG_1969	MSMEG_1969	MerR family transcriptional regulator	0.929936	6.91133	0.288637	3.22182	0.0012738	0.00216144
MSMEG_4667	MSMEG_4667	LysR family transcriptional regulator	0.928284	7.74875	0.165036	5.62475	1.85777e-08	5.13699e-08
MSMEG_1659	MSMEG_1659	multidrug resistance protein, SMR family protein	0.927383	7.91705	0.253735	3.65492	0.000257259	0.000472486
MSMEG_2000	MSMEG_2000	hypothetical protein	0.923582	6.77978	0.219238	4.2127	2.52341e-05	5.18352e-05
MSMEG_4863	MSMEG_4863	hypothetical protein	0.923576	5.76069	0.247025	3.73879	0.000184906	0.000346725
MSMEG_5657	MSMEG_5657	LysR family transcriptional regulator	0.923166	5.41822	0.33341	2.76886	0.00562521	0.00876091
MSMEG_3723	pqqC	pyrroloquinoline quinone biosynthesis protein PqqC	0.922991	5.42664	0.317425	2.90774	0.00364047	0.00581695
MSMEG_6105	ftsH	cell division protein	0.92225	13.7418	0.157506	5.85534	4.76029e-09	1.39018e-08
MSMEG_1335	MSMEG_1335	BadM/Rrf2 family transcriptional regulator	0.921809	6.91666	0.299026	3.0827	0.0020513	0.00338988
MSMEG_2183	MSMEG_2183	hypothetical protein	0.921507	5.75545	0.256197	3.59686	0.000322077	0.000585286
MSMEG_4677	MSMEG_4677	hypothetical protein	0.920762	4.84263	0.299852	3.07072	0.00213541	0.00351933
MSMEG_3475	MSMEG_3475	hypothetical protein	0.91739	7.99884	0.162388	5.64938	1.6103e-08	4.47854e-08
MSMEG_0228	pknB	adenylate and guanylate cyclase catalytic domain-containing protein	0.916554	8.32282	0.192809	4.75368	1.99749e-06	4.59869e-06
MSMEG_2686	MSMEG_2686	hypothetical protein	0.91653	8.88492	0.131607	6.96412	3.30461e-12	1.20267e-11
MSMEG_2521	amiC	amidase	0.916219	9.56713	0.182338	5.02484	5.03843e-07	1.23244e-06
MSMEG_1508	MSMEG_1508	amino acid permease	0.915178	6.00101	0.211493	4.32723	1.50996e-05	3.1776e-05
MSMEG_3125	csd	cysteine desulfurase	0.914764	12.656	0.093396	9.79447	1.18919e-22	7.57897e-22
MSMEG_6270	MSMEG_6270	hypothetical protein	0.911622	5.47992	0.310326	2.93763	0.00330733	0.00531757
MSMEG_5197	MSMEG_5197	long-chain specific acyl-CoA dehydrogenase	0.909018	10.5228	0.145315	6.25549	3.96257e-10	1.26452e-09
MSMEG_6346	MSMEG_6346	hypothetical protein	0.908656	8.08367	0.126048	7.20882	5.64405e-13	2.16071e-12
MSMEG_4700	MSMEG_4700	ABC transporter ATP-binding protein	0.907578	13.153	0.13987	6.48873	8.65629e-11	2.88014e-10
MSMEG_1468	rpsN	30S ribosomal protein S14	0.906759	13.0085	0.0966796	9.37901	6.6595e-21	3.93415e-20
MSMEG_5151	MSMEG_5151	hypothetical protein	0.906128	10.3025	0.244953	3.6992	0.000216284	0.000401927
MSMEG_2191	MSMEG_2191	acyl-CoA dehydrogenase	0.903671	6.53513	0.221037	4.08833	4.34496e-05	8.69899e-05
MSMEG_3685	MSMEG_3685	hypothetical protein	0.903618	10.2361	0.25585	3.53183	0.000412688	0.000743702
MSMEG_2692	pgsA	CDP-diacylglycerol--glycerol-3-phosphate 3-phosphatidyltransferase	0.900993	10.4519	0.145668	6.18524	6.20073e-10	1.94272e-09
MSMEG_1325	recD	exodeoxyribonuclease V subunit alpha	0.900777	9.6835	0.146864	6.1334	8.60213e-10	2.66646e-09
MSMEG_0407	Rv0926c	hypothetical protein	0.900706	7.3706	0.18872	4.77271	1.81761e-06	4.20185e-06
MSMEG_1673	cdd	cytidine deaminase	0.900676	6.5829	0.275286	3.27178	0.00106872	0.00183432
MSMEG_1495	MSMEG_1495	HAD-superfamily hydrolase	0.900564	6.47279	0.193802	4.64684	3.37066e-06	7.60353e-06
MSMEG_3305	MSMEG_3305	hypothetical protein	0.900324	8.28446	0.168129	5.35496	8.55742e-08	2.23807e-07
MSMEG_4940	atpF	F0F1 ATP synthase subunit B	0.899454	13.7036	0.179869	5.0006	5.71507e-07	1.38963e-06
MSMEG_5276	echA9	3-hydroxyisobutyryl-CoA hydrolase	0.898284	9.76928	0.104707	8.57906	9.56511e-18	4.82643e-17
MSMEG_3980	MSMEG_3980	GntR family transcriptional regulator	0.898026	9.96525	0.241692	3.71559	0.000202733	0.000378244
MSMEG_0909	MSMEG_0909	acyl-ACP thioesterase	0.897945	10.5876	0.125588	7.14994	8.6818e-13	3.28245e-12
MSMEG_4466	MSMEG_4466	ABC transporter permease	0.896598	7.19543	0.178883	5.01221	5.3808e-07	1.3112e-06
MSMEG_0989	MSMEG_0989	hypothetical protein	0.896387	12.0353	0.124198	7.21738	5.29992e-13	2.03477e-12
MSMEG_2719	MSMEG_2719	hydrogen:quinone oxidoreductase	0.895638	6.02505	0.272815	3.28295	0.00102726	0.00176496
MSMEG_3235	MSMEG_3235	amino acid ABC transporter	0.89548	13.1101	0.17357	5.1592	2.48005e-07	6.22889e-07
MSMEG_3990	MSMEG_3990	transporter	0.894099	5.81194	0.28954	3.088	0.00201505	0.00333326
MSMEG_1501	MSMEG_1501	methyltransferase, family protein	0.892282	9.10901	0.193526	4.61067	4.01379e-06	8.98183e-06
MSMEG_3093	MSMEG_3093	sugar kinase	0.891606	9.10899	0.128579	6.93431	4.08211e-12	1.48081e-11
MSMEG_4203	MSMEG_4203	peptidase S8/S53 subtilisin kexin sedolisin	0.890943	5.57975	0.255637	3.4852	0.000491778	0.000878446
MSMEG_2884	MSMEG_2884	cyclohexanone monooxygenase	0.889506	5.01981	0.296911	2.99587	0.00273664	0.00444902
MSMEG_5152	MSMEG_5152	hypothetical protein	0.889207	10.3513	0.241855	3.67661	0.000236351	0.000436836
MSMEG_6734	MSMEG_6734	dibenzothiophene desulfurization enzyme A	0.886547	6.75503	0.235793	3.75985	0.000170017	0.000320231
MSMEG_0551	MSMEG_0551	nitrate/sulfonate/bicarbonate ABC transporter ATPase	0.883199	9.67459	0.145959	6.051	1.43953e-09	4.39921e-09
MSMEG_4759	MSMEG_4759	hypothetical protein	0.882722	6.09719	0.241873	3.64953	0.000262726	0.000481867
MSMEG_2354	MSMEG_2354	oxidoreductase	0.881915	6.17632	0.22903	3.85065	0.000117803	0.000225622
MSMEG_5692	MSMEG_5692	hypothetical protein	0.881714	4.83144	0.298793	2.95091	0.00316835	0.00510756
MSMEG_3477	MSMEG_3477	inv protein	0.8817	11.0635	0.0984521	8.95563	3.3781e-19	1.84313e-18
MSMEG_1545	MSMEG_1545	hypothetical protein	0.880979	6.88421	0.206367	4.269	1.96355e-05	4.08348e-05
MSMEG_2189	atzF	allophanate hydrolase	0.880796	8.2521	0.146004	6.03269	1.61249e-09	4.91212e-09	AmtR
MSMEG_5277	echA8	enoyl-CoA hydratase	0.880491	10.0618	0.125145	7.03576	1.98177e-12	7.31554e-12
MSMEG_3790	MSMEG_3790	TrmH family RNA methyltransferase	0.879327	11.1806	0.136685	6.43325	1.24907e-10	4.09904e-10
MSMEG_0814	MSMEG_0814	membrane protein	0.879258	9.94856	0.208432	4.21844	2.45995e-05	5.06093e-05
MSMEG_1242	iscS	cysteine desulfurase IscS	0.878312	12.4635	0.11346	7.74117	9.85067e-15	4.15511e-14
MSMEG_4753	MSMEG_4753	antioxidant, AhpC/TSA family protein	0.878187	10.0725	0.0942264	9.31996	1.16386e-20	6.82749e-20
MSMEG_2993	MSMEG_2993	acyl-CoA dehydrogenase	0.876189	5.64859	0.242495	3.61322	0.000302413	0.000550894
MSMEG_2100	MSMEG_2100	peptidase M20/M25/M40	0.875479	7.82647	0.176543	4.959	7.08568e-07	1.7105e-06
MSMEG_1606	MSMEG_1606	benzoylformate decarboxylase	0.875022	6.36187	0.200032	4.3744	1.21765e-05	2.59418e-05
MSMEG_0395	MSMEG_0395	hypothetical protein	0.874308	8.86775	0.197169	4.43431	9.23694e-06	1.99066e-05
MSMEG_2197	MSMEG_2197	hypothetical protein	0.872953	9.67381	0.245369	3.55772	0.000374085	0.000675406
MSMEG_5006	MSMEG_5006	phosphohistidine phosphatase	0.872428	7.63406	0.309882	2.81535	0.00487236	0.00766669
MSMEG_2352	etfA	electron transfer flavoprotein subunit alpha	0.872188	13.7218	0.0844731	10.325	5.43002e-25	3.71467e-24
MSMEG_3822	MSMEG_3822	GntR family transcriptional regulator	0.870624	6.98298	0.202035	4.30928	1.6379e-05	3.43499e-05
MSMEG_4919	MSMEG_4919	hypothetical protein	0.869458	10.498	0.13446	6.46631	1.00428e-10	3.32661e-10
MSMEG_0130	MSMEG_0130	GntR family transcriptional regulator	0.867939	8.79353	0.266571	3.25594	0.00113017	0.00193238
MSMEG_5569	MSMEG_5569	clavaldehyde dehydrogenase	0.867064	9.05744	0.124755	6.95013	3.64937e-12	1.3267e-11
MSMEG_4298	panB	3-methyl-2-oxobutanoate hydroxymethyltransferase	0.866759	12.0805	0.196803	4.4042	1.06176e-05	2.2765e-05
MSMEG_4481	MSMEG_4481	hypothetical protein	0.866265	7.35991	0.183194	4.72868	2.25983e-06	5.17955e-06
MSMEG_4373	MSMEG_4373	polysaccharide deacetylase	0.866147	4.84713	0.306142	2.82924	0.00466594	0.00735914
MSMEG_4391	MSMEG_4391	acyl-CoA dehydrogenase	0.863767	6.2882	0.201145	4.29425	1.75282e-05	3.65998e-05
MSMEG_6903	MSMEG_6903	PadR family transcriptional regulator	0.862515	13.0726	0.200249	4.3072	1.65331e-05	3.46513e-05
MSMEG_6297	MSMEG_6297	aldehyde dehydrogenase	0.861929	8.96438	0.14438	5.96989	2.3742e-09	7.15139e-09
MSMEG_5358	MSMEG_5358	acetamidase/formamidase	0.859766	8.60192	0.204795	4.19819	2.69061e-05	5.50676e-05
MSMEG_1080	MSMEG_1080	large subunit of N,N-dimethylformamidase	0.859756	6.05178	0.229549	3.74542	0.000180094	0.000338074
MSMEG_0618	MSMEG_0618	PE family protein	0.859144	6.38924	0.213307	4.02774	5.6316e-05	0.000111387
MSMEG_6153	holB	DNA polymerase III subunit delta'	0.858494	9.99283	0.115153	7.45523	8.97128e-14	3.56039e-13
MSMEG_0476	MSMEG_0476	chitin synthase	0.856981	6.05352	0.254744	3.36409	0.000767966	0.00134039
MSMEG_2224	MSMEG_2224	acetyl-CoA C-acyltransferase	0.855519	8.35908	0.12229	6.99583	2.63699e-12	9.65456e-12
MSMEG_4959	argS	arginyl-tRNA synthetase	0.85511	12.4744	0.108781	7.86083	3.81593e-15	1.65431e-14
MSMEG_2098	MSMEG_2098	fumarylacetoacetate hydrolase	0.855032	7.7994	0.167226	5.11304	3.17015e-07	7.87957e-07
MSMEG_5597	MSMEG_5597	TetR family transcriptional regulator	0.854886	9.04777	0.122704	6.96705	3.23665e-12	1.17858e-11
MSMEG_2928	MSMEG_2928	hypothetical protein	0.854214	7.78523	0.15985	5.34386	9.09855e-08	2.37312e-07
MSMEG_5792	MSMEG_5792	hypothetical protein	0.850918	11.7903	0.144677	5.8815	4.06571e-09	1.19724e-08
MSMEG_2574	MSMEG_2574	hypothetical protein	0.850399	5.71307	0.22867	3.71889	0.000200096	0.000373636
MSMEG_5020	MSMEG_5020	acetoin(diacetyl) reductase	0.847695	7.88154	0.29193	2.90376	0.00368711	0.00588867
MSMEG_2386	MSMEG_2386	IclR family transcriptional regulator	0.846849	7.87869	0.153556	5.51491	3.48966e-08	9.42419e-08	LtbR
MSMEG_1913	ybaK	hypothetical protein	0.845306	6.91879	0.181624	4.65415	3.25314e-06	7.3483e-06
MSMEG_0150	pntB1b	NAD(P) transhydrogenase subunit beta	0.845234	8.48734	0.124111	6.81034	9.73699e-12	3.45741e-11
MSMEG_6083	mutY	base excision DNA repair protein, HhH-GPD family protein	0.845181	6.45319	0.195805	4.31643	1.58571e-05	3.33281e-05
MSMEG_2367	gatB	aspartyl/glutamyl-tRNA amidotransferase subunit B	0.843707	12.6081	0.0932491	9.04788	1.45772e-19	8.09159e-19
MSMEG_1246	MSMEG_1246	hypothetical protein	0.841703	11.8818	0.151517	5.55516	2.77362e-08	7.57274e-08
MSMEG_6876	MSMEG_6876	branched chain amino acid transport ATP-binding protein	0.841405	7.58202	0.229584	3.66491	0.000247423	0.000455543
MSMEG_3634	guaB2	inosine 5-monophosphate dehydrogenase	0.84114	12.2626	0.115924	7.25598	3.9876e-13	1.53797e-12	IdeR
MSMEG_3246	MSMEG_3246	response regulator	0.841044	9.60853	0.242586	3.46699	0.000526327	0.000936669
MSMEG_4430	MSMEG_4430	transcriptional regulator	0.839281	8.12583	0.129294	6.49126	8.51209e-11	2.83356e-10
MSMEG_0029	trpG	para-aminobenzoate synthase component II	0.836102	10.1759	0.101643	8.22584	1.93835e-16	9.0713e-16
MSMEG_3479	tpx	thiol peroxidase	0.836057	13.6317	0.100382	8.32873	8.17136e-17	3.9226e-16
MSMEG_1329	MSMEG_1329	major facilitator superfamily protein	0.834566	9.06476	0.160593	5.19678	2.02769e-07	5.13309e-07
MSMEG_6813	MSMEG_6813	amidohydrolase	0.834182	5.89146	0.22369	3.7292	0.000192092	0.000359683
MSMEG_3381	azoR	ACP phosphodieterase	0.833949	10.3508	0.0915395	9.11026	8.21831e-20	4.62694e-19
MSMEG_6529	MSMEG_6529	hypothetical protein	0.833353	4.9134	0.293844	2.83604	0.00456774	0.00721612
MSMEG_6060	MSMEG_6060	permease	0.832923	8.68199	0.179807	4.63232	3.61583e-06	8.12109e-06
MSMEG_2518	MSMEG_2518	peptidase M23B	0.832868	5.89333	0.26696	3.11983	0.00180955	0.00300633
MSMEG_0700	MSMEG_0700	hypothetical protein	0.83062	10.2749	0.0997314	8.32857	8.18232e-17	3.92506e-16
MSMEG_6075	ispF	2-C-methyl-D-erythritol 2,4-cyclodiphosphate synthase	0.828286	11.2912	0.128673	6.43715	1.21739e-10	4.00289e-10
MSMEG_3129	MSMEG_3129	HTH-type transcriptional regulator	0.825859	7.54662	0.173172	4.769	1.85138e-06	4.27698e-06
MSMEG_1653	MSMEG_1653	hypothetical protein	0.825634	10.2681	0.213634	3.86472	0.000111216	0.000213493
MSMEG_5573	MSMEG_5573	sugar ABC transporter permease	0.82538	9.194	0.284656	2.89957	0.00373671	0.00596165
MSMEG_2693	MSMEG_2693	competence-damaged protein	0.82489	9.71399	0.121737	6.77602	1.23535e-11	4.36108e-11
MSMEG_6740	MSMEG_6740	1-aminocyclopropane-1-carboxylate deaminase	0.823272	9.95184	0.233535	3.52526	0.00042306	0.000761372
MSMEG_0170	MSMEG_0170	transmembrane transporter	0.822713	8.60381	0.212257	3.87602	0.000106178	0.000204113
MSMEG_3435	MSMEG_3435	hypothetical protein	0.822661	9.57646	0.0958472	8.58305	9.23936e-18	4.6726e-17
MSMEG_2869	MSMEG_2869	3-ketosteroid-delta-1-dehydrogenase	0.822528	5.19511	0.285882	2.87716	0.00401272	0.00637718
MSMEG_5999	MSMEG_5999	short chain dehydrogenase	0.818912	8.5439	0.13104	6.24932	4.12235e-10	1.31363e-09
MSMEG_6654	MSMEG_6654	TnpC protein	0.818517	6.77974	0.23347	3.50588	0.000455099	0.000817278
MSMEG_0151	pntAb	PntAB protein	0.818143	7.05341	0.236079	3.46555	0.000529146	0.000941437
MSMEG_3425	MSMEG_3425	TetR family transcriptional regulator	0.815915	8.11745	0.174455	4.67694	2.91181e-06	6.61739e-06
MSMEG_1463	MSMEG_1463	gamma-glutamyltranspeptidase	0.814224	6.31371	0.215336	3.78118	0.000156089	0.000295425
MSMEG_5476	gcl	glyoxylate carboligase	0.814072	9.31364	0.133525	6.09678	1.08227e-09	3.32866e-09
MSMEG_4388	MSMEG_4388	ABC transporter ATP-binding protein	0.810605	5.78626	0.264188	3.06829	0.00215288	0.00354639
MSMEG_6874	MSMEG_6874	aldehyde dehydrogenase	0.807986	8.48617	0.160434	5.03625	4.74734e-07	1.16275e-06
MSMEG_6296	MSMEG_6296	5-exo-alcohol dehydrogenase	0.807461	8.32096	0.149364	5.406	6.44492e-08	1.70149e-07
MSMEG_6166	MSMEG_6166	hypothetical protein	0.807352	8.42019	0.174694	4.62153	3.80925e-06	8.54407e-06
MSMEG_0154	pyk	pyruvate kinase	0.805283	8.84596	0.142575	5.64814	1.62197e-08	4.50914e-08
MSMEG_4591	MSMEG_4591	hypothetical protein	0.803832	5.51284	0.274213	2.93141	0.00337426	0.0054148
MSMEG_4801	MSMEG_4801	carveol dehydrogenase	0.803701	5.20619	0.269378	2.98354	0.00284935	0.00461996
MSMEG_1437	rplD	50S ribosomal protein L4	0.802973	14.2198	0.118394	6.78222	1.18339e-11	4.18427e-11
MSMEG_0478	MSMEG_0478	hypothetical protein	0.80072	6.88302	0.212198	3.77346	0.000161	0.000304358
MSMEG_1474	rplO	50S ribosomal protein L15	0.799639	13.8773	0.143304	5.58004	2.4047e-08	6.58422e-08
MSMEG_4209	MSMEG_4209	integral membrane protein	0.799488	5.49693	0.259839	3.07685	0.00209198	0.00345285
MSMEG_6295	MSMEG_6295	shikimate transporter	0.799224	8.65975	0.190622	4.19271	2.75644e-05	5.63978e-05
MSMEG_6831	MSMEG_6831	hydrolase, alpha/beta hydrolase fold family protein	0.798997	5.94282	0.253739	3.14889	0.00163893	0.00273739
MSMEG_0982	MSMEG_0982	immunogenic protein	0.793988	8.95271	0.218631	3.63163	0.000281638	0.000514867
MSMEG_3829	MSMEG_3829	esterase	0.792506	7.54522	0.152238	5.20572	1.93244e-07	4.91235e-07
MSMEG_2420	MSMEG_2420	hypothetical protein	0.791019	10.7437	0.165678	4.77444	1.80207e-06	4.17025e-06
MSMEG_3068	MSMEG_3068	hypothetical protein	0.790242	9.49199	0.14283	5.53275	3.1525e-08	8.55844e-08
MSMEG_4691	MSMEG_4691	HNH nuclease	0.788485	9.70219	0.151591	5.20141	1.97777e-07	5.02187e-07
MSMEG_4165	MSMEG_4165	[NAD+] benzaldehyde dehydrogenase	0.787424	9.60357	0.172278	4.57067	4.86176e-06	1.07828e-05
MSMEG_0226	mmpS5	MmpS5 protein	0.786707	9.31071	0.267929	2.93626	0.00332199	0.00533985
MSMEG_2784	msrB2	methionine-R-sulfoxide reductase	0.782726	10.392	0.0904607	8.65267	5.03094e-18	2.58124e-17
MSMEG_5496	MSMEG_5496	MscS mechanosensitive ion channel	0.782302	7.54234	0.197201	3.96702	7.27771e-05	0.00014231
MSMEG_1897	pcaD	3-oxoadipate enol-lactonase	0.781842	5.76048	0.274755	2.84559	0.0044329	0.00701798
MSMEG_0210	MSMEG_0210	LprO protein	0.781277	9.41851	0.144594	5.40325	6.54431e-08	1.72637e-07
MSMEG_6209	MSMEG_6209	hypothetical protein	0.779463	10.3167	0.267508	2.9138	0.00357063	0.00571489
MSMEG_5280	MSMEG_5280	cysteine dioxygenase type I	0.778533	8.63396	0.169487	4.59347	4.35932e-06	9.72135e-06
MSMEG_5027	MSMEG_5027	glyoxalase	0.778461	6.07912	0.233151	3.33888	0.000841174	0.00146247
MSMEG_4692	MSMEG_4692	hypothetical protein	0.778192	12.5637	0.0863364	9.01349	1.99601e-19	1.09977e-18
MSMEG_0674	MSMEG_0674	ErfK/YbiS/YcfS/YnhG family protein	0.777539	9.03647	0.128463	6.05261	1.42514e-09	4.35724e-09
MSMEG_3813	MSMEG_3813	NAD-dependent epimerase/dehydratase	0.775388	5.39369	0.267571	2.89788	0.00375691	0.00599159
MSMEG_6775	MSMEG_6775	major facilitator superfamily protein transporter	0.772762	6.70904	0.195659	3.94954	7.83024e-05	0.000152404
MSMEG_0430	MSMEG_0430	ISMsm4, transposase	0.772553	5.9431	0.23451	3.29433	0.000986566	0.00169852
MSMEG_0191	MSMEG_0191	BadF/BadG/BcrA/BcrD ATPase	0.772104	5.75227	0.267518	2.88618	0.00389953	0.00620724
MSMEG_4623	obgE	GTPase ObgE	0.770065	13.0347	0.0736575	10.4547	1.39483e-25	9.72037e-25
MSMEG_4776	MSMEG_4776	glyoxalase/bleomycin resistance protein/dioxygenase	0.768753	6.63682	0.200259	3.83879	0.000123641	0.000236464
MSMEG_0011	MSMEG_0011	hypothetical protein	0.767947	8.5965	0.163135	4.70743	2.50863e-06	5.73413e-06	IdeR
MSMEG_6078	MSMEG_6078	LpqE protein	0.767745	11.8694	0.0729169	10.529	6.34836e-26	4.48934e-25
MSMEG_5653	MSMEG_5653	cytosine/purines uracil thiamine allantoin permease	0.766346	6.46394	0.238763	3.20966	0.00132894	0.00224647
MSMEG_2837	MSMEG_2837	nitrate reductase NarB	0.765184	7.12991	0.202637	3.77614	0.00015928	0.000301276
MSMEG_1376	MSMEG_1376	xylulose kinase	0.762129	8.54435	0.177131	4.30264	1.68779e-05	3.53519e-05
MSMEG_4289	MSMEG_4289	amidohydrolase	0.761463	10.8561	0.155404	4.8999	9.58879e-07	2.28436e-06
MSMEG_4190	cysQ	inositol monophosphatase	0.760377	10.8399	0.0953575	7.97396	1.5367e-15	6.8161e-15
MSMEG_5593	MSMEG_5593	pyruvate dehydrogenase	0.760223	10.1715	0.19667	3.86548	0.000110872	0.000212892
MSMEG_3035	efp	elongation factor P	0.757024	12.1293	0.140448	5.39008	7.04274e-08	1.85203e-07
MSMEG_0246	MSMEG_0246	sensor-type histidine kinase PrrB	0.756686	10.7857	0.12891	5.86986	4.36154e-09	1.2793e-08
MSMEG_3025	alaS	alanyl-tRNA synthetase	0.756615	13.3039	0.094465	8.00948	1.15196e-15	5.14018e-15
MSMEG_1345	nusG	transcription antitermination protein NusG	0.749752	13.3572	0.110723	6.77141	1.27534e-11	4.4928e-11
MSMEG_3036	nusB	transcription antitermination protein NusB	0.749126	11.3344	0.12529	5.97916	2.24297e-09	6.76824e-09
MSMEG_1502	MSMEG_1502	ABC transporter ATP-binding protein	0.748463	7.44292	0.164903	4.5388	5.6575e-06	1.2477e-05
MSMEG_6428	MSMEG_6428	hypothetical protein	0.748036	8.62509	0.114786	6.51679	7.18265e-11	2.40293e-10
MSMEG_2405	MSMEG_2405	MarR family transcriptional regulator	0.745314	7.35757	0.157421	4.73453	2.19565e-06	5.03761e-06
MSMEG_3976	MSMEG_3976	DNA-binding protein	0.744	6.79772	0.19738	3.76938	0.000163657	0.000309032
MSMEG_6292	MSMEG_6292	transcription elongation factor GreA	0.743704	10.2695	0.105853	7.02579	2.12857e-12	7.84449e-12
MSMEG_1649	MSMEG_1649	FAD dependent oxidoreductase	0.739001	8.60422	0.122734	6.02117	1.73164e-09	5.26555e-09
MSMEG_4308	MSMEG_4308	5'-nucleotidase	0.738644	10.2999	0.102407	7.21285	5.47932e-13	2.09884e-12
MSMEG_1268	MSMEG_1268	nudix hydrolase	0.73718	9.08596	0.125756	5.86201	4.57311e-09	1.33726e-08
MSMEG_1470	rplF	50S ribosomal protein L6	0.736563	14.2823	0.141301	5.21271	1.86103e-07	4.738e-07
MSMEG_3599	MSMEG_3599	LacI family transcriptional regulator	0.736393	9.70228	0.137607	5.35144	8.72556e-08	2.27938e-07
MSMEG_0991	galE3	NAD-dependent epimerase/dehydratase	0.735915	10.0117	0.139569	5.27278	1.34372e-07	3.45905e-07
MSMEG_4985	MSMEG_4985	carbonic anhydrase	0.734864	8.70739	0.156742	4.68838	2.75382e-06	6.26896e-06
MSMEG_6452	MSMEG_6452	[NADP+] succinate-semialdehyde dehydrogenase	0.733134	10.937	0.0968549	7.56941	3.74935e-14	1.53426e-13
MSMEG_4125	MSMEG_4125	oxidoreductase, short chain dehydrogenase/reductase	0.732631	9.20584	0.21616	3.3893	0.000700702	0.00122714
MSMEG_6720	MSMEG_6720	epoxide hydrolase	0.732591	6.59673	0.185878	3.94125	8.10595e-05	0.000157541
MSMEG_6090	MSMEG_6090	hypothetical protein	0.732346	13.3918	0.148537	4.93039	8.20653e-07	1.96693e-06	Cobalamin
MSMEG_6089	MSMEG_6089	hypothetical protein	0.731427	14.2135	0.142446	5.13475	2.82516e-07	7.05608e-07	Cobalamin
MSMEG_5256	uppS2	UDP diphosphate synthase	0.729395	9.8808	0.114123	6.3913	1.6448e-10	5.36619e-10
MSMEG_5572	MSMEG_5572	sugar ABC transporter permease	0.726768	9.10698	0.257457	2.82287	0.00475959	0.00749958
MSMEG_6186	MSMEG_6186	hypothetical protein	0.724922	9.47694	0.189434	3.82678	0.000129828	0.000247874
MSMEG_4309	ptpA	low molecular weight protein-tyrosine-phosphatase	0.724501	9.82267	0.122651	5.90703	3.48323e-09	1.03342e-08
MSMEG_5401	MSMEG_5401	hypothetical protein	0.723704	8.21524	0.180791	4.00299	6.25483e-05	0.000123278
MSMEG_3870	MSMEG_3870	alpha-ketoglutarate-dependent taurine dioxygenase	0.722728	5.82663	0.229884	3.14388	0.00166724	0.00278191
MSMEG_4693	MSMEG_4693	hypothetical protein	0.722078	12.3834	0.0809386	8.92131	4.60801e-19	2.504e-18
MSMEG_0165	fdhD	formate dehydrogenase accessory protein	0.720801	7.27043	0.157216	4.58479	4.54437e-06	1.01152e-05
MSMEG_5333	MSMEG_5333	hypothetical protein	0.720671	7.63199	0.249862	2.88428	0.00392314	0.00624187
MSMEG_6601	MSMEG_6601	hypothetical protein	0.719527	8.00713	0.171787	4.18848	2.80825e-05	5.73529e-05
MSMEG_1471	rplR	50S ribosomal protein L18	0.717327	13.8746	0.160353	4.47342	7.69779e-06	1.67618e-05
MSMEG_2794	MSMEG_2794	GntR family transcriptional regulator	0.716552	7.26272	0.236092	3.03506	0.00240489	0.00393831
MSMEG_0479	MSMEG_0479	hypothetical protein	0.716469	5.92065	0.235141	3.04698	0.00231151	0.0037928
MSMEG_4454	ltaE	L-threonine aldolase	0.716441	9.18378	0.116481	6.15073	7.71273e-10	2.39964e-09
MSMEG_0357	MSMEG_0357	transmembrane transporter	0.715893	7.61658	0.138242	5.17853	2.23639e-07	5.63379e-07
MSMEG_2123	dhaK	dihydroxyacetone kinase subunit DhaK	0.715274	11.7979	0.141356	5.0601	4.1904e-07	1.03123e-06
MSMEG_6285	dnaX	DNA polymerase III subunits gamma and tau	0.714398	11.7083	0.208409	3.42786	0.000608364	0.00107271
MSMEG_4336	MSMEG_4336	hypothetical protein	0.71165	12.4122	0.188981	3.76573	0.000166066	0.00031314
MSMEG_6691	MSMEG_6691	glutamine amidotransferase	0.711524	7.70903	0.158061	4.50158	6.74499e-06	1.47975e-05
MSMEG_2572	MSMEG_2572	hypothetical protein	0.711279	7.21793	0.165461	4.29877	1.71748e-05	3.59177e-05
MSMEG_5994	MSMEG_5994	acyl-CoA dehydrogenase	0.710201	7.29655	0.201302	3.52803	0.000418664	0.000753865
MSMEG_3767	MSMEG_3767	acyl-CoA synthetase	0.708625	11.8618	0.0828136	8.55686	1.15982e-17	5.83039e-17
MSMEG_0738	MSMEG_0738	hypothetical protein	0.70749	10.2487	0.110166	6.42205	1.34452e-10	4.40578e-10
MSMEG_1932	MSMEG_1932	MmpS3 protein	0.706065	10.6124	0.129756	5.44148	5.28391e-08	1.40827e-07
MSMEG_3860	MSMEG_3860	polyprenol-monophosphomannose synthase Ppm1	0.704797	11.6845	0.212277	3.32017	0.000899632	0.00155765
MSMEG_0523	MSMEG_0523	DNA-binding protein	0.703865	6.54316	0.196583	3.5805	0.000342933	0.000621838
MSMEG_0992	MSMEG_0992	2-nitropropane dioxygenase	0.70289	7.79052	0.15074	4.66293	3.11737e-06	7.06065e-06
MSMEG_5793	MSMEG_5793	hypothetical protein	0.702761	10.3005	0.181054	3.88149	0.000103819	0.00019975
MSMEG_3658	MSMEG_3658	hypothetical protein	0.702746	6.51757	0.231454	3.03622	0.00239561	0.00392503	KstR
MSMEG_5701	moaE	molybdopterin converting factor subunit 2	0.702634	10.0269	0.114619	6.13019	8.77762e-10	2.71709e-09
MSMEG_2396	MSMEG_2396	hypothetical protein	0.702281	10.1742	0.148726	4.72198	2.33557e-06	5.35132e-06
MSMEG_6771	MSMEG_6771	hypothetical protein	0.694358	6.06858	0.216166	3.21215	0.00131745	0.0022293
MSMEG_0096	MSMEG_0096	peroxisomal hydratase-dehydrogenase-epimerase	0.693714	12.0226	0.126157	5.49881	3.82352e-08	1.03092e-07
MSMEG_3686	MSMEG_3686	hypothetical protein	0.693431	9.33188	0.163149	4.2503	2.13484e-05	4.42052e-05
MSMEG_5537	MSMEG_5537	integral membrane protein	0.692934	10.6395	0.133332	5.19705	2.02478e-07	5.12767e-07
MSMEG_1481	MSMEG_1481	methyltransferase	0.691713	8.95331	0.139556	4.95651	7.17712e-07	1.73071e-06
MSMEG_4592	MSMEG_4592	acyl-CoA dehydrogenase	0.689855	5.53867	0.24882	2.7725	0.00556269	0.00867563
MSMEG_3321	MSMEG_3321	ATP/GTP-binding protein	0.685999	7.43996	0.157333	4.36017	1.29959e-05	2.76173e-05
MSMEG_6471	MSMEG_6471	glycine/D-amino acid oxidase	0.685473	10.3989	0.0943453	7.26558	3.71448e-13	1.43428e-12
MSMEG_5131	MSMEG_5131	hypothetical protein	0.685119	7.02005	0.199554	3.43325	0.000596392	0.00105465
MSMEG_3793	infC	translation initiation factor IF-3	0.68302	13.5135	0.195509	3.49354	0.000476658	0.00085371
MSMEG_2167	MSMEG_2167	aminopeptidase	0.682587	7.52883	0.155884	4.37882	1.19322e-05	2.54535e-05
MSMEG_0921	MSMEG_0921	hypothetical protein	0.682026	10.8155	0.234689	2.90609	0.0036598	0.00584644
MSMEG_1776	rnz1	ribonuclease Z	0.681567	7.98622	0.165127	4.12753	3.66681e-05	7.4165e-05
MSMEG_2637	MSMEG_2637	oxidoreductase, Gfo/Idh/MocA family protein	0.681135	7.06256	0.184616	3.68946	0.000224733	0.000416971
MSMEG_4368	MSMEG_4368	regulatory protein, FmdB family protein	0.680166	9.69844	0.167186	4.06831	4.73549e-05	9.45267e-05
MSMEG_2767	MSMEG_2767	hypothetical protein	0.679991	6.85702	0.208354	3.26363	0.00109994	0.00188404
MSMEG_1884	MSMEG_1884	hypothetical protein	0.679595	9.48714	0.121284	5.60333	2.10273e-08	5.8e-08
MSMEG_2187	MSMEG_2187	urea amidolyase	0.679001	6.85047	0.212264	3.19885	0.00137977	0.00232771	AmtR
MSMEG_4221	MSMEG_4221	hypothetical protein	0.678623	10.6354	0.183425	3.69973	0.000215826	0.000401332
MSMEG_2810	MSMEG_2810	major facilitator superfamily protein	0.677448	6.30278	0.232094	2.91885	0.00351323	0.00562972
MSMEG_3867	MSMEG_3867	ATPase AAA	0.676988	6.24434	0.204009	3.31842	0.00090529	0.00156704
MSMEG_2487	MSMEG_2487	4-aminobutyrate aminotransferase	0.676593	7.51672	0.160661	4.21129	2.53912e-05	5.21261e-05
MSMEG_2883	MSMEG_2883	acyl-CoA synthetase	0.676566	7.50339	0.152567	4.43455	9.22658e-06	1.98906e-05
MSMEG_0702	MSMEG_0702	monooxygenase	0.676171	11.9526	0.0944487	7.15913	8.11899e-13	3.07486e-12
MSMEG_0828	MSMEG_0828	immunogenic protein MPT63	0.672189	9.53057	0.157839	4.25869	2.05628e-05	4.26576e-05
MSMEG_4903	murI	glutamate racemase	0.669413	10.3146	0.139342	4.80411	1.55442e-06	3.61333e-06
MSMEG_0198	MSMEG_0198	acyl-CoA dehydrogenase	0.669084	9.87546	0.154548	4.32928	1.49596e-05	3.15209e-05
MSMEG_1445	rpsQ	30S ribosomal protein S17	0.666684	13.7858	0.222037	3.00257	0.00267706	0.00435957
MSMEG_2436	MSMEG_2436	hypothetical protein	0.665505	12.0519	0.0860231	7.73635	1.0231e-14	4.31011e-14
MSMEG_1123	MSMEG_1123	cobalamin synthesis protein	0.663708	7.95424	0.151089	4.39283	1.11886e-05	2.39206e-05
MSMEG_0485	MSMEG_0485	amidase	0.662634	7.59247	0.212696	3.11541	0.00183692	0.00304987
MSMEG_4205	MSMEG_4205	transcriptional regulator	0.662523	9.00126	0.132165	5.01284	5.36322e-07	1.30739e-06
MSMEG_6567	MSMEG_6567	iron-dependent peroxidase	0.662394	9.35335	0.0999753	6.62558	3.45892e-11	1.18312e-10
MSMEG_6126	MSMEG_6126	D-isomer specific 2-hydroxyacid dehydrogenase	0.660137	7.38179	0.15827	4.17095	3.03334e-05	6.17244e-05
MSMEG_4619	MSMEG_4619	cytochrome P450	0.658824	6.93965	0.238441	2.76304	0.00572656	0.00890429
MSMEG_4712	MSMEG_4712	pyruvate dehydrogenase E1 component subunit alpha	0.658497	9.1985	0.157202	4.18887	2.80347e-05	5.72902e-05
MSMEG_5288	MSMEG_5288	serine/threonine protein kinase	0.657473	7.96455	0.130999	5.01893	5.19607e-07	1.26757e-06
MSMEG_6077	carD	CarD family transcriptional regulator	0.656117	14.5407	0.239184	2.74315	0.00608531	0.0094337
MSMEG_3812	MSMEG_3812	acyl-CoA thioesterase	0.65605	7.92332	0.135637	4.83681	1.31936e-06	3.09697e-06
MSMEG_1472	rpsE	30S ribosomal protein S5	0.655838	14.3654	0.168681	3.88803	0.000101061	0.000194611
MSMEG_3189	bioF	8-amino-7-oxononanoate synthase	0.651282	10.0046	0.160172	4.06614	4.77981e-05	9.53546e-05	BioQ
MSMEG_2765	dut	deoxyuridine 5'-triphosphate nucleotidohydrolase	0.647427	11.2447	0.119874	5.40091	6.63046e-08	1.74841e-07
MSMEG_3020	MSMEG_3020	hypothetical protein	0.644453	9.74993	0.235498	2.73656	0.00620858	0.00960484
MSMEG_3041	MSMEG_3041	thiopurine S-methyltransferase (tpmt) superfamily protein	0.642163	8.60881	0.162429	3.9535	7.70162e-05	0.000150249
MSMEG_4151	MSMEG_4151	hypothetical protein	0.639434	7.61525	0.174152	3.6717	0.000240946	0.000444567
MSMEG_4046	MSMEG_4046	L-carnitine dehydratase/bile acid-inducible protein F	0.639379	7.22244	0.173064	3.69447	0.000220347	0.000408946
MSMEG_0967	MSMEG_0967	hypothetical protein	0.639241	6.25378	0.226852	2.81788	0.00483424	0.00761028
MSMEG_6321	MSMEG_6321	glycerol dehydratase large subunit	0.638189	9.00686	0.11095	5.75203	8.81767e-09	2.51382e-08
MSMEG_2682	MSMEG_2682	transcriptional regulator	0.637493	8.69436	0.133007	4.79293	1.64366e-06	3.81551e-06
MSMEG_5924	MSMEG_5924	hypothetical protein	0.637121	9.45041	0.126795	5.02481	5.03921e-07	1.23244e-06
MSMEG_3059	MSMEG_3059	esterase	0.636887	10.42	0.0898693	7.08682	1.37233e-12	5.11935e-12
MSMEG_5192	MSMEG_5192	aldo/keto reductase	0.633079	6.65594	0.181984	3.47877	0.000503729	0.00089812
MSMEG_5175	sir2	NAD-dependent deacetylase	0.632985	9.52131	0.138951	4.55544	5.22755e-06	1.1563e-05
MSMEG_0281	MSMEG_0281	choline dehydrogenase	0.632803	9.13466	0.145604	4.34606	1.38608e-05	2.93623e-05
MSMEG_0326	MSMEG_0326	AMP-dependent synthetase/ligase	0.632405	7.218	0.160513	3.9399	8.15165e-05	0.000158338
MSMEG_0750	MSMEG_0750	membrane protein	0.630534	10.6384	0.114089	5.52669	3.26324e-08	8.84833e-08
MSMEG_0979	MSMEG_0979	keratin associated protein	0.628839	8.05015	0.17066	3.68475	0.000228929	0.000424053
MSMEG_3060	MSMEG_3060	hypothetical protein	0.626435	7.57158	0.163927	3.82143	0.00013268	0.00025303
MSMEG_1028	MSMEG_1028	geranylgeranyl reductase	0.624601	12.9481	0.0984006	6.34754	2.18791e-10	7.09327e-10
MSMEG_1057	fni	isopentenyl pyrophosphate isomerase	0.624257	7.9712	0.172572	3.61738	0.000297602	0.00054272
MSMEG_0180	MSMEG_0180	HTH-type transcriptional regulator	0.622929	6.62046	0.21603	2.88353	0.00393248	0.00625524
MSMEG_6342	MSMEG_6342	oxidoreductase	0.622012	6.40071	0.221287	2.81088	0.00494057	0.00776309
MSMEG_3657	MSMEG_3657	hypothetical protein	0.62122	9.18637	0.100213	6.19902	5.68169e-10	1.78762e-09
MSMEG_3805	MSMEG_3805	oxidoreductase, short chain dehydrogenase/reductase	0.620756	7.52118	0.147481	4.20906	2.56435e-05	5.26119e-05
MSMEG_4727	MSMEG_4727	mycocerosic acid synthase	0.619518	10.254	0.210786	2.93908	0.00329189	0.00529653
MSMEG_0469	MSMEG_0469	PadR family transcriptional regulator	0.618618	7.37511	0.17666	3.50174	0.000462229	0.000828973
MSMEG_4187	MSMEG_4187	hypothetical protein	0.617592	10.3407	0.152168	4.05863	4.93625e-05	9.83757e-05
MSMEG_5678	MSMEG_5678	glyoxalase/bleomycin resistance protein/dioxygenase	0.617026	8.75176	0.147858	4.17309	3.00495e-05	6.12211e-05
MSMEG_3318	MSMEG_3318	oxidoreductase	0.616623	6.46952	0.213925	2.88242	0.00394628	0.00627572
MSMEG_3791	rplT	50S ribosomal protein L20	0.616409	13.2512	0.119762	5.14696	2.64745e-07	6.6295e-07
MSMEG_0922	deoC	deoxyribose-phosphate aldolase	0.615917	10.4777	0.139985	4.39989	1.08308e-05	2.32e-05
[truncated: 4,718 more rows]
