# Supplementary material for: Monitoring global protein thiol-oxidation and protein S-mycothiolation in Mycobacterium smegmatis under hypochlorite stress
Source: Sci Rep. 2017 Apr 26;7:1195. doi: 10.1038/s41598-017-01179-4 (PMC5430705; doi:10.1038/s41598-017-01179-4)
Supplement: Supplementary file 10 — Supplementary Table S6 [file 41598_2017_1179_MOESM10_ESM.xlsx]

## Sheet: Table S6
Table S6: Identification of SigmaH and SigmaE-dependent promoter sequences in the RNA-Seq dataset that match the consensus promoter sequences and are transcribed higher under NaOCl treatment in M. smegmatis
Locus tag	Gene name	Protein function	Promoter Name	-35 Core	-35 (5th Position)	-35 (6th Position)	Spacer	-10	-10 Relative to Translational Start	Sigma factor recognition	Fold Change	M-value	Homologs in Mtb (Sharp et al. 2016)
MSMEG_0094	MSMEG_0094	hypothetical protein	MSMEG_0094	GGAA	T	G	AGGCTAGCCTTCGTTAA	GTT	-45	SigH	8538.34	13.0597
MSMEG_3012	fadA6	acetyl-CoA acetyltransferase	MSMEG_3012	GGAA	T	C	ATTCCCATCGCTGAGTT	GTT	-72	SigH	5006.45	12.2896
MSMEG_6470	MSMEG_6470	hypothetical protein	MSMEG_6470	GGAA	T	T	ATTGCGCTGACCTGCTG	GTT	-46	SigH	3970.05	11.9549
MSMEG_3242	MSMEG_3242	starvation-inducible DNA-binding protein or fine tangled pili major subunit	MSMEG_3242_2	GGAA	T	G	GGCGCGGGTTATGCACG	GTT	-134	SigH	3430.9	11.7444
MSMEG_3242	MSMEG_3242	starvation-inducible DNA-binding protein or fine tangled pili major subunit	MSMEG_3242_1	GGAA	T	G	ATTCCAGAAAAGGAAGC	GTT	-10	SigH	3430.9	11.7444
MSMEG_0447	MSMEG_0447	hypothetical protein	MSMEG_0447	GGAT	T	G	ACAGGGGCCGTTTCGGT	GTT	-56	SigH	3418.66	11.7392
MSMEG_0424	MSMEG_0424	Hsp20/alpha crystallin family protein	MSMEG_0424	GGAA	C	A	TGAGCGTGGTCGACTCAA	GTT	-60	SigH/SigE	1753	10.7756
MSMEG_5385	MSMEG_5385	metallo-beta-lactamase	MSMEG_5385	GGAA	T	A	TGTATACCCCCTAGGGTA	CTT	-61	SigH	1162.18	10.1826
MSMEG_6472	MSMEG_6472	hypothetical protein	MSMEG_6472	GGAA	T	T	AATCCTCTGACCTGCAT	GTT	-68	SigH	897.604	9.80994
MSMEG_2296	MSMEG_2296	hypothetical protein	MSMEG_2296	GGAA	T	G	AATCGGACTGCGGTCCG	GTT	-48	SigH	843.59	9.7204	Rv3054c
MSMEG_6823	MSMEG_6823	short-chain dehydrogenase/reductase SDR	MSMEG_6823	GGAA	T	A	GGTGACATATCACCTAT	GTT	-39	SigH	675.229	9.39923
MSMEG_0757	MSMEG_0757	hypothetical protein	MSMEG_0757	GGAA	T	C	AGGCGAACTTGCCCGCC	GTT	-13	SigH	573.702	9.16416
MSMEG_0732	clpB	chaperone ClpB	MSMEG_0732	GGAA	C	A	GACTCAACCTTGACGAC	GTT	-45	SigH/SigE	439.896	8.78102	Rv0384c
MSMEG_1016	MSMEG_1016	hypothetical protein	MSMEG_1016	GGAA	T	G	AATCGGACTGCGGTCCG	GTT	-48	SigH	434.443	8.76302
MSMEG_6498	MSMEG_6498	hypothetical protein	MSMEG_6498	GAAA	T	T	AAATCGCTGAACTGCAG	GTT	-52	SigH	426.67	8.73698
MSMEG_3582	lon2	ATP-dependent protease La	MSMEG_3582	GGAA	C	A	AACCACCGGCCCACAGA	GTT	-31	SigH/SigE	379.374	8.56748
MSMEG_5732	MSMEG_5732	monooxygenase	MSMEG_5732	GGAA	T	A	GTGCCAGGGGGCACTCG	GTT	-5	SigH	311.366	8.28247
MSMEG_5558	MSMEG_5558	hypothetical protein	MSMEG_5558	GGAA	T	T	TTCTTCAGCCTTCCGAA	ATT	-64	SigH	309.187	8.27234
MSMEG_3680	MSMEG_3680	hypothetical protein	MSMEG_3680	GGAA	T	G	AAATCTCTGAGCAGGGA	GTT	-112	SigH	294.551	8.20237
MSMEG_5739	MSMEG_5739	long-chain fatty-acid--CoA ligase	MSMEG_5739	TGAA	T	A	TCTGCGAGGTACAGCGG	CTT	-10	SigH	273.383	8.09478
MSMEG_0494	MSMEG_0494	hypothetical protein	MSMEG_0494	GAAA	T	T	TGCCGGCGCGGGCCTCG	GTT	-47	SigH	271.367	8.0841
MSMEG_1947	MSMEG_1947	hypothetical protein	MSMEG_1947	GGCA	T	A	CCGCCCGGCTGAGTTAC	GTT	-10	SigH	242.178	7.91992
MSMEG_4064	MSMEG_4064	zinc-binding alcohol dehydrogenase	MSMEG_4064	GGAA	T	A	ATGAGCTGGCGCCTCGG	GTT	+46	SigH	229.847	7.84453
MSMEG_0575	MSMEG_0575	MmpS1 protein	MSMEG_0575	GAAA	T	A	TCCCTGCGCTGCACCTG	GTT	-115	SigH	206.385	7.68919
MSMEG_0449	MSMEG_0449	transporter major facilitator family protein	MSMEG_0449	GGAA	T	A	GAGCAATCACCGCACGTC	GTT	-47	SigH	201.766	7.65654
MSMEG_3470	MSMEG_3470	NAD-dependent epimerase/dehydratase	MSMEG_3470	GGAA	T	A	ACAGTCACTGACATGGA	GTT	-62	SigH	191.415	7.58056
MSMEG_5559	MSMEG_5559	metabolite/sugar transporter	MSMEG_5559	GGAA	T	A	ACTACCGGCGTGCATTT	GTT	-144	SigH	181.555	7.50426
MSMEG_5179	MSMEG_5179	DoxX subfamily protein	MSMEG_5179	GGAA	T	C	TCTCGGGCGTCTCACAG	GTT	-44	SigH	172.126	7.42732
MSMEG_1114	MSMEG_1114	short chain dehydrogenase	MSMEG_1114	GGAA	T	G	AGCATCGCCTCGCGCGC	CTT	-34	SigH	170.964	7.41755
MSMEG_1595	MSMEG_1595	oxidoreductase	MSMEG_1595	GGAA	T	A	AATGGGGAGTCTCCCCA	CAT	-55	SigH	166.801	7.38198
MSMEG_3137	MSMEG_3137	oxidoreductase	MSMEG_3137_1_int	GGAA	C	C	ATGCGGATTCCCAACCG	CTT	+79	SigE/SigH	162.096	7.3407
MSMEG_3137	MSMEG_3137	oxidoreductase	MSMEG_3137_2	GGAA	T	C	GTCGGGCGCATCCACGT	GTT	-10	SigH	162.096	7.3407
MSMEG_6703	MSMEG_6703	N5,N10- methylenetetrahydromethanopterin reductase-related protein	MSMEG_6703	GGAA	C	A	CCGGCGCCGCCTCGGCA	GTT	-10	SigH/SigE	159.804	7.32016
MSMEG_2920	MSMEG_2920	aldo/keto reductase	MSMEG_2920	GGAA	T	C	AGTGGATCACCACAGGGT	GTT	-124	SigH	153.869	7.26556
MSMEG_3581	MSMEG_3581	FabG protein	MSMEG_3581_2	GGAA	C	A	ACACCGGCACTGTCTTGG	CTT	-147	SigH/SigE	150.886	7.23731
MSMEG_3581	MSMEG_3581	FabG protein	MSMEG_3581_1	GGAA	T	A	GACGCATGCTGCTGGAG	GCT	-11	SigH	150.886	7.23731
MSMEG_3410	MSMEG_3410	TetR family transcriptional regulator	MSMEG_3410	GGAA	T	A	GGCACGTGGGTGCCGTG	GTT	-50	SigH	148.1	7.21043
MSMEG_5167	MSMEG_5167	major facilitator superfamily protein	MSMEG_5167_1	GGAT	T	A	GGTCGACGACGCGCAAGC	GTT	-10	SigH	143.706	7.16697
MSMEG_5167	MSMEG_5167	major facilitator superfamily protein	MSMEG_5167_2	GGCA	T	C	GTGTCGATCCCGCTGGC	GTT	-183	SigH	143.706	7.16697
MSMEG_3583	MSMEG_3583	monooxygenase	MSMEG_3583	GGAA	G	T	TCTGCGCGAGCGTGCGT	GTT	-88	SigH/SigE*	142.198	7.15176
MSMEG_5723	MSMEG_5723	endoribonuclease L-psp family protein	MSMEG_5723	GGAA	T	A	ACTTCAAGCGTGAAGTC	ATT	-31	SigH	141.414	7.14378
MSMEG_6859	MSMEG_6859	oxidoreductase	MSMEG_6859	GGAA	T	G	CACAGGGGACGACGCATC	GTT	-34	SigH	141.313	7.14275
MSMEG_5556	MSMEG_5556	MFS permease	MSMEG_5556	GGAA	C	A	TCGGCCCGCCCGCTAGC	GTT	-73	SigH/SigE	135.34	7.08044
MSMEG_2027	MSMEG_2027	hypothetical protein	MSMEG_2027	GGAA	T	A	ACCCGGGTGGTGAGGGT	GTT	-10	SigH	132.335	7.04805
MSMEG_4465	cut2	cutinase	MSMEG_4465	GGAA	T	C	TGATCCGTCCGGCCGTC	ATT	-61	SigH	129.062	7.01192
MSMEG_0980	MSMEG_0980	signal transduction histidine kinase	MSMEG_0980	GGCA	T	G	AACCCGGATCACGCCAT	GTT	-12	SigH	123.643	6.95003
MSMEG_4499	MSMEG_4499	hypothetical protein	MSMEG_4499	GAAA	T	T	AATGCCGCCACCTGCAG	GTT	-58	SigH	121.357	6.92311
MSMEG_4141	MSMEG_4141	hypothetical protein	MSMEG_4141	GGAA	T	A	TACTGGGCGCAGGACCG	GTT	+32	SigH	116.082	6.85901
MSMEG_6753	MSMEG_6753	oxidoreductase, short chain dehydrogenase/reductase	MSMEG_6753	GGAA	G	G	AAATCCGGGCCTGCGCG	ATT	-10	SigH/SigE*	92.7042	6.53456
MSMEG_0709	dnaK	molecular chaperone DnaK	MSMEG_0709	GGAA	C	A	AATCCTGACCTGCGCCC	GTT	-121	SigH/SigE	90.6039	6.5015	Rv0350
MSMEG_3585	MSMEG_3585	MmpS2 protein	MSMEG_3585	GGAA	T	A	GGCGCGACGCCGCCGCGG	GTT	-56	SigH	90.295	6.49657
MSMEG_1303	MSMEG_1303	transcriptional regulator	MSMEG_1303	GGAA	C	A	GGAGTCCTACCGACGCG	GTT	-25	SigH/SigE	88.1181	6.46137
MSMEG_4138	MSMEG_4138	aliphatic nitrilase	MSMEG_4138	GGAA	T	G	CGCTGGATCGGTTGCGG	CTT	-48	SigH	88.0096	6.45959
MSMEG_5328	MSMEG_5328	hypothetical protein	MSMEG_5328_1	GGAA	C	A	ATGGGCGCTCCGGCGAC	GTT	-29	SigH/SigE	84.5672	6.40203
MSMEG_5328	MSMEG_5328	hypothetical protein	MSMEG_5328_2	GGAA	T	A	TGGCAAGGCGATCCTGA	CTT	-118	SigH	84.5672	6.40203
MSMEG_6566	MSMEG_6566	hypothetical protein	MSMEG_6566	GGAT	G	A	TCACGGCGCTTCCCGGTG	GTT	-72	SigH/SigE*	81.9065	6.35591
MSMEG_4961	MSMEG_4961	hypothetical protein	MSMEG_4961	GGAA	T	A	AAGCTGGCACCGTGTGG	CTT	-62	SigH	76.6537	6.26028
MSMEG_2297	nrdH	glutaredoxin	MSMEG_2297	GGAA	T	T	TTGGCGGCCCGCGGGTC	GCT	-87	SigH	76.0315	6.24853
MSMEG_3138	trx	thioredoxin	MSMEG_3138	GGAA	C	A	GGCTGTCCCACCCCGGC	GTT	-10	SigH/SigE	73.7015	6.20362	Rv1471
MSMEG_3977	MSMEG_3977	hypothetical protein	MSMEG_3977	GGAA	T	T	AATTGGTCTGGGAGCGT	ATT	-67	SigH	70.6007	6.14161
MSMEG_3444	MSMEG_3444	choline dehydrogenase	MSMEG_3444	GGAA	T	G	CTTAACGCCCGCGCGAC	GTT	-46	SigH	70.0129	6.12955
MSMEG_5300	MSMEG_5300	short-chain type dehydrogenase/reductase	MSMEG_5300	GGAA	T	A	TCTGGTGGCCCCACCTA	CTT	-44	SigH	69.135	6.11134
MSMEG_4688	MSMEG_4688	hypothetical protein	MSMEG_4688	GGAA	C	A	CCGCGGGCGCGCCGGCA	GTT	-43	SigH/SigE	66.3843	6.05277	Rv2466c
MSMEG_4951	rpmE	50S ribosomal protein L31	MSMEG_4951	GGAA	T	A	TCCCCTGCATAGCCCGC	GTT	-106	SigH	64.1858	6.00418	Rv1298
MSMEG_2905	MSMEG_2905	transcriptional regulator	MSMEG_2905	GGAA	G	A	GATGGCTTTGTCGCGCG	GTT	-40	SigH/SigE*	62.1671	5.95808
MSMEG_1914	sigH	RNA polymerase sigma-70 factor	MSMEG_1914	GGAA	C	A	TTGGGACCCCTGCGTGCT	GTT	-160	SigH/SigE	57.2522	5.83926	Rv3223c
MSMEG_1749	MSMEG_1749	monooxygenase	MSMEG_1749	GGAA	T	G	AGACGGGGACCACACCG	GTT	-10	SigH	49.981	5.64331
MSMEG_5125	MSMEG_5125	hypothetical protein	MSMEG_5125	GGAA	T	C	AAATCGGACTGCGGTCC	GTT	-55	SigH	49.8709	5.64013
MSMEG_2850	MSMEG_2850	cell entry (mce) related family protein	MSMEG_2850	GGAA	T	G	GATGTTGTCACGCGACC	GTT	-39	SigH	44.4678	5.47469
MSMEG_5029	MSMEG_5029	alkanal monooxygenase subunit alpha	MSMEG_5029	GGAA	C	G	AACGTGACGGGCAATGAC	GTT	-10	SigH/SigE	40.9396	5.35542
MSMEG_6755	MSMEG_6755	isoflavone reductase	MSMEG_6755	GGAA	G	A	GATCCGGCTCTCGGCGC	GTT	-10	SigH/SigE*	38.6677	5.27306
MSMEG_6477	msrA2	methionine sulfoxide reductase A	MSMEG_6477_2	GGAT	G	C	TGATCGACGATCCGCGG	GTT	-199	SigH/SigE*	33.6711	5.07344
MSMEG_6477	msrA2	methionine sulfoxide reductase A	MSMEG_6477_1	GGAG	T	A	AACCGGTCAACGCGGTG	GTT	-90	SigH	33.6711	5.07344
MSMEG_4351	MSMEG_4351	oxidoreductase YjgI	MSMEG_4351	GGAA	T	C	GGGTTCGGTACGTGCAGG	GTT	-44	SigH	33.4398	5.0635
MSMEG_5072	sigE	RNA polymerase sigma factor SigE	MSMEG_5072	GGAA	C	A	ACCGCGTTGTAATTCGT	GTT	+65	SigH/SigE	32.2771	5.01244	Rv1221
MSMEG_0194	cut1	serine esterase, cutinase	MSMEG_0194	GGAG	T	A	TTACGTCTGGTCCGTGT	GTT	-29	SigH	32.0622	5.0028
MSMEG_2752	mysB	RNA polymerase sigma factor SigB	MSMEG_2752	GGAA	C	T	CTTCGGGGGCATGACAC	GTT	-38	SigH/SigE	29.9921	4.90651	Rv2710
MSMEG_2680	MSMEG_2680	amino acid transporter	MSMEG_2680	GGAA	T	T	CCGCGCCGTCGTCGCGCA	GTT	-70	SigH	28.3898	4.8273
MSMEG_2941	MSMEG_2941	NAD dependent epimerase/dehydratase	MSMEG_2941	GGAT	T	G	ATTCTCACCGTGGACGC	GTT	-197	SigH	27.99	4.80684
MSMEG_3394	MSMEG_3394	cupin	MSMEG_3394	GGAA	T	G	GGATGCCGCTGTACTCGA	CTT	-70	SigH	27.027	4.75633
MSMEG_1514	MSMEG_1514	hypothetical protein	MSMEG_1514	GGAA	T	A	CCGCGCGAAGGCGGCGGG	GTT	+32	SigH	25.814	4.69008	Rv3463
MSMEG_3836	MSMEG_3836	hypothetical protein	MSMEG_3836	GAAA	T	A	TCTCCGCGATCACCGAG	GTT	-54	SigH	25.2154	4.65623
MSMEG_4028	MSMEG_4028	hypothetical protein	MSMEG_4028	GAAA	T	T	ATGGCCCGCGCGGCATG	GTT	-80	SigH	24.8294	4.63398
MSMEG_6581	MSMEG_6581	short chain dehydrogenase	MSMEG_6581	GGAA	C	A	ATTGCTGGATCATCCGTA	GTT	-55	SigH/SigE	22.9565	4.52083
MSMEG_6576	MSMEG_6576	pyridoxamine 5'-phosphate oxidase	MSMEG_6576	GGAA	T	A	CGGAGCGGCCGATCACGA	GTT	-10	SigH	21.3017	4.4129
MSMEG_1017	MSMEG_1017	glutaredoxin	MSMEG_1017	GGAA	T	T	TTGGCGGCCCGCGGGTC	GCT	-87	SigH	19.985	4.32085
MSMEG_4272	yfhF2	HesB/YadR/YfhF family protein	MSMEG_4272_1	GGAA	T	A	GCCGCAGAACGAGGTACC	GTT	-86	SigH	19.5188	4.28679	Rv2204c
MSMEG_4272	yfhF2	HesB/YadR/YfhF family protein	MSMEG_4272_2	GGAA	T	C	CGCAGCGTCGCTCGCGAC	GTT	-266	SigH	19.5188	4.28679	Rv2204c
MSMEG_6249	egtB	hypothetical protein	MSMEG_6249	GGAA	T	C	TCGGGCAGCACCCTGGT	GGT	-98	SigH	18.661	4.22196
MSMEG_1134	htpX	heat shock protein HtpX	MSMEG_1134	GGAA	C	C	CAAACGGGTTGCTGGGC	GTT	-58	SigE/SigH	18.1443	4.18144
MSMEG_6091	clpC1	negative regulator of genetic competence ClpC/mecB	MSMEG_6091	GAAA	C	G	ATCTGCGCAAAGACTGC	GTT	-160	SigH/SigE	16.6075	4.05376	Rv3596c
MSMEG_4056	MSMEG_4056	hypothetical protein	MSMEG_4056	GGAA	C	G	GCCAACACCCCGGCCCG	GTT	-183	SigH/SigE	15.784	3.98039
MSMEG_1751	MSMEG_1751	norsolorinic acid reductase	MSMEG_1751	GAAA	C	C	ACGACCATGGTGTCCAT	GTT	-10	SigE/SigH	15.5223	3.95627
MSMEG_2694	clgR	XRE family transcriptional regulator	MSMEG_2694	GGCA	T	C	GATCCACCTTTCCGGGG	CTT	-45	SigH	14.6521	3.87304
MSMEG_0782	MSMEG_0782	class III aminotransferase	MSMEG_0782	GGAT	C	T	TCGCCGCGATCCCGTAT	GTT	-134	SigH/SigE	11.685	3.54658
MSMEG_6469	MSMEG_6469	hypothetical protein	MSMEG_6469	GGCA	C	T	TGCCCTGCAGCAGCGCG	GTT	+32	SigH/SigE*	11.1716	3.48177	Rv0140
MSMEG_0186	mmpS2	MmpS2 protein	MSMEG_0186	GGAA	T	A	AAAATTGGATGCCATGGA	GTT	-56	SigH	11.1162	3.47459
MSMEG_3544	MSMEG_3544	hypothetical protein	MSMEG_3544	GGCA	C	A	ACGCGCGGCGATCGCGC	GTT	-1	SigH/SigE	10.8873	3.44458
MSMEG_3862	fxsA	FxsA protein	MSMEG_3862	GGAA	C	C	TCAGGGCCCCGCCGCTC	GTT	-9	SigE/SigH	10.7363	3.42443
MSMEG_5714	MSMEG_5714	short-chain dehydrogenase/reductase SDR	MSMEG_5714	GGAT	C	G	GCGTCGGCCCTACCCAT	GTT	-45	SigH/SigE	9.98817	3.32022
MSMEG_1367	rpoB	DNA-directed RNA polymerase subunit beta	MSMEG_1367	GGAA	T	G	CGCCGTTCTGCGCTATC	GTT	-189	SigH	9.80877	3.29407
MSMEG_2746	MSMEG_2746	hypothetical protein	MSMEG_2746	GGAA	T	G	CGGGACCGGGCGCATCT	GTT	-119	SigH	9.7061	3.27889
MSMEG_5126	fbiC	FO synthase	MSMEG_5126	GGAA	T	T	CCCGGACGGGTGGTCCG	GAT	+36	SigH	9.54793	3.25519
MSMEG_6168	MSMEG_6168	type II secretion system protein F	MSMEG_6168	GGCA	T	G	GAACTTCTCGCCGAGAA	GTT	-169	SigH	9.37821	3.22931
MSMEG_2971	MSMEG_2971	regulatory protein	MSMEG_2971	GGAA	T	C	ATCACCAGCTGCGACGG	GTT	-126	SigH	9.02302	3.17361
MSMEG_4204	MSMEG_4204	catalase	MSMEG_4204	TGAA	T	C	AAGGTGGGGTGACCGAC	GTT	-63	SigH	8.59617	3.10369
MSMEG_5760	MSMEG_5760	GntR family transcriptional regulator	MSMEG_5760	GCAA	T	A	CCGCGTGAGCCGGTCGGC	GTT	-28	SigH	8.09875	3.0177
MSMEG_4907	MSMEG_4907	Mov34/MPN/PAD-1 family protein	MSMEG_4907	GGAA	T	A	CCGACCTACCGTGACAT	GTT	-55	SigH	8.06197	3.01113	Rv1334
MSMEG_5327	MSMEG_5327	hypothetical protein	MSMEG_5327	CGAA	T	C	AAACGGCCCGTCCCCATA	GTT	-53	SigH	7.92449	2.98632
MSMEG_0406	fadE5	acyl-CoA dehydrogenase	MSMEG_0406	GAAA	T	T	GCCAGCACCGGGCTTGC	GTT	-94	SigH	7.75958	2.95598
MSMEG_5311	MSMEG_5311	hypothetical protein	MSMEG_5311	GGCA	T	C	GTGTGGCTGCGGGAACT	GTT	-196	SigH	7.3247	2.87277
MSMEG_4673	clpP2	ATP-dependent Clp protease proteolytic subunit	MSMEG_4673	GGAG	T	G	CGTCGCGCGTCAGGTTG	GTT	-57	SigH	5.55672	2.47423
MSMEG_0429	MSMEG_0429	ferric uptake regulator	MSMEG_0429	GGAA	T	A	CGGCGTCTCAAACACCG	GTT	-195	SigH	5.55452	2.47366
MSMEG_2867	MSMEG_2867	3-ketosteroid-delta-1-dehydrogenase	MSMEG_2867	GGAA	T	A	GATCTGGCTGTACGCGGG	GCT	-266	SigH	5.3623	2.42285
MSMEG_5786	MSMEG_5786	thiredoxin	MSMEG_5786	GGAG	T	A	ACCATCGACCTGGCGGG	GTT	-10	SigH	5.16661	2.36922
MSMEG_6232	katA2	catalase KatA	MSMEG_6232	GGAA	T	G	GGCGAGCGCGTGGTCGA	GCT	-117	SigH	4.76558	2.25265
MSMEG_5261	mca	mycothiol conjugate amidase Mca	MSMEG_5261_1	GGCA	G	C	CTGGGCCTGGACAGCGG	GTT	-135	SigH/SigE*	4.74346	2.24594
MSMEG_4528	cysH	phosphoadenosine phosphosulfate reductase	MSMEG_4528	GGAA	T	C	ACGCTGATCCTAAGTCT	CTT	-50	SigH	4.63151	2.21148
MSMEG_2965	relA	GTP pyrophosphokinase	MSMEG_2965	GGAA	T	T	GACATCGCCGGGCGCAAC	GTT	-215	SigH	4.52644	2.17838
MSMEG_5671	MSMEG_5671	prolyl-tRNA synthetase	MSMEG_5671	GGAA	G	A	TCGGTGAGGCCCGTCAC	GTT	+50	SigH/SigE*	4.48443	2.16492
MSMEG_4575	MSMEG_4575	hypothetical protein	MSMEG_4575	GGAA	C	G	GCGGTCCGGTGCCGCGA	GTT	-112	SigH/SigE	3.91835	1.97025
MSMEG_2199	MSMEG_2199	hypothetical protein	MSMEG_2199	GGAA	T	T	TGAGTGGCAAGCGGCGC	GAT	-82	SigH	3.79244	1.92313
MSMEG_3004	MSMEG_3004	hypothetical protein	MSMEG_3004	GGAA	T	A	CGTCCGCGGCAGGAAGG	CTT	-9	SigH	2.71536	1.44115
MSMEG_4491	recO	DNA repair protein RecO	MSMEG_4491	GGAA	G	T	GACGGCACCGCTGGCGA	GTT	-122	SigH/SigE*	2.61983	1.38947
Table S6: Identication of SigH and SigE-dependent promoters of M. smegmatis that respond to NaOCl stress and match the consensus sequences. The promoter regions of the 25 transcripts with the highest induction after NaOCL stress were analyzed using the MEME algorithm and the MEME Suite to identify the SigH/SigE-dependent -35 (GGAAY) and -10 (GTT) promoter motifs separated by 17 or 18 bases. The o…
