# Supplementary material for: Monitoring global protein thiol-oxidation and protein S-mycothiolation in Mycobacterium smegmatis under hypochlorite stress
Source: Sci Rep. 2017 Apr 26;7:1195. doi: 10.1038/s41598-017-01179-4 (PMC5430705; doi:10.1038/s41598-017-01179-4)
Supplement: Supplementary file 11 — Supplementary Table S7 [file 41598_2017_1179_MOESM11_ESM.xlsx]

## Sheet: Table S7
Table S7: Identification of the SigmaH and SigmaE-consensus promoter sequences in M. smegmatis
Locus Tag	Gene Name	Promoter Name	SigH/SigE-promoter sequences	-10 relative to Translational Start	Sigma factor recognition	Fold Change under NaOCl stress	M-value	Homologs in M.tuberculosis with SigH-binding sites (Sharp et al. 2016)
MSMEG_3581	MSMEG_3581	MSMEG_3581_2	GGAACAACACCGGCACTGTCTTGGCTT	-147	SigH/SigE	150.886	7.23731
MSMEG_5328	MSMEG_5328	MSMEG_5328_1	GGAACAATGGGCGCTCCGGCGACGTT	-29	SigH/SigE	84.5672	6.40203
MSMEG_3138	trx	MSMEG_3138	GGAACAGGCTGTCCCACCCCGGCGTT	-10	SigH/SigE	73.7015	6.20362	Rv1471
MSMEG_0424	MSMEG_0424	MSMEG_0424	GGAACATGAGCGTGGTCGACTCAAGTT	-60	SigH/SigE	1753	10.7756
MSMEG_0732	clpB	MSMEG_0732	GGAACAGACTCAACCTTGACGACGTT	-45	SigH/SigE	439.896	8.78102	Rv0384c
MSMEG_3582	lon2	MSMEG_3582	GGAACAAACCACCGGCCCACAGAGTT	-31	SigH/SigE	379.374	8.56748
MSMEG_6703	MSMEG_6703	MSMEG_6703	GGAACACCGGCGCCGCCTCGGCAGTT	-10	SigH/SigE	159.804	7.32016
MSMEG_5556	MSMEG_5556	MSMEG_5556	GGAACATCGGCCCGCCCGCTAGCGTT	-73	SigH/SigE	135.34	7.08044
MSMEG_0709	dnaK	MSMEG_0709	GGAACAAATCCTGACCTGCGCCCGTT	-121	SigH/SigE	90.6039	6.5015	Rv0350
MSMEG_1303	MSMEG_1303	MSMEG_1303	GGAACAGGAGTCCTACCGACGCGGTT	-25	SigH/SigE	88.1181	6.46137
MSMEG_4688	MSMEG_4688	MSMEG_4688	GGAACACCGCGGGCGCGCCGGCAGTT	-43	SigH/SigE	66.3843	6.05277	Rv2466c
MSMEG_1914	sigH	MSMEG_1914	GGAACATTGGGACCCCTGCGTGCTGTT	-160	SigH/SigE	57.2522	5.83926	Rv3223c
MSMEG_5072	sigE	MSMEG_5072	GGAACAACCGCGTTGTAATTCGTGTT	+65	SigH/SigE	32.2771	5.01244	Rv1221
MSMEG_6581	MSMEG_6581	MSMEG_6581	GGAACAATTGCTGGATCATCCGTAGTT	-55	SigH/SigE	22.9565	4.52083
MSMEG_3544	MSMEG_3544	MSMEG_3544	GGCACAACGCGCGGCGATCGCGCGTT	-1	SigH/SigE	10.8873	3.44458
MSMEG_3137	MSMEG_3137	MSMEG_3137_1_int	GGAACCATGCGGATTCCCAACCGCTT	+79	SigE/SigH	162.096	7.3407
MSMEG_1751	MSMEG_1751	MSMEG_1751	GAAACCACGACCATGGTGTCCATGTT	-10	SigE/SigH	15.5223	3.95627
MSMEG_1134	htpX	MSMEG_1134	GGAACCCAAACGGGTTGCTGGGCGTT	-58	SigE/SigH	18.1443	4.18144
MSMEG_3862	fxsA	MSMEG_3862	GGAACCTCAGGGCCCCGCCGCTCGTT	-9	SigE/SigH	10.7363	3.42443
MSMEG_5029	MSMEG_5029	MSMEG_5029	GGAACGAACGTGACGGGCAATGACGTT	-10	SigH/SigE	40.9396	5.35542
MSMEG_6091	clpC1	MSMEG_6091	GAAACGATCTGCGCAAAGACTGCGTT	-160	SigH/SigE	16.6075	4.05376	Rv3596c
MSMEG_4056	MSMEG_4056	MSMEG_4056	GGAACGGCCAACACCCCGGCCCGGTT	-183	SigH/SigE	15.784	3.98039
MSMEG_5714	MSMEG_5714	MSMEG_5714	GGATCGGCGTCGGCCCTACCCATGTT	-45	SigH/SigE	9.98817	3.32022
MSMEG_4575	MSMEG_4575	MSMEG_4575	GGAACGGCGGTCCGGTGCCGCGAGTT	-112	SigH/SigE	3.91835	1.97025
MSMEG_0782	MSMEG_0782	MSMEG_0782	GGATCTTCGCCGCGATCCCGTATGTT	-134	SigH/SigE	11.685	3.54658
MSMEG_2752	mysB	MSMEG_2752	GGAACTCTTCGGGGGCATGACACGTT	-38	SigH/SigE	29.9921	4.90651	Rv2710
MSMEG_6469	MSMEG_6469	MSMEG_6469	GGCACTTGCCCTGCAGCAGCGCGGTT	+32	SigH/SigE*	11.1716	3.48177	Rv0140
MSMEG_6477	msrA2	MSMEG_6477_2	GGATGCTGATCGACGATCCGCGGGTT	-199	SigH/SigE*	33.6711	5.07344
MSMEG_5261	mca	MSMEG_5261_1	GGCAGCCTGGGCCTGGACAGCGGGTT	-135	SigH/SigE*	4.74346	2.24594
MSMEG_3583	MSMEG_3583	MSMEG_3583	GGAAGTTCTGCGCGAGCGTGCGTGTT	-88	SigH/SigE*	142.198	7.15176
MSMEG_6753	MSMEG_6753	MSMEG_6753	GGAAGGAAATCCGGGCCTGCGCGATT	-10	SigH/SigE*	92.7042	6.53456
MSMEG_2905	MSMEG_2905	MSMEG_2905	GGAAGAGATGGCTTTGTCGCGCGGTT	-40	SigH/SigE*	62.1671	5.95808
MSMEG_6755	MSMEG_6755	MSMEG_6755	GGAAGAGATCCGGCTCTCGGCGCGTT	-10	SigH/SigE*	38.6677	5.27306
MSMEG_6566	MSMEG_6566	MSMEG_6566	GGATGATCACGGCGCTTCCCGGTGGTT	-72	SigH/SigE*	81.9065	6.35591
MSMEG_5671	MSMEG_5671	MSMEG_5671	GGAAGATCGGTGAGGCCCGTCACGTT	+50	SigH/SigE*	4.48443	2.16492
MSMEG_4491	recO	MSMEG_4491	GGAAGTGACGGCACCGCTGGCGAGTT	-122	SigH/SigE*	2.61983	1.38947
MSMEG_3137	MSMEG_3137	MSMEG_3137_2	GGAATCGTCGGGCGCATCCACGTGTT	-10	SigH	162.096	7.3407
MSMEG_3242	MSMEG_3242	MSMEG_3242_2	GGAATGGGCGCGGGTTATGCACGGTT	-134	SigH	3430.9	11.7444
MSMEG_3242	MSMEG_3242	MSMEG_3242_1	GGAATGATTCCAGAAAAGGAAGCGTT	-10	SigH	3430.9	11.7444
MSMEG_3581	MSMEG_3581	MSMEG_3581_1	GGAATAGACGCATGCTGCTGGAGGCT	-11	SigH	150.886	7.23731
MSMEG_4272	yfhF2	MSMEG_4272_1	GGAATAGCCGCAGAACGAGGTACCGTT	-86	SigH	19.5188	4.28679	Rv2204c
MSMEG_4272	yfhF2	MSMEG_4272_2	GGAATCCGCAGCGTCGCTCGCGACGTT	-266	SigH	19.5188	4.28679	Rv2204c
MSMEG_5167	MSMEG_5167	MSMEG_5167_1	GGATTAGGTCGACGACGCGCAAGCGTT	-10	SigH	143.706	7.16697
MSMEG_5167	MSMEG_5167	MSMEG_5167_2	GGCATCGTGTCGATCCCGCTGGCGTT	-183	SigH	143.706	7.16697
MSMEG_5328	MSMEG_5328	MSMEG_5328_2	GGAATATGGCAAGGCGATCCTGACTT	-118	SigH	84.5672	6.40203
MSMEG_6477	msrA2	MSMEG_6477_1	GGAGTAAACCGGTCAACGCGGTGGTT	-90	SigH	33.6711	5.07344
MSMEG_0194	cut1	MSMEG_0194	GGAGTATTACGTCTGGTCCGTGTGTT	-29	SigH	32.0622	5.0028
MSMEG_2694	clgR	MSMEG_2694	GGCATCGATCCACCTTTCCGGGGCTT	-45	SigH	14.6521	3.87304
MSMEG_4528	cysH	MSMEG_4528	GGAATCACGCTGATCCTAAGTCTCTT	-50	SigH	4.63151	2.21148
MSMEG_6249	egtB	MSMEG_6249	GGAATCTCGGGCAGCACCCTGGTGGT	-98	SigH	18.661	4.22196
MSMEG_2965	relA	MSMEG_2965	GGAATTGACATCGCCGGGCGCAACGTT	-215	SigH	4.52644	2.17838
MSMEG_0094	MSMEG_0094	MSMEG_0094	GGAATGAGGCTAGCCTTCGTTAAGTT	-45	SigH	8538.34	13.0597
MSMEG_3012	fadA6	MSMEG_3012	GGAATCATTCCCATCGCTGAGTTGTT	-72	SigH	5006.45	12.2896
MSMEG_6470	MSMEG_6470	MSMEG_6470	GGAATTATTGCGCTGACCTGCTGGTT	-46	SigH	3970.05	11.9549
MSMEG_0447	MSMEG_0447	MSMEG_0447	GGATTGACAGGGGCCGTTTCGGTGTT	-56	SigH	3418.66	11.7392
MSMEG_5385	MSMEG_5385	MSMEG_5385	GGAATATGTATACCCCCTAGGGTACTT	-61	SigH	1162.18	10.1826
MSMEG_6472	MSMEG_6472	MSMEG_6472	GGAATTAATCCTCTGACCTGCATGTT	-68	SigH	897.604	9.80994
MSMEG_2296	MSMEG_2296	MSMEG_2296	GGAATGAATCGGACTGCGGTCCGGTT	-48	SigH	843.59	9.7204	Rv3054c
MSMEG_6823	MSMEG_6823	MSMEG_6823	GGAATAGGTGACATATCACCTATGTT	-39	SigH	675.229	9.39923
MSMEG_0757	MSMEG_0757	MSMEG_0757	GGAATCAGGCGAACTTGCCCGCCGTT	-13	SigH	573.702	9.16416
MSMEG_1016	MSMEG_1016	MSMEG_1016	GGAATGAATCGGACTGCGGTCCGGTT	-48	SigH	434.443	8.76302
MSMEG_6498	MSMEG_6498	MSMEG_6498	GAAATTAAATCGCTGAACTGCAGGTT	-52	SigH	426.67	8.73698
MSMEG_5732	MSMEG_5732	MSMEG_5732	GGAATAGTGCCAGGGGGCACTCGGTT	-5	SigH	311.366	8.28247
MSMEG_5558	MSMEG_5558	MSMEG_5558	GGAATTTTCTTCAGCCTTCCGAAATT	-64	SigH	309.187	8.27234
MSMEG_3680	MSMEG_3680	MSMEG_3680	GGAATGAAATCTCTGAGCAGGGAGTT	-112	SigH	294.551	8.20237
MSMEG_5739	MSMEG_5739	MSMEG_5739	TGAATATCTGCGAGGTACAGCGGCTT	-10	SigH	273.383	8.09478
MSMEG_0494	MSMEG_0494	MSMEG_0494	GAAATTTGCCGGCGCGGGCCTCGGTT	-47	SigH	271.367	8.0841
MSMEG_1947	MSMEG_1947	MSMEG_1947	GGCATACCGCCCGGCTGAGTTACGTT	-10	SigH	242.178	7.91992
MSMEG_4064	MSMEG_4064	MSMEG_4064	GGAATAATGAGCTGGCGCCTCGGGTT	+46	SigH	229.847	7.84453
MSMEG_0575	MSMEG_0575	MSMEG_0575	GAAATATCCCTGCGCTGCACCTGGTT	-115	SigH	206.385	7.68919
MSMEG_0449	MSMEG_0449	MSMEG_0449	GGAATAGAGCAATCACCGCACGTCGTT	-47	SigH	201.766	7.65654
MSMEG_3470	MSMEG_3470	MSMEG_3470	GGAATAACAGTCACTGACATGGAGTT	-62	SigH	191.415	7.58056
MSMEG_5559	MSMEG_5559	MSMEG_5559	GGAATAACTACCGGCGTGCATTTGTT	-144	SigH	181.555	7.50426
MSMEG_5179	MSMEG_5179	MSMEG_5179	GGAATCTCTCGGGCGTCTCACAGGTT	-44	SigH	172.126	7.42732
MSMEG_1114	MSMEG_1114	MSMEG_1114	GGAATGAGCATCGCCTCGCGCGCCTT	-34	SigH	170.964	7.41755
MSMEG_1595	MSMEG_1595	MSMEG_1595	GGAATAAATGGGGAGTCTCCCCACAT	-55	SigH	166.801	7.38198
MSMEG_2920	MSMEG_2920	MSMEG_2920	GGAATCAGTGGATCACCACAGGGTGTT	-124	SigH	153.869	7.26556
MSMEG_3410	MSMEG_3410	MSMEG_3410	GGAATAGGCACGTGGGTGCCGTGGTT	-50	SigH	148.1	7.21043
MSMEG_5723	MSMEG_5723	MSMEG_5723	GGAATAACTTCAAGCGTGAAGTCATT	-31	SigH	141.414	7.14378
MSMEG_6859	MSMEG_6859	MSMEG_6859	GGAATGCACAGGGGACGACGCATCGTT	-34	SigH	141.313	7.14275
MSMEG_2027	MSMEG_2027	MSMEG_2027	GGAATAACCCGGGTGGTGAGGGTGTT	-10	SigH	132.335	7.04805
MSMEG_4465	cut2	MSMEG_4465	GGAATCTGATCCGTCCGGCCGTCATT	-61	SigH	129.062	7.01192
MSMEG_0980	MSMEG_0980	MSMEG_0980	GGCATGAACCCGGATCACGCCATGTT	-12	SigH	123.643	6.95003
MSMEG_4499	MSMEG_4499	MSMEG_4499	GAAATTAATGCCGCCACCTGCAGGTT	-58	SigH	121.357	6.92311
MSMEG_4141	MSMEG_4141	MSMEG_4141	GGAATATACTGGGCGCAGGACCGGTT	+32	SigH	116.082	6.85901
MSMEG_3585	MSMEG_3585	MSMEG_3585	GGAATAGGCGCGACGCCGCCGCGGGTT	-56	SigH	90.295	6.49657
MSMEG_4138	MSMEG_4138	MSMEG_4138	GGAATGCGCTGGATCGGTTGCGGCTT	-48	SigH	88.0096	6.45959
MSMEG_4961	MSMEG_4961	MSMEG_4961	GGAATAAAGCTGGCACCGTGTGGCTT	-62	SigH	76.6537	6.26028
MSMEG_2297	nrdH	MSMEG_2297	GGAATTTTGGCGGCCCGCGGGTCGCT	-87	SigH	76.0315	6.24853
MSMEG_3977	MSMEG_3977	MSMEG_3977	GGAATTAATTGGTCTGGGAGCGTATT	-67	SigH	70.6007	6.14161
MSMEG_3444	MSMEG_3444	MSMEG_3444	GGAATGCTTAACGCCCGCGCGACGTT	-46	SigH	70.0129	6.12955
MSMEG_5300	MSMEG_5300	MSMEG_5300	GGAATATCTGGTGGCCCCACCTACTT	-44	SigH	69.135	6.11134
MSMEG_4951	rpmE	MSMEG_4951	GGAATATCCCCTGCATAGCCCGCGTT	-106	SigH	64.1858	6.00418	Rv1298
MSMEG_1749	MSMEG_1749	MSMEG_1749	GGAATGAGACGGGGACCACACCGGTT	-10	SigH	49.981	5.64331
MSMEG_5125	MSMEG_5125	MSMEG_5125	GGAATCAAATCGGACTGCGGTCCGTT	-55	SigH	49.8709	5.64013
MSMEG_2850	MSMEG_2850	MSMEG_2850	GGAATGGATGTTGTCACGCGACCGTT	-39	SigH	44.4678	5.47469
MSMEG_4351	MSMEG_4351	MSMEG_4351	GGAATCGGGTTCGGTACGTGCAGGGTT	-44	SigH	33.4398	5.0635
MSMEG_2680	MSMEG_2680	MSMEG_2680	GGAATTCCGCGCCGTCGTCGCGCAGTT	-70	SigH	28.3898	4.8273
MSMEG_2941	MSMEG_2941	MSMEG_2941	GGATTGATTCTCACCGTGGACGCGTT	-197	SigH	27.99	4.80684
MSMEG_3394	MSMEG_3394	MSMEG_3394	GGAATGGGATGCCGCTGTACTCGACTT	-70	SigH	27.027	4.75633
MSMEG_1514	MSMEG_1514	MSMEG_1514	GGAATACCGCGCGAAGGCGGCGGGGTT	+32	SigH	25.814	4.69008	Rv3463
MSMEG_3836	MSMEG_3836	MSMEG_3836	GAAATATCTCCGCGATCACCGAGGTT	-54	SigH	25.2154	4.65623
MSMEG_4028	MSMEG_4028	MSMEG_4028	GAAATTATGGCCCGCGCGGCATGGTT	-80	SigH	24.8294	4.63398
MSMEG_6576	MSMEG_6576	MSMEG_6576	GGAATACGGAGCGGCCGATCACGAGTT	-10	SigH	21.3017	4.4129
MSMEG_1017	MSMEG_1017	MSMEG_1017	GGAATTTTGGCGGCCCGCGGGTCGCT	-87	SigH	19.985	4.32085
MSMEG_0186	mmpS2	MSMEG_0186	GGAATAAAAATTGGATGCCATGGAGTT	-56	SigH	11.1162	3.47459
MSMEG_1367	rpoB	MSMEG_1367	GGAATGCGCCGTTCTGCGCTATCGTT	-189	SigH	9.80877	3.29407
MSMEG_2746	MSMEG_2746	MSMEG_2746	GGAATGCGGGACCGGGCGCATCTGTT	-119	SigH	9.7061	3.27889
MSMEG_5126	fbiC	MSMEG_5126	GGAATTCCCGGACGGGTGGTCCGGAT	+36	SigH	9.54793	3.25519
MSMEG_6168	MSMEG_6168	MSMEG_6168	GGCATGGAACTTCTCGCCGAGAAGTT	-169	SigH	9.37821	3.22931
MSMEG_2971	MSMEG_2971	MSMEG_2971	GGAATCATCACCAGCTGCGACGGGTT	-126	SigH	9.02302	3.17361
MSMEG_4204	MSMEG_4204	MSMEG_4204	TGAATCAAGGTGGGGTGACCGACGTT	-63	SigH	8.59617	3.10369
MSMEG_5760	MSMEG_5760	MSMEG_5760	GCAATACCGCGTGAGCCGGTCGGCGTT	-28	SigH	8.09875	3.0177
MSMEG_4907	MSMEG_4907	MSMEG_4907	GGAATACCGACCTACCGTGACATGTT	-55	SigH	8.06197	3.01113	Rv1334
MSMEG_5327	MSMEG_5327	MSMEG_5327	CGAATCAAACGGCCCGTCCCCATAGTT	-53	SigH	7.92449	2.98632
MSMEG_0406	fadE5	MSMEG_0406	GAAATTGCCAGCACCGGGCTTGCGTT	-94	SigH	7.75958	2.95598
MSMEG_5311	MSMEG_5311	MSMEG_5311	GGCATCGTGTGGCTGCGGGAACTGTT	-196	SigH	7.3247	2.87277
MSMEG_4673	clpP2	MSMEG_4673	GGAGTGCGTCGCGCGTCAGGTTGGTT	-57	SigH	5.55672	2.47423
MSMEG_0429	MSMEG_0429	MSMEG_0429	GGAATACGGCGTCTCAAACACCGGTT	-195	SigH	5.55452	2.47366
MSMEG_2867	MSMEG_2867	MSMEG_2867	GGAATAGATCTGGCTGTACGCGGGGCT	-266	SigH	5.3623	2.42285
MSMEG_5786	MSMEG_5786	MSMEG_5786	GGAGTAACCATCGACCTGGCGGGGTT	-10	SigH	5.16661	2.36922
MSMEG_6232	katA2	MSMEG_6232	GGAATGGGCGAGCGCGTGGTCGAGCT	-117	SigH	4.76558	2.25265
MSMEG_2199	MSMEG_2199	MSMEG_2199	GGAATTTGAGTGGCAAGCGGCGCGAT	-82	SigH	3.79244	1.92313
MSMEG_3004	MSMEG_3004	MSMEG_3004	GGAATACGTCCGCGGCAGGAAGGCTT	-9	SigH	2.71536	1.44115
Table S7: Identication of SigH and SigE-dependent promoters of M. smegmatis that respond to NaOCl stress and match the consensus sequences. The promoter regions of the 25 transcripts with the highest induction after NaOCL stress were analyzed using the MEME algorithm and the MEME Suite to identify the SigH/SigE-dependent -35 (GGAAY) and -10 (GTT) promoter motifs separated by 17 or 18 bases. The o…
